# Supplementary material for: Muskelin regulates actin-dependent synaptic changes and intrinsic brain activity relevant to behavioral and cognitive processes
Source: Commun Biol. 2022 Jun 15;5:589. doi: 10.1038/s42003-022-03446-1 (PMC9200775; doi:10.1038/s42003-022-03446-1)
Supplement: Supplementary file 3 — Supplementary Data 1 [file 42003_2022_3446_MOESM3_ESM.xlsx]

## Sheet: Fig.1a
ID	Sex	Genotype		Day 1_min 0-5_distance	Day 1_min 5-10_distance	Day 1_min 10-15_distance	Day 1_min 15-20_distance	Day 1_min 20-25_distance	Day 1_min 25-30_distance		Day 2_min 0-5_distance	Day 2_min 5-10_distance	Day 2_min 10-15_distance	Day 2_min 15-20_distance	Day 2_min 20-25_distance	Day 2_min 25-30_distance		Day 3_min 0-5_distance	Day 3_min 5-10_distance	Day 3_min 10-15_distance	Day 3_min 15-20_distance	Day 3_min 20-25_distance	Day 3_min 25-30_distance		Day 4_min 0-5_distance	Day 4_min 5-10_distance	Day 4_min 10-15_distance	Day 4_min 15-20_distance	Day 4_min 20-25_distance	Day 4_min 25-30_distance
1586	male	-/-		2924.76	2315.84	1987.57	1951.51	2016.81	1982.95		2647.46	2117.11	2303.33	2185.83	1799	2058.54		2393.88	1914.6	2011.36	2033.84	1480.57	1740.44		2145.24	1833.5	1914.67	2024.71	1894.91	2258.6
1752	male	+/+		1911.72	1218.36	1327.2	1373.68	1242.58	1145.93		2020.78	1521.42	1392.92	1810.99	1076.51	362.156		1263.79	918.25	660.148	647.471	898.537	865.372		1348.75	911.654	1204.03	1104.5	958.357	1249.32
1742	female	+/+		2870.45	2186.01	1838.43	1790.56	1733.43	1377.12		1519.17	1349.05	1194.14	1271.54	1062.61	1097.99		1467.73	950.981	974.513	974.235	1099.82	923.636		1800.75	1594.81	1323.96	1185.5	1348.46	1070.24
1718	female	-/-		2037.47	2158.64	2029.61	2032.75	967.054	1705.64		1906.5	1441.28	1504.28	1353	1645.49	1572.88		1800.69	1472.69	1127.09	1318.93	1569.04	1413.21		1816.41	1354.96	1678.9	1540.73	1518.11	1718.23
1761	male	-/-		3115.06	2123.94	2335.83	1640.64	1656.56	1841.12		2755.12	2029.2	2479.37	2307.92	1808.12	1333.69		2089.07	2035.6	2191.49	2102.35	1766.45	2302.95		2696.61	2603.43	2247.27	2874.38	2298.27	2157.08
1642	male	+/+		2894.39	2882.99	1928.03	1983.58	2039.21	1827.22		2282.47	2439.98	1959.62	1857.21	1076.96	1665.9		2199.03	1776.57	1921.65	2078.74	1522.22	1765.8		1808.83	1750.58	1491.03	1561.39	1397.13	1603.34
1800	female	+/+		2459.45	1607.03	1976.46	1651.04	1390.7	1767.73		1367.1	1105.52	1360.95	1137.5	687.157	1157.2		1690.29	870.481	934.426	670.867	768.091	1149.29		1370.07	990.124	773.903	690.805	1176.36	824.772
1775	female	-/-		2532.08	2634.73	2778.41	1124.24	1887.12	2336.39		1753.5	1618.81	1777.95	1955.29	1829.03	1784.08		2368.45	2007.14	1398.82	1697.98	1536.43	2008.62		2057.24	2422.87	1182.03	2088.82	747.492	1815.92
1672	male	-/-		3626.75	2481.73	2577.09	2301.06	2606.31	2006.7		2535.83	2298.83	2426.02	2067.91	2477.19	2615.59		2951.47	2533.42	2146.03	1606.63	1831.98	2686.11		2961.71	2831.47	2450.74	2201.81	1585.67	2170.53
1698	male	+/+		3098.16	2486.66	1720.85	1898.69	1813.56	1300.58		1590.68	1352.19	1360.35	2064.99	1338.73	1640.66		1624.51	1736.61	1687.53	1627.73	1479.72	1332.43		1455.16	1457.42	1186.1	1702.95	866.473	1497.35
1803	female	+/+		2141.89	1187.31	1733.95	1187.84	1498.81	1196.3		1389.37	877.896	769.756	951.621	968.813	925.985		1138.91	910.561	887.118	1057.77	1383.65	1376.75		1040.52	931.291	963.019	950.922	619.113	1545.05
1764	female	-/-		3310.36	2727.03	1368.41	1825.35	2113.57	1265.09		1991.43	1671.43	913.731	1389.67	2637	1654.62		1973.35	1481.53	1421.81	1273.29	1934.85	1687.26		2163.79	1812.9	1690.79	1871.94	1687.81	1370.1
1794	male	-/-		2980.33	2731.91	2251.43	1753.9	2487.95	1777.81		2096.71	1874.21	2211.56	2047.06	2575.29	1746.8		2804.2	2263.43	2294.24	2481.16	2416.94	1257.41		2476.86	2033.63	1886.29	1506.6	2287.49	743.699
1753	male	+/+		2553.49	1878.92	2286.4	1810.69	1994.77	1434.84		1781.36	1738.97	2052.76	1832.62	1258.77	1528.58		1891.65	1655.4	2166.88	1194.99	2238.99	1448.79		2067.99	1455.09	1800.64	1993.8	2169.61	2208.71
1804	female	+/+		2260.06	2337.93	3124.47	2103.91	2031.51	3160.31		1772.4	1114.23	1579.92	1857.74	1223.68	1360.6		1906.69	1534.97	1646.86	1930.53	2231.59	2000.57		1844.53	1320.55	1524.94	1717.52	1909.54	1717.43
1777	female	-/-		2653.52	2529.05	2368.63	2218.2	2286.17	1697.8		2077.45	2110.54	2666.57	2382.23	1822.78	2372.68		2046.25	2123.63	1867.18	2179.38	1839.61	2436.09		2367.39	2153.87	1762.99	1964.74	1948.76	1862.34
1673	male	-/-		2291.55	1859.6	2248.45	2026.04	1100.32	2273.49		3085.43	2449.85	1891	2203.64	2420.81	958.787		2131.67	2184.88	2170.67	2013.43	1799.83	2315.71		1608.92	1461.96	1760.3	1483.06	1912.02	1715.47
1735	male	+/+		2810.9	2227.66	1856.99	2335.47	1152.7	1462.67		1341.05	1329.4	1343.71	988.684	748.405	1616.58		1584.03	1186.8	1312.28	1159.87	1414.62	1433.97		1358.63	1331.76	723.263	1478.01	1816.78	1367.1
1782	female	+/+		2762.02	2396.89	1938.69	2829.24	2177.26	2714.43		1867.16	1768.55	1749.94	1976.34	2272.05	2096.25		1640.09	1650.04	1572.72	2255.36	2042.04	1915.63		1850.66	1648.7	1667.26	2669.47	1692.71	1864.1
1723	female	-/-		2494.48	1707.57	2031.29	1930.45	1559.61	1491.67		2211.02	1644.58	1986.39	2041.67	1853.57	1712.66		2641.26	2204.17	2230.21	1847.75	2001.68	1881.56		1927.86	1556.81	2417.5	2302.81	1962.33	2002.66
1791	male	-/-		2937.9	2607.93	2193.64	2239.8	1913.22	2205.14		2709.46	2323.74	2000.89	1973.71	1709.63	1622.88		2404.99	1927.92	1103.28	2165.69	1356.52	2348.39		2755.04	2480.32	1501.98	2187.92	1378.9	2149.46
1641	male	+/+		2644.92	1963.55	1786.04	1629.28	1738.66	1700.64		1601.82	1430.2	1052.56	1414.07	1730.89	1386.4		1740.63	1340.86	1206.19	1385.19	1599.49	1621.21		1566.67	1116.04	696.163	1235.78	1142.13	1898.44
1757	female	+/+		3368.27	2353.15	1782.91	1363.87	2572.74	1841.07		2000.44	1511.68	1681.35	1547.75	2492.23	1398.36		2305.31	1802.71	1476.34	2081.84	1598.98	2195.3		2899.43	1069.45	1969.58	1699.53	2062.83	2116.39
1719	female	-/-		3730.83	3249.69	2738.61	3148.01	2134.86	2382.01		1915.71	1904.91	1134.56	2393.23	1318.13	2371.66		1806.03	2147.63	2019.05	1109.09	2249.52	2450.31		2998.36	2801.52	2333.94	2112.31	2592.25	2735.42
1760	male	-/-		2768.95	1815.26	1850.56	1644.64	2230.2	1666.19		2959.51	2473.41	2418.5	2776.81	1764.4	1852.27		1900.21	1984.27	2176.41	2140.75	2027.2	1816.6		2102.39	2129.08	2100.45	2104.14	2406.94	2045.98
1591	male	+/+		2049.9	1534.06	1442.41	1586.03	967.842	1131.25		1250.99	1287.26	1237.82	1410.99	1859.83	1388.75		1242.54	1247.34	1126.06	1441.91	1111.66	1650.94		1535.66	1253.45	1507.67	1189.96	1063.29	1314.59
1684	female	+/+		3247.19	2277.46	2138.04	2385.02	1708.95	1921.94		1813.99	1850.55	1765.83	1683.38	1506.62	1294.65		1485.27	1338.44	1131.33	1611.6	1538.56	2013.15		2014.22	2393.73	2476.94	2632.1	2491.02	1886.32
1790	female	-/-		2218.23	2287.95	3092.11	2808.51	2650.33	2759.86		1424.03	1004.23	1343.01	1419.2	1938.38	1098.11		1609.38	1342.75	1523.41	1344.83	2420.96	1593.54		1393.48	1550.77	1306	1787.02	1632.79	1482.37
1707	male	-/-		2096.9	2092.89	1865.62	1844.38	1997.27	2100.71		1780.89	1980.5	1928.14	2330.15	2132.77	2039.9		2217.38	2427.24	2564.25	2291.06	2425.19	1750.04		1887.33	1895.44	1847.46	2393.5	1970.55	1382.93
1693	male	+/+		2321.96	1875.53	2029.06	2216.66	1789.21	1266.63		1715.74	2270.36	2061.65	2279.46	2357.09	1790.66		2328.42	2348.12	2002.63	2307.91	2146	2196.13		2011.71	1940.21	1575.56	2294.59	1379.77	2059.85

## Sheet: Fig.1b
ID	Sex	Genotype		Inter-session habituation index_Day 1	Inter-session habituation index_Day 2	Inter-session habituation index_Day 3	Inter-session habituation index_Day 4
1586	male	-/-		0.5	0.498704	0.467586	0.478064
1752	male	+/+		0.5	0.498943	0.389932	0.451892
1742	female	+/+		0.5	0.388507	0.351402	0.41371
1718	female	-/-		0.5	0.462963	0.44322	0.46829
1761	male	-/-		0.5	0.500005	0.495531	0.539215
1642	male	+/+		0.5	0.454237	0.453838	0.4149
1800	female	+/+		0.5	0.385753	0.359205	0.349315
1775	female	-/-		0.5	0.446395	0.453198	0.436914
1672	male	-/-		0.5	0.480376	0.468591	0.476549
1698	male	+/+		0.5	0.431439	0.435113	0.398627
1803	female	+/+		0.5	0.396738	0.430216	0.403435
1764	female	-/-		0.5	0.448575	0.436607	0.456641
1794	male	-/-		0.5	0.473022	0.491528	0.438824
1753	male	+/+		0.5	0.460139	0.469799	0.494436
1804	female	+/+		0.5	0.372327	0.428301	0.400536
1777	female	-/-		0.5	0.494094	0.475973	0.467202
1673	male	-/-		0.5	0.524388	0.516726	0.457276
1735	male	+/+		0.5	0.383457	0.405837	0.40536
1782	female	+/+		0.5	0.441839	0.427733	0.434654
1723	female	-/-		0.5	0.50518	0.533128	0.520417
1791	male	-/-		0.5	0.466765	0.445072	0.469041
1641	male	+/+		0.5	0.429102	0.436887	0.400413
1757	female	+/+		0.5	0.444588	0.46319	0.47082
1719	female	-/-		0.5	0.388365	0.403956	0.472537
1760	male	-/-		0.5	0.543269	0.501449	0.518363
1591	male	+/+		0.5	0.491956	0.473051	0.474455
1684	female	+/+		0.5	0.420242	0.399981	0.503912
1790	female	-/-		0.5	0.342163	0.383398	0.366545
1707	male	-/-		0.5	0.504022	0.532668	0.486726
1693	male	+/+		0.5	0.520354	0.536856	0.494786

## Sheet: Fig.1c
ID	Sex	Genotype		Activity count_Dark phase_hour 1	Activity count_Dark phase_hour 2	Activity count_Dark phase_hour 3	Activity count_Dark phase_hour 4	Activity count_Dark phase_hour 5	Activity count_Dark phase_hour 6	Activity count_Dark phase_hour 7	Activity count_Dark phase_hour 8	Activity count_Dark phase_hour 9	Activity count_Dark phase_hour 10	Activity count_Dark phase_hour 11	Activity count_Dark phase_hour 12		Activity count_Light phase_hour 1	Activity count_Light phase_hour 2	Activity count_Light phase_hour 3	Activity count_Light phase_hour 4	Activity count_Light phase_hour 5	Activity count_Light phase_hour 6	Activity count_Light phase_hour 7	Activity count_Light phase_hour 8	Activity count_Light phase_hour 9	Activity count_Light phase_hour 10	Activity count_Light phase_hour 11	Activity count_Light phase_hour 12
435	male	+/+		177.67	695	804	666.33	444.33	1151.33	562.33	243.33	256.33	352.33	847	375.33		233.67	202	55.67	119.33	48.33	42.33	4	26	85.33	52.67	104.33	20.33
501	male	+/+		53	114.67	75	170.33	970	459.67	601	596.33	505.67	581.67	1036.67	1058.33		350	53	110	38	15.67	11	94.67	65.33	19.33	81	31	81.33
472	male	+/+		52.67	649.67	553.33	595.67	667.67	672	583.67	430.33	210	149.67	1098	674.67		563.67	36.33	10.33	13.67	115	181.67	66.67	190	68.33	71.67	106	24.33
463	male	+/+		506	795.67	956	958.67	1079.33	735	1076	216.67	332.67	633.33	999	787.67		311	69	478	18.33	42.67	171.33	55.67	290.67	146.33	70.33	121.33	134.33
375	male	+/+		14.67	587.33	1119	301.33	719.67	531.33	534.33	337	430	675.67	747.67	434.67		77	7.33	19.67	42.33	226	69.33	23.67	129.33	52.33	84.33	101.33	28
377	male	+/+		586.33	1645	894.33	927.33	858.33	447.67	495.33	473.33	755.33	709.67	986.33	161.33		193.33	48.33	153.67	147	247	104.67	147	77.67	169.67	241	88	115
453	female	+/+		405.67	223.67	224	347.33	1284.67	1766.67	1159.67	812.67	1239.33	1337	1501.33	1114		586.33	217.67	215.33	368.67	291	184	531	83.67	144.33	137.33	189.67	303
447	female	+/+		40.33	170.67	910	2450.33	2610.67	1928.33	1716.67	1367.33	1031.67	1600.67	1562.67	844.33		63.33	43.33	58.33	37.67	129	110	211.33	49	96.33	219.33	152	72.67
566	female	+/+		631.67	532.67	1314.67	634.67	1305	1658.67	1694.33	868	658.33	1420.67	1196.67	573.33		222.67	64.67	83	68.67	87.67	32.33	169.33	101	131.67	6.67	120	141
568	female	+/+		194.33	480.33	1497.33	2675.33	2694.33	2728.33	2614.33	2323.67	1707.67	2065.67	769	929.33		334.67	436.67	12.67	6.67	57.33	80.33	68.67	50.67	62	334.33	118.67	61.33
489	female	+/+		238.33	539.67	349.33	1385	2251.67	2074	1725	1675.33	755.33	1842.33	1880	1529.67		514.67	146	163	180.33	237.67	85	146	102.33	179	176.67	445.67	363.33
431	male	+/+		337	217	95.67	429.67	1351.33	1008.67	966.33	825.33	260.33	732.67	855.33	533		476	33.33	290	92	135.67	87	167.67	48	179	48.67	57.33	109.67
438	male	+/+		237	360.67	384.67	1019.67	1303.33	1045.67	1022	883.33	481	587.67	494.67	798.33		187	138.33	250.33	266	134	154.33	297.33	186	67	145.67	79.33	265.67
476	female	+/+		975	1361.33	969	364.67	513.67	287.33	1446	1438.33	1818.33	1756.67	219.33	669.67		505.33	37.67	18.33	239	47	117.33	155.33	165.67	303	70	380.67	65
441	female	+/+		349	719.67	1103.67	671	498.33	662.67	502	779.33	930.67	995	402.67	108.67		150.67	246.67	239.33	73.67	51.33	95	502.33	58.33	448.67	72	116.33	173
440	female	+/+		905.67	1980.67	2150.33	2443.33	1787.33	937.33	1252	2088.33	1972.67	978.33	797	1062.33		403.33	227	27	493.67	197	14.33	83.67	212.33	121.67	178	116.67	123.67
573	male	+/+		716.33	810	852.33	504.67	1204.33	1433	1005	517	344	637.67	616.67	526		194.33	21.33	27.67	72.33	92.33	23.67	53.67	88.33	143.67	128.33	111.67	46.67
570	male	+/+		466.33	489	1079.67	1925.67	1500.67	1616.67	1308.33	1138.67	412	967.33	1115.33	1176.33		486	24.67	41.33	718.67	126.33	61.33	343	194.67	302	40	280	333.33
445	female	+/+		178	781.33	1792	2444.67	2339.33	1855	248.33	1272.67	2184.67	2531.33	2375.33	1351		190.33	217	544.67	85.67	520.67	129	55	187.33	468.33	106.67	99	153.67
443	female	+/+		804.67	1449.33	1925.67	1845	1565.33	1759.33	1360.33	1816.67	2116.33	1951.67	1044.67	1451.33		628	330.67	640.33	222.67	408.33	51.67	317.33	267.67	127	140.33	409.33	133
571	male	+/+		560	1385.33	1482.67	1531.67	903.33	532.67	728	356	535.33	737.67	421.67	336.33		119.33	160.67	241	70	283.33	21.33	214.67	234.33	45.67	270.67	185	126.67
565	female	+/+		1234.33	2431.33	2339.67	2264.33	1800	1383.33	704.33	1384.67	1454.67	1349.33	352	212.67		860.33	288.33	465	125	195	509.33	155.67	131.33	415.67	78	715.33	544.67
490	male	-/-		597	793	833.33	983.33	1040.33	800	643.33	905.33	851	406.33	500.33	595.33		450	49	110	41.33	137.33	84.67	70	31	90	50	64	52.33
380	male	-/-		763	1191	1006.67	839	582	1082	776	876	434.67	651.33	1141.67	697.33		44.33	96	21.33	187	38.67	9	328.33	60	163.67	79.33	191	79
409	male	-/-		959.33	1241	1098	834.67	1013.33	1179.67	294.33	47	236.67	97.33	359.33	239		168	80	72.67	6.67	98.67	17.67	85.33	127.33	106.33	73	29.33	83
456	male	-/-		469.33	1119	1094.67	723.67	982.67	461.67	263.67	726.67	319	227.67	249.33	954.67		311.67	70.33	132	125.33	81.33	157	61.33	141.33	87	161	18.33	27.67
477	male	-/-		1248.67	1675.33	1128.67	1369	1306.33	1639.33	721	426.33	894.33	216.67	401	786.33		191.67	205	124.33	100.67	166.33	80.33	199.67	84.67	116.67	82.33	173.67	221.33
414	female	-/-		90.33	562.67	707.33	619.67	474	453.67	442.67	304.33	363.67	356.67	504.67	460.67		59.33	57.33	48	5	58.33	23.67	100	0.67	102.33	4.33	63.67	81
427	female	-/-		113	142.33	492.33	2034.33	865	1048	745.67	1497.67	1282	997.33	586.67	2112.67		1281	187	97	98.67	123	47.33	157.67	35.67	131.33	37.33	28	359
495	female	-/-		1903.67	2324.33	2082.33	2037.67	1380.33	1470.67	1360.33	703	623.33	481.67	1523.67	619.67		113	90.33	67.67	31.33	225.67	76.67	296	172.67	183	116	78.67	291
429	female	-/-		234.33	111	221.33	871.33	1932	1759.67	1824	1354	873	2003.33	1921.67	1999		764.67	160	174.33	315.33	86.67	232.33	311.67	149.33	329.67	42	218.33	316.33
492	male	-/-		677.33	115.67	877.67	1446	1716.67	2059.33	1727	225.67	1570.67	1315.33	721	755.67		691	49.67	109.67	395.33	431	37	125.33	269.33	185.67	366	239	436
491	male	-/-		1484.67	2056.67	2138.67	2117	2155.67	1746.67	1045.33	1273.67	400.33	918	482	1083		438	102.67	372.67	318.67	64.33	584	35.67	252.67	5.67	285.33	169	51.67
493	male	-/-		456	1516.67	1119	1509.33	1361.67	1219	1023	828	192	773.33	1037.33	1021.67		755.33	185.33	589.33	112.33	686.67	295.33	344.67	235.67	258.67	185.33	142.33	220
494	male	-/-		302.33	1724.33	1471	1479.67	1057.67	278.67	523	671.33	280.67	322.67	778.33	668		113	160.33	44.67	240	73.33	121.33	100.33	30.33	150.33	47.33	170.67	27.67
418	male	-/-		591.67	849.67	668	746	815	580	564	443.67	700.67	802.67	1004.33	1015		304	172.67	80.67	117.67	279.33	136	128.33	613.67	47.33	405.33	142.67	51.33
383	male	-/-		1440.33	1938.33	1773.33	1875.67	1494.67	1568.67	867.33	692.33	1192.33	1582.33	740	1479.67		524.67	82	310.33	215.33	238.33	418.33	226	233.33	407.67	162.67	265	243.33
386	female	-/-		703.67	1009.67	823.67	1050.67	603	1169	1358	981	893.67	914	1175	998.33		55.67	147	41.33	103.33	39.67	103	88.67	44.67	89	102.67	72.67	48.67
368	female	-/-		614.67	149	1116.33	1707	1080	1104	1839.67	845.33	688.67	1352.67	1044.33	1525		285.33	155.67	400	327	126.67	208	137	265.33	446.67	58.33	327.67	27.67
561	female	-/-		172.67	678	1087.33	928	971.67	1150.67	897.67	530.33	287	362	144.33	612.33		152.67	52	181.33	110	103	134.67	71	192	112.33	181.33	98.33	83.67

## Sheet: Fig.1d
	Time (h)	Mkln1+/+	cosine fit	Mkln1-/-	cosine fit
	1	439.273	628.497	712.333	675.531
	2	837.273	779.075	1066.54	803
	3	1039.65	916.217	1096.65	913.841
	4	1207.12	1030.58	1287.33	1000.5
	5	1347.85	1114.36	1157.33	1057.08
	6	1212.49	1161.86	1153.93	1079.71
	7	1059.33	1169.84	939.778	1066.86
	8	992.924	1137.75	740.648	1019.4
	9	926.924	1067.79	671.316	940.567
	10	1117.91	964.71	765.629	835.731
	11	969.046	835.547	795.277	712.038
	12	759.469	689.099	979.074	577.917
	13	347.772	535.347	372.408	442.508
	14	138.636	384.769	116.796	315.039
	15	188.394	247.627	165.407	204.197
	16	159.061	133.267	158.388	117.536
	17	167.651	49.4817	169.907	60.9605
	18	106.196	1.98132	153.685	38.3273
	19	175.622	-5.997	159.278	51.1784
	20	133.621	26.0904	163.315	98.638
	21	171.651	96.0568	167.408	177.472
	22	125.167	199.134	135.536	282.307
	23	187.666	328.298	138.463	406.001
	24	155.44	474.746	150.037	540.122

## Sheet: Fig. 1f
ID	Sex	Genotype		Total distance_Day 1	Total distance_Day 2		Total time in arena_ Day 1	Total time in arena_ Day 2
1694	male	+/+		10890.1	6320.21		1840.96	1394.56
1780	female	+/+		6230.3	5041.65		1161.04	1355.52
1709	male	-/-		18469.6	10609.9		1842.8	1557.6
1683	female	+/+		12565.7	10459.2		2164	2078.88
1736	male	+/+		10840.6	11067.4		1286.48	2041.36
1766	female	-/-		11688.3	9392.92		1630.4	1660.64
1603	male	-/-		10549.7	9310.13		1434.72	1558.32
1802	female	+/+		13032.6	8944.84		1527.36	1408
1732	male	+/+		14518.3	14638.6		2058.24	2282.96
1788	female	-/-		18735.9	10662.9		1886.64	1251.84
1759	male	-/-		15006.3	14520.1		1637.6	1730.56
1682	female	+/+		10072.4	8381.27		1398	1340.96
1601	male	+/+		16344.7	12973.7		2005.04	1756.64
1778	female	-/-		15961.5	18570		1820.08	2028.96
1716	male	-/-		17553.8	18596.2		1832.32	1841.68
1789	female	-/-		17867.7	14995.3		1792.72	1425.04
1696	male	+/+		10452.6	4380.33		1270.72	647.6
1765	female	-/-		9122.64	6072.73		1033.92	951.12
1722	male	-/-		14577.1	4063.73		1602.96	626
1756	female	+/+		9801.49	8922.97		1838.24	1580.64
1737	male	+/+		16419.2	11137.1		1684.08	1578.08
1829	female	-/-		13066.6	9104.99		1515.04	1350.8
1674	male	-/-		17401.5	11967.4		2167.28	1272.4
1741	female	+/+		16904.8	15692.3		1759.28	1831.2
1729	male	+/+		18124.9	13062		2219.44	1980.72
1604	female	-/-		15942.9	16019.9		2026.08	1691.28
1715	male	-/-		12311.3	11548.4		1842.32	1914.8
1801	female	+/+		10626.7	11550.7		1324.64	1563.12
1762	male	-/-		13042.5	12342.8		1220.48	1401.04
1640	male	+/+		15374.8	13428.2		2346.8	1963.84

## Sheet: Fig. 1h
ID	Sex	Gtype		Distance_noObject phase_ min 0-5	Distance_noObject phase_ min 5-10	Distance_noObject phase_ min 10-15	Distance_noObject phase_ min 15-20	Distance_noObject phase_ min 20-25	Distance_noObject phase_ min 25-30		Distance_Object phase_ min 0-5	Distance_Object phase_ min 5-10	Distance_Object phase_ min 10-15	Distance_Object phase_ min 15-20	Distance_Object phase_ min 20-25	Distance_Object phase_ min 25-30
1688	male	+/+		1899.04	1720.26	1768.49	892.759	1120.89	1803.6		2166.74	1184.95	1432.35	1069.12	1590.16	303.844
1621	male	-/-		2146.89	2431.48	2146.43	1811.68	1986.62	1368.13		2797.61	2036.44	981.885	1977.21	1182.1	1287.92
1814	female	+/+		1649.66	2011.77	2204.15	2163.09	1145.68	1267.98		2441.17	1306.59	1377.51	1260.58	924.718	2023.51
1840	female	-/-		1956.67	1714.35	1790.12	1223.72	1316.91	1448.07		2394.75	1588.84	1050.02	653.14	1526.83	1136.69
1632	male	+/+		1931	1258.96	1453.39	1585.52	1317.67	1653.49		1399.9	1315.86	1249.62	672.795	592.845	453.593
1786	male	-/-		3183.62	2576.97	2551.41	2675.53	2635.86	2635.82		2240.7	2115.74	2156.31	1869.69	1812.67	1903.03
1824	female	+/+		3704.23	2962.94	3240.55	3147.19	2947.33	2925.95		3274.21	2278.45	2887.9	2876.31	3138.98	2213.93
1841	female	-/-		3120.51	2528.84	1531.85	1553.1	1184.06	1815.89		2006.93	1815.49	1143.15	1022.98	1402.1	550.599
1687	male	+/+		2780.62	2050.68	2410.47	1913.95	1680.66	1794.51		1864.8	1915.3	746.88	598.768	1554.95	1024.57
1770	male	-/-		3189.09	2829.04	2188.23	2319.07	2462.82	2565.04		2919.83	2537.18	2478.45	2149.53	2289.82	1959.26
1834	female	+/+		2052.3	2038.77	1698.04	1964.53	1763.04	2042.84		2149.57	1639.56	1712.32	429.786	1352.03	1344.58
1706	female	-/-		2385.94	1905.86	1966.33	1276.01	933.979	1657.25		2166	2324.6	1686.43	1502.4	889.471	1410.2
1633	male	+/+		2960.38	2115.87	1959.22	1818.24	1302.39	1277.16		1849.56	675.411	1180.5	1139.52	727.587	767.477
1622	male	-/-		2578.59	1875.72	2109.75	2004.87	1864.73	1846		2494.59	1478.16	1988.64	1552.76	1656.8	1582.46
1825	female	+/+		2844.48	1981.67	2022.23	2480.22	2329.98	1177.94		2658.49	1834.95	1829.21	996.151	891.081	1148.82
1763	female	-/-		2595.54	1772.34	2165.57	2162.35	2036.32	1748		2721.52	1867.47	1788.69	2295.16	1374.79	2268.7
1686	male	+/+		2687.69	1671.8	2553.47	2526.65	2525.29	1665.39		1937.85	1075.31	1607.15	931.869	1209.15	325.891
1773	male	-/-		2467.14	2376.45	2204.38	2688.32	2573.18	2367.6		2446.67	2019.82	2126.88	2017.47	1774.88	1999.55
1700	female	+/+		2782.26	2705.08	2587.55	1839.82	2458.01	2131.38		1244.41	1786.87	601.835	1887.75	1750.17	1641.16
1838	female	-/-		2788.1	2321.21	2678.83	2406.43	2681.46	2423.27		2840.39	1700.53	1896.86	1263.2	1783.55	1850.17
1701	female	+/+		2662.43	2344.64	1864.59	2332.67	2053.87	1058.45		2085.32	824.173	661.172	938.234	675.561	547.026

## Sheet: Fig. 1i
ID	Sex	Gtype		Object exploration time
1688	male	+/+		85.84
1621	male	-/-		262.96
1814	female	+/+		78.8
1840	female	-/-		69.76
1632	male	+/+		15.2
1786	male	-/-		204.24
1824	female	+/+		143.12
1841	female	-/-		118
1687	male	+/+		28.96
1770	male	-/-		246.32
1834	female	+/+		21.2
1706	female	-/-		178.4
1633	male	+/+		17.44
1622	male	-/-		37.84
1825	female	+/+		22.08
1763	female	-/-		43.04
1686	male	+/+		20.96
1773	male	-/-		159.2
1700	female	+/+		81.12
1838	female	-/-		19.28
1701	female	+/+		6.16

## Sheet: Fig. 1j-k
ID	Sex	Genotype		Sociability phase_interaction time_mouse (S1)	Sociability phase_interaction time_object		Recall phase_interaction time_familiar mouse (S1)	Recall phase_interaction time_novel mouse (S2)
1694	male	+/+		189.44	52.16		50.28	79.48
1709	male	-/-		181.12	99.72		118.76	59.68
1736	male	+/+		170.68	50.08		31.4	57.12
1603	male	-/-		93	80.04		46.64	37.32
1732	male	+/+		163.08	73.12		33.72	61.44
1759	male	-/-		156.84	59.52		73.44	52
1601	male	+/+		146.44	38.56		44.6	84.96
1716	male	-/-		172.68	159.56		66.68	78.64
1696	male	+/+		179.6	88.48		62.4	47.6
1722	male	-/-		167.04	105.96		53.8	113.72
1737	male	+/+		157.84	73.08		64.92	46.56
1674	male	-/-		170.48	69.56		72.92	54.08
1729	male	+/+		151.64	89.92		34.6	32.2
1715	male	-/-		130.2	116.6		56.2	54.04
1640	male	+/+		158.4	99.08		40.92	92.76
1762	male	-/-		152.48	82.44		32.32	65.56
1780	female	+/+		216.64	77.72		56.12	71.44
1788	female	-/-		182.24	103.08		60.96	70.52
1683	female	+/+		138.68	84.96		49.4	44
1766	female	-/-		165.16	93.52		51.4	83.04
1802	female	+/+		99.88	77.4		14.68	56.36
1789	female	-/-		185.32	104.48		88.6	49.8
1682	female	+/+		105.32	117.6		26.2	49.96
1778	female	-/-		124.92	79		55.04	54.92
1741	female	+/+		137.68	97.84		42.56	67.92
1765	female	-/-		153.24	61.04		72.12	20.88
1756	female	+/+		79.12	82.52		59.08	55.24
1829	female	-/-		198.2	94.8		64.76	45.36
1801	female	+/+		176.4	107.24		46.56	78.12
1604	female	-/-		133.04	68.36		61.8	23.16

## Sheet: Fig. 1m
ID	Sex	Genotype		Recall phase_Discrimination Index
1694	male	+/+		0.225031
1709	male	-/-		-0.331092
1736	male	+/+		0.290556
1603	male	-/-		-0.111005
1732	male	+/+		0.291299
1759	male	-/-		-0.170918
1601	male	+/+		0.311516
1716	male	-/-		0.0823011
1696	male	+/+		-0.134545
1722	male	-/-		0.357689
1737	male	+/+		-0.164693
1674	male	-/-		-0.148346
1729	male	+/+		-0.0359281
1715	male	-/-		-0.0195936
1640	male	+/+		0.387792
1762	male	-/-		0.3396
1780	female	+/+		0.1201
1788	female	-/-		0.0727107
1683	female	+/+		-0.0578158
1766	female	-/-		0.235347
1802	female	+/+		0.586712
1789	female	-/-		-0.280347
1682	female	+/+		0.311975
1778	female	-/-		-0.00109131
1741	female	+/+		0.229544
1765	female	-/-		-0.550968
1756	female	+/+		-0.0335899
1829	female	-/-		-0.176171
1801	female	+/+		0.253128
1604	female	-/-		-0.454802
