# Supplementary material for: Muskelin regulates actin-dependent synaptic changes and intrinsic brain activity relevant to behavioral and cognitive processes
Source: Commun Biol. 2022 Jun 15;5:589. doi: 10.1038/s42003-022-03446-1 (PMC9200775; doi:10.1038/s42003-022-03446-1)
Supplement: Supplementary file 4 — Supplementary Data 2 [file 42003_2022_3446_MOESM4_ESM.xlsx]

## Sheet: Supplementary Fig. 1
ID	Sex	Genotype		Day 1_min 0-5_distance	Day 1_min 5-10_distance	Day 1_min 10-15_distance	Day 1_min 15-20_distance	Day 1_min 20-25_distance	Day 1_min 25-30_distance		Day 2_min 0-5_distance	Day 2_min 5-10_distance	Day 2_min 10-15_distance	Day 2_min 15-20_distance	Day 2_min 20-25_distance	Day 2_min 25-30_distance		Day 3_min 0-5_distance	Day 3_min 5-10_distance	Day 3_min 10-15_distance	Day 3_min 15-20_distance	Day 3_min 20-25_distance	Day 3_min 25-30_distance
346	female	+/+		3027.79	2726.28	2313.79	1706.91	1503.46	2470.32		2614.55	1988.22	1202.11	1816.89	2035.26	1371.32		2415.23	1787.31	2451.73	1838.44	1605.89	1268.4
310	female	+/-		4029.68	2655.85	2153.36	1937.15	2534.04	1820.66		3108.27	2386.8	2077.6	2588.95	2391.93	1840.75		2644.33	2272.36	2569.96	2831.4	2549.16	2709.07
353	female	+/+		3834.6	2779.91	2430.02	1681.45	1920.53	2240.22		2442.16	2273.92	2168.36	2803.79	2761.93	2215.6		2435.7	1819.2	1815.59	2318.07	2191.41	2186.24
299	female	+/-		3922.73	2732.23	2629.03	3198.89	2222.21	2673.36		3169	2454.01	3078.33	2631.57	2720.82	2442.82		2743.28	2164.17	2489.49	2692.8	1850.45	1771.97
318	female	+/-		4637.32	3853.23	2155.82	2980.92	2625.8	3087.4		3026.21	2346.19	3222.49	2490.68	2984.02	2364.32		3110.43	2044.1	2863.87	2694.68	2245.37	2275.13
348	female	+/+		3006.85	2170.08	1804.36	1750.62	2020.72	2043.21		3141.9	1737.06	1967.54	2071.31	1806.72	1435.49		2591.98	1876.91	1791.33	2461.62	1802.39	1305.73
331	female	+/-		3944.39	2991.28	3378.28	2596.04	2990.64	1895.91		4003.4	2865.65	2947.16	1919.27	2891.35	2409.5		4243.98	3799.7	3199.18	3631.8	2473.25	2254.84
316	female	+/+		3068.11	2481.82	2944.87	2034.78	2364.62	1799.62		2266.99	1692.44	2151.94	2229.07	1872.61	1706.78		1886.45	1861.14	1744.24	1320.72	1685.82	1814.14
339	female	+/-		2033.24	1806.95	1290.31	1419.08	1952.27	1891.79		1575.08	1434.75	1813.73	2202.2	1654.88	1588.3		1639.94	1149.13	1501.29	1756.82	1727.3	1562.8
351	female	+/+		4098.82	3349.47	2689.77	3052.63	2574.48	2214.3		1793.75	1748.26	1905.61	1999.72	2082.81	1599.33		2023.88	2094.14	1901.14	2227.08	1500.84	2084.51
296	female	+/-		2658.39	2335.14	1731.93	2000.25	1887.49	1302.76		2010.46	1197.14	1060.56	2002.44	2127.63	2336.76		1596.05	2068.7	1657.35	1736.07	2106.39	2534.6
306	female	+/+		2357.82	1659.44	1114.21	1337.44	1329.74	773.51		2265.85	1945.15	1835.01	2129.52	1521.92	2212.71		2184.99	1837.62	1879.26	1716.96	2295.29	2124.02
314	female	+/-		2736.14	2393.01	2255.18	1747.34	1289.73	1598.87		2195.04	1403.78	1505.55	1506.5	1446.34	1668.68		2286.06	1594.98	2007.94	2098.33	1468.44	1912.44
354	female	+/+		2937.88	2244.48	1707.22	1811.38	2137.72	1387.13		2411.62	1722.54	2181.85	1644.72	1625.3	1801.83		2296.33	1655.89	2326.75	2546.61	2272.41	2313.54
320	female	+/-		2995.78	2330.76	1756.17	1727.63	1990.11	1745.34		2049.12	2137.06	2042.85	2650.04	1910.7	2485.35		2495.71	2567.79	2193.77	2736.56	2219.83	2564.41
349	female	+/+		3779.73	2452.8	2009.59	1854.74	2064.08	1588.06		2050.34	1761.82	2081.5	1632.69	1824.68	1761.32		1924.78	1563.78	1601.1	1792.96	1425.47	1717.05
290	female	+/-		4568.65	3210.41	2911.56	3008.87	2623.83	2922.86		3440.48	2560.41	3256.95	3263.73	2823.87	2920.98		3509.78	2844.74	3132.48	2745.69	3143.12	3022.09
352	female	+/+		3415.33	2654.29	2482.14	1651.74	1949.91	1779.72		2871.95	1579.48	1893.67	2236.69	1392.86	2586.66		2675.31	1967.18	1821.68	1386.45	2111.95	1940.52
307	female	+/-		1488.34	1354.63	1394.48	1379.23	1474.22	1649.82		1536.85	1078.94	1219.69	1250.23	1322.4	1760.89		2372.02	1152.63	1690.72	1227.51	1313.99	1435.16
301	female	+/+		3985.73	2733.45	1719.11	2375.66	2228.1	1603.6		3750.86	2163.51	2103.47	2128.55	1904.94	2626.11		2730.82	2163.34	2115.88	1204.21	2015.11	1204.19
315	female	+/-		2848.33	2046.85	1888.52	2420.44	2336.34	1886.25		1769.53	1757.65	1245.52	1555.11	1709.31	1571.38		2189.66	1793.62	1837.35	1805.68	1952.23	2136.98
347	female	+/+		3061.33	2163.93	2204.83	2422.47	1818.85	2261.54		1768.7	1650.22	1828.09	2114.72	2046.27	1728.52		2984.98	2054.08	2346.04	2258.27	2314.18	1567.84
298	female	+/-		2800.47	1812.16	1836.69	1342.73	1688.26	1800.19		1887.59	1729.09	1840.33	1976.73	1459.37	2192.22		1820.02	1692.68	1739.64	1605.22	2141.9	2017.74
345	female	+/+		4025.32	2215.91	2381.4	1854.01	1761.79	1340.65		2088.62	1242.01	1855.97	1630.47	2132.75	1918.35		1828.1	1444.07	1731.76	1599.34	2025.71	1607.55
287	female	+/-		3281.96	3378.56	1839.79	1892.31	1881.2	1652.21		2264.02	1939.38	1435.91	1787.82	1215.2	1556.88		2414.12	1521.58	1442.29	2009.65	1291.49	1968.1
350	female	+/+		3278.44	2545.99	2427.57	2591.31	2303.12	1901.96		2019.29	1515.48	1689.09	2103.83	1689.44	1867.75		1769.69	1347.02	2120.79	1968.43	3049.48	1709.98

## Sheet: Supplementary Fig.2a
ID	Sex	Genotype		Intra-session habituation index_Day 1	Intra-session habituation index_Day 2	Intra-session habituation index_Day 3	Intra-session habituation index_Day 4
1586	male	-/-		0.404048	0.437429	0.420974	0.512871
1752	male	+/+		0.374774	0.151979	0.406438	0.480865
1742	female	+/+		0.324213	0.419535	0.386238	0.372777
1718	female	-/-		0.455674	0.452058	0.439719	0.486111
1761	male	-/-		0.37148	0.32618	0.524349	0.444421
1642	male	+/+		0.386991	0.42192	0.445366	0.469889
1800	female	+/+		0.418182	0.458423	0.40474	0.375777
1775	female	-/-		0.479902	0.504323	0.458897	0.468847
1672	male	-/-		0.356212	0.507742	0.476465	0.422921
1698	male	+/+		0.295671	0.507734	0.450611	0.507145
1803	female	+/+		0.358368	0.399933	0.547271	0.597568
1764	female	-/-		0.276496	0.453811	0.460924	0.387703
1794	male	-/-		0.373636	0.45448	0.309585	0.230922
1753	male	+/+		0.35976	0.461815	0.433712	0.516452
1804	female	+/+		0.583043	0.43428	0.512014	0.482158
1777	female	-/-		0.39018	0.53317	0.543486	0.440298
1673	male	-/-		0.498022	0.237076	0.520691	0.516026
1735	male	+/+		0.342259	0.54658	0.47514	0.501554
1782	female	+/+		0.495656	0.5289	0.538746	0.501809
1723	female	-/-		0.374214	0.436493	0.416014	0.509516
1791	male	-/-		0.428762	0.374596	0.494046	0.438263
1641	male	+/+		0.391351	0.463955	0.482239	0.547873
1757	female	+/+		0.353417	0.411428	0.487778	0.421944
1719	female	-/-		0.389673	0.553174	0.575685	0.477071
1760	male	-/-		0.375679	0.384945	0.488753	0.493202
1591	male	+/+		0.35561	0.526095	0.570574	0.46122
1684	female	+/+		0.371811	0.416469	0.575445	0.483605
1790	female	-/-		0.554401	0.435388	0.497528	0.515454
1707	male	-/-		0.500453	0.533895	0.441104	0.42288
1693	male	+/+		0.35296	0.510683	0.48538	0.505911

## Sheet: Supplementary Fig.2b
ID	Sex	Genotype		Percent Time in Center Zone_Day 1	Percent Time in Center Zone_Day 2	Percent Time in Center Zone_Day 3	Percent Time in Center Zone_Day 4
1586	male	-/-		3.79111	5.97778	2.78667	1.39556
1752	male	+/+		1.28	2.87556	0.462222	0.928889
1742	female	+/+		2.51111	0.751111	1.30222	4.58222
1718	female	-/-		1.46667	1.96889	2.84889	1.45333
1761	male	-/-		3.68444	3.01333	1.90667	2.08
1642	male	+/+		6.55556	2.55111	5.77333	3.94667
1800	female	+/+		6.46667	1.14667	0.422222	0.288889
1775	female	-/-		3.52	1.44	0.884444	0.271111
1672	male	-/-		6.96889	1.60444	2.17333	2.92444
1698	male	+/+		4.33778	2.98222	2.33778	1.28889
1803	female	+/+		3.88889	3.42222	2.03111	0.56
1764	female	-/-		7.96444	0.844444	1.59111	5.14222
1794	male	-/-		3.33333	0.955556	2.14667	1.49778
1753	male	+/+		3.04	1.18222	3.61778	1.49778
1804	female	+/+		5.16889	1.02667	1.05333	0.773333
1777	female	-/-		3.27111	2.26222	0.911111	1.36889
1673	male	-/-		9.44444	4.56889	1.32	0.866667
1735	male	+/+		3.30222	8.04444	2.8	3.06667
1782	female	+/+		6.36444	2.76889	4.19111	3.33333
1723	female	-/-		3.28444	0.88	2.52444	1.82667
1791	male	-/-		10.2044	5.52	4.11111	5.20444
1641	male	+/+		2.72444	2.75111	2.58222	1.07111
1757	female	+/+		2.10667	3.29778	1.26222	1.12
1719	female	-/-		4.74667	1.99111	1.97333	1.20889
1760	male	-/-		7.82222	6.10222	5.78667	4.71556
1591	male	+/+		4.10222	3.26222	1.85333	2.30667
1684	female	+/+		4.92444	2.87111	2.99556	4.05333
1790	female	-/-		5.47111	4.27556	2.32444	4.16
1707	male	-/-		3.34222	2.81778	3.07111	0.991111
1693	male	+/+		4.24	6.59556	7.69333	2.60889

## Sheet: Supplementary Fig.2c
ID	Sex	Genotype		Percent time in open arms
1591	male	+/+		22.1808
1752	male	+/+		20.8478
1707	male	-/-		62.41
1698	male	+/+		5.19861
1673	male	-/-		21.8608
1642	male	+/+		19.2215
1794	male	-/-		34.8174
1753	male	+/+		8.55772
1761	male	-/-		26.2597
1735	male	+/+		18.5017
1791	male	-/-		36.4969
1641	male	+/+		21.8075
1672	male	-/-		5.91842
1693	male	+/+		41.7222
1586	male	-/-		41.7755
1757	female	+/+		13.4364
1775	female	-/-		25.2466
1684	female	+/+		24.0203
1764	female	-/-		45.6678
1804	female	+/+		17.3287
1777	female	-/-		6.37163
1742	female	+/+		24.3935
1718	female	-/-		11.277
1803	female	+/+		31.5916
1723	female	-/-		23.9136
1782	female	+/+		19.6214
1719	female	-/-		11.4903
1800	female	+/+		17.4087
1790	female	-/-		39.5095

## Sheet: Supplementary Fig. 2d
ID	Sex	Genotype		Time spent in lit compartment
1688	male	+/+		129.84
1621	male	-/-		168.8
1632	male	+/+		159.52
1786	male	-/-		131.44
1687	male	+/+		144.88
1770	male	-/-		89.6
1633	male	+/+		161.84
1622	male	-/-		107.28
1686	male	+/+		132.64
1773	male	-/-		124.8
1814	female	+/+		200.32
1840	female	-/-		250.56
1824	female	+/+		232.16
1841	female	-/-		135.52
1834	female	+/+		171.12
1706	female	-/-		106.64
1825	female	+/+		264.88
1763	female	-/-		149.92
1700	female	+/+		215.52
1838	female	-/-		111.6
1701	female	+/+		178.96

## Sheet: Supplementary Fig.2e
ID	Sex	Genotype		Total activity count_Light phase	Total activity count_Dark phase
435	male	+/+		2982	19726
501	male	+/+		2851	18667
472	male	+/+		4343	19012
463	male	+/+		5727	27228
375	male	+/+		2582	19298
377	male	+/+		5197	26821
453	female	+/+		9756	34248
447	female	+/+		3727	48701
566	female	+/+		3686	37466
568	female	+/+		4872	62039
489	female	+/+		8219	48737
431	male	+/+		5173	22837
438	male	+/+		6513	25854
476	female	+/+		6313	35458
441	female	+/+		6682	23168
440	female	+/+		6595	55066
573	male	+/+		3012	27501
570	male	+/+		8854	39588
445	female	+/+		8272	58061
443	female	+/+		11029	57271
571	male	+/+		5918	28532
565	female	+/+		13451	50732
490	male	-/-		3689	26846
380	male	-/-		3893	30122
409	male	-/-		2844	22799
456	male	-/-		4123	22776
477	male	-/-		5240	35439
414	female	-/-		1811	16021
427	female	-/-		7749	35751
495	female	-/-		5226	49532
429	female	-/-		9302	45314
492	male	-/-		10005	39624
491	male	-/-		8041	50705
493	male	-/-		12033	36171
494	male	-/-		3838	28673
418	male	-/-		7437	26342
383	male	-/-		9981	49935
386	female	-/-		2809	35039
368	female	-/-		8296	39200
561	female	-/-		4417	23466

## Sheet: Supplementary Fig.2f
ID	Sex	Genotype		Latency to approach object
1688	male	+/+		48.96
1621	male	-/-		0.8
1814	female	+/+		10.64
1840	female	-/-		18.64
1632	male	+/+		1.12
1786	male	-/-		1.76
1824	female	+/+		46.96
1841	female	-/-		3.12
1687	male	+/+		47.6
1770	male	-/-		14.64
1834	female	+/+		38.16
1706	female	-/-		33.68
1633	male	+/+		28.16
1622	male	-/-		10.32
1825	female	+/+		0.88
1763	female	-/-		1.2
1686	male	+/+		21.6
1773	male	-/-		2.08
1700	female	+/+		10.16
1838	female	-/-		25.76
1701	female	+/+		21.28

## Sheet: Supplementary Fig. 2g
ID	Sex	Genotype		Habituation_Time in compartment_Left	Habituation_Time in compartment_Center	Habituation_Time in compartment_Right
1694	male	+/+		269.44	70.36	260.24
1709	male	-/-		358.4	56.28	185.36
1736	male	+/+		251.8	68.12	280.12
1603	male	-/-		246.76	120.6	232.68
1732	male	+/+		237	40.4	322.64
1759	male	-/-		229.44	136.32	234.28
1601	male	+/+		278.6	71.28	250.16
1716	male	-/-		209.88	112.48	277.68
1696	male	+/+		320.6	78.36	201.08
1722	male	-/-		184.84	66.88	348.32
1737	male	+/+		247.4	61.8	290.84
1674	male	-/-		380.6	57.12	162.32
1729	male	+/+		265.76	77.16	257.12
1715	male	-/-		278.76	155.52	165.76
1640	male	+/+		283.6	53.12	263.32
1762	male	-/-		267.16	66.84	266.04
1780	female	+/+		260.12	68.6	271.32
1788	female	-/-		200.52	160.32	239.2
1683	female	+/+		267.2	98.48	234.36
1766	female	-/-		221.56	89.4	289.08
1802	female	+/+		185.52	100.68	313.84
1789	female	-/-		345.12	63.12	191.8
1682	female	+/+		319.88	66.4	213.76
1778	female	-/-		264.56	105.32	230.16
1741	female	+/+		268.52	79.68	251.84
1765	female	-/-		218	79.16	302.88
1756	female	+/+		261.48	53.28	285.28
1829	female	-/-		229.64	87.52	282.88
1801	female	+/+		243.64	62.72	293.68
1604	female	-/-		329.44	126.12	144.48
