# Supplementary material for: Muskelin regulates actin-dependent synaptic changes and intrinsic brain activity relevant to behavioral and cognitive processes
Source: Commun Biol. 2022 Jun 15;5:589. doi: 10.1038/s42003-022-03446-1 (PMC9200775; doi:10.1038/s42003-022-03446-1)
Supplement: Supplementary file 5 — Supplementary Data 3 [file 42003_2022_3446_MOESM5_ESM.xlsx]

## Sheet: Fig. 2a
ID	Drug	Sex	Gtype		Amph_%ofBaseline_min 0-5	Amph_%ofBaseline_min 5-10	Amph_%ofBaseline_min 10-15	Amph_%ofBaseline_min 15-20	Amph_%ofBaseline_min 20-25	Amph_%ofBaseline_min 25-30	Amph_%ofBaseline_min 30-35	Amph_%ofBaseline_min 35-40	Amph_%ofBaseline_min 40-45	Amph_%ofBaseline_min 45-50	Amph_%ofBaseline_min 50-55	Amph_%ofBaseline_min 55-60	Amph_%ofBaseline_min 60-65	Amph_%ofBaseline_min 65-70	Amph_%ofBaseline_min 70-75	Amph_%ofBaseline_min 75-80	Amph_%ofBaseline_min 80-85	Amph_%ofBaseline_min 85-90	Amph_%ofBaseline_min 90-95	Amph_%ofBaseline_min 95-100	Amph_%ofBaseline_min 100-105	Amph_%ofBaseline_min 105-110	Amph_%ofBaseline_min 110-115	Amph_%ofBaseline_min 115-120
2143	saline	male	+/+		66.4647	81.5066	142.724	79.889	142.92	99.9928	101.053	92.8069	129.34	27.2147	120.812	118.951	96.1853	44.0955	119.271	99.1832	28.4679	128.225	101.759	132.131	132.913	99.5682	88.2826	55.8189
2098	saline	male	+/+		76.1979	76.2863	42.0061	42.4881	79.5911	60.7011	15.6246	50.5774	80.0833	32.3326	39.1434	45.1637	58.844	9.06755	46.5784	62.6406	28.4253	48.5211	38.4029	53.5829	44.9024	56.0016	55.3816	24.9435
2059	saline	male	+/+		59.4426	25.8227	38.5588	48.2979	29.5055	50.8642	31.3073	22.2617	58.936	25.9061	5.1999	33.7805	35.3459	36.7006	4.41874	20.7033	47.345	57.3317	11.2102	18.1147	4.33858	14.9978	48.1953	4.19068
2104	saline	male	+/+		95.2661	82.1671	55.4914	13.741	69.6596	46.7596	43.9299	44.7718	50.9623	15.6684	33.6251	28.9318	63.7824	32.3011	24.4765	67.0001	34.4187	57.0884	72.6255	48.7281	56.5805	71.0372	31.7351	67.54
2149	saline	female	+/+		32.8623	38.2422	20.9934	51.4095	70.6016	67.3906	75.0611	78.6701	29.6222	93.4094	99.09	63.9941	88.0099	54.0617	63.3006	105.631	65.3669	50.4844	61.9177	105.809	72.4052	77.6225	47.2384	46.6607
2142	saline	female	+/+		60.5557	60.1613	34.4762	100.01	40.8945	102.745	81.3017	82.1445	52.246	55.9286	64.8003	65.8399	60.8102	66.8994	70.0803	52.5546	45.6083	54.1212	51.6074	65.0897	69.9048	39.1349	73.4722	53.5434
2085	saline	female	+/+		68.9233	95.527	109	72.9542	92.2342	92.1855	85.5346	59.1905	80.6324	66.7112	63.6936	83.8151	75.3781	78.4303	44.7082	83.0902	86.5649	71.8634	76.8078	60.2864	86.6482	77.9646	75.4122	76.1521
2074	saline	female	+/+		34.6622	64.9529	79.4043	67.0372	94.2931	83.4695	97.7735	62.9659	46.813	100.593	89.6102	97.4514	116.949	107.463	39.0607	106.889	109.93	73.117	109.557	146.265	79.9498	79.5096	99.0356	126.908
2100	saline	female	+/+		64.4009	76.9441	97.9097	65.7236	47.0181	85.0295	77.5152	50.5823	75.8504	32.1342	53.1994	80.1028	59.7748	19.3445	62.9876	38.2229	50.5783	70.6195	71.6086	58.6681	13.278	49.0013	53.9408	32.6246
2107	saline	female	+/+		21.4196	26.2397	65.1038	42.4756	36.4595	47.8289	68.3326	56.2378	69.3169	76.9528	51.6883	48.1882	50.6833	59.7728	32.2826	98.8468	91.4768	34.5298	16.5605	98.8431	72.7571	27.8337	103.973	93.8548
2159	saline	male	+/+		80.8419	73.0289	99.0963	66.4615	80.1184	47.49	75.7314	27.2327	69.1102	61.4999	69.2345	32.9267	65.2126	53.0503	26.8389	78.3566	51.9195	75.8904	82.7826	65.7858	31.6083	50.4843	38.743	57.7095
2160	saline	male	+/+		56.5723	50.1265	82.982	55.3953	42.4729	45.7248	58.134	60.7517	55.4721	41.9541	22.5671	45.3598	40.4792	43.9877	33.2277	53.6688	54.2013	52.6671	39.5314	23.2738	3.68487	43.0648	55.779	59.2989
2193	saline	male	+/+		99.0672	54.6202	69.2618	86.7263	76.1193	52.7442	52.6122	41.8345	52.0642	80.6088	29.4153	22.5062	54.3551	43.3772	33.0856	40.9589	31.3784	32.8149	62.2753	24.5178	47.9421	21.0243	23.1728	66.9044
2186	saline	male	+/+		70.4307	13.4302	67.4178	40.157	63.9149	46.7497	29.8438	72.3294	59.3128	44.1619	32.1491	16.7527	57.6213	40.6451	30.1599	50.9369	33.7868	41.9865	21.1722	68.9533	26.1363	32.945	44.9955	55.2186
2195	saline	female	+/+		75.7285	72.0719	102.615	51.1466	119.75	115.476	96.3987	107.701	95.9921	77.0994	101.811	71.0652	35.3162	74.073	90.2821	79.3634	77.5168	83.1131	63.0278	85.814	25.3004	102.275	48.844	68.2861
2252	saline	female	+/+		82.2015	78.4518	47.5504	75.9081	25.1355	81.2764	53.5911	57.7123	14.4914	53.9346	43.4505	27.9016	4.83123	42.7316	28.363	15.7217	34.4569	15.8068	2.37453	0.404445	0.587775	0.653578	1.18294	34.3468
2254	saline	female	+/+		78.6571	41.2188	61.2509	57.0175	50.0253	67.7654	59.6614	58.1077	64.6986	60.3835	102.908	61.8867	61.0384	41.6605	57.0352	55.3599	55.9825	56.224	44.6887	73.8425	59.2211	54.832	64.2165	69.1143
2053	amph	male	+/+		92.2769	83.1664	92.3736	85.1431	89.4696	75.2117	54.7358	63.8652	47.8469	81.6736	43.2683	49.0149	78.583	47.5469	68.4061	86.8832	82.2558	46.3452	76.9526	61.1436	60.0438	70.529	32.83	92.1288
2055	amph	male	+/+		87.2902	87.4173	89.3224	67.6583	98.5347	64.148	49.2903	47.8259	38.8186	40.9173	62.9386	81.0632	55.8587	64.2012	71.133	24.3529	67.8122	64.2978	64.7922	85.1694	97.1624	61.2977	87.9788	72.226
2082	amph	male	+/+		99.0688	106.296	118.465	114.301	125.62	110.99	124.563	110.371	103.301	101.972	48.2418	42.2525	37.2202	38.7066	16.0165	16.0898	30.4305	15.5261	1.09819	0.952158	24.8935	8.55107	3.16246	21.0428
2083	amph	male	+/+		118.552	97.8793	152.204	183.913	193.179	192.691	183.889	143.108	160.764	143.12	122.208	60.0255	43.0112	62.6324	28.6407	77.6623	62.367	43.4248	67.8421	43.5942	97.2853	74.2011	57.2119	73.8604
2064	amph	male	+/+		122.562	112.351	106.351	101.304	96.3615	82.5732	72.5334	54.9935	34.1197	39.1179	54.3441	23.2045	41.1326	31.9678	35.6723	45.0633	56.3062	53.9894	57.9593	54.4328	40.6854	61.4139	69.2889	62.5821
2155	amph	female	+/+		44.8447	25.9173	13.6641	25.0505	41.6955	50.8233	65.1054	33.5587	73.1053	43.7497	15.4634	12.6974	4.43295	34.7299	16.644	25.5652	3.1982	4.40603	24.896	2.85975	14.0985	1.57048	1.51294	3.15336
2084	amph	female	+/+		90.2106	101.241	151.976	169.913	143.284	184.213	158.321	97.4426	141.678	147.098	114.918	69.1785	86.5777	116.612	34.2172	100.758	14.3361	87.5671	79.2162	80.2002	44.5993	50.08	8.26855	4.42352
2058	amph	female	+/+		69.8577	69.9962	87.8247	166.846	297.512	236.515	243.095	237.28	233.508	232.812	218.059	213.141	215.304	186.994	104.326	68.7095	84.851	73.2795	44.6613	60.0386	84.1608	15.8283	60.3652	27.305
2119	amph	female	+/+		69.404	155.687	176.868	216.99	172.617	161.567	146.744	90.9784	85.0812	68.7482	42.4319	61.1493	39.5732	78.9835	34.5127	83.4825	46.3319	29.4728	69.837	54.4321	43.2389	47.9112	53.3726	45.1941
2121	amph	female	+/+		156.123	90.5366	92.2713	120.519	105.314	138.597	112.638	101.545	50.6587	65.2771	38.5142	21.1562	46.4368	16.5132	20.3515	60.1341	12.4082	31.7113	15.6777	27.3121	23.633	45.405	58.8893	22.4571
2147	amph	female	+/+		47.1092	46.3289	60.8604	79.1376	72.669	72.6495	87.2402	41.0343	31.0273	54.4848	12.3853	27.8357	32.6852	4.7502	5.9838	33.106	11.1009	6.04423	8.41591	20.2881	25.9416	9.69181	26.004	28.3765
2164	amph	female	+/+		100.457	120.331	158.287	176.05	203.386	195.059	188.893	173.865	188.505	158.398	171.082	193.122	150.953	96.9154	61.9564	87.1653	55.4751	23.3816	2.95641	26.8312	1.81409	11.717	36.8707	22.922
2180	amph	male	+/+		84.8432	70.7991	118.662	129.468	144.154	153.17	195.799	182.271	101.911	72.5048	108.49	78.2218	51.1772	27.2299	65.1161	84.5822	71.2558	29.6671	28.0553	112.521	43.4323	46.4322	23.7551	45.2619
2162	amph	male	+/+		83.362	49.3763	47.3525	32.6871	13.0333	22.0294	14.419	28.8768	21.4182	35.0783	13.5461	5.83302	29.6077	21.2755	17.4401	26.7174	40.8191	3.69555	18.9278	40.1253	70.4892	49.3592	54.5812	65.0995
2182	amph	male	+/+		68.425	64.8399	61.02	44.2706	43.9647	24.4503	24.6156	43.7439	30.8537	63.0045	60.9014	67.8232	62.6172	48.3398	79.6904	69.9265	50.6859	63.6796	57.4487	52.7641	25.2857	68.555	61.8026	57.9576
2188	amph	male	+/+		74.3095	35.8165	33.091	39.9911	39.0471	39.0397	31.8288	27.0317	29.6683	31.9546	36.1838	21.5015	28.8065	39.37	48.712	52.459	52.2548	61.643	46.892	68.5542	81.3484	74.5937	87.5102	64.6559
2187	amph	male	+/+		85.4373	85.1253	83.6795	84.5893	88.4431	93.4544	88.8359	81.9114	78.6895	91.7249	31.6366	54.9721	49.8887	35.0115	38.5887	13.0022	43.639	34.3571	32.7999	19.2391	30.5978	47.1738	53.9394	40.5301
2214	amph	female	+/+		101.575	57.2819	36.5764	26.7483	21.6491	30.9978	23.9601	44.2153	60.9001	29.1203	17.7112	17.7924	54.6593	17.4389	45.6065	42.4812	42.3622	39.659	98.3236	120.143	88.7706	139.801	127.77	153.766
2238	amph	female	+/+		120.452	91.8224	109.73	105.142	85.8555	55.5456	78.2397	50.457	23.6344	93.061	6.78619	29.4532	64.508	24.2323	12.6334	3.51301	29.8244	4.83241	3.07727	2.25216	2.34809	59.8846	8.50816	2.98976
2239	amph	female	+/+		62.7288	51.3484	40.9946	69.0662	51.7768	45.9868	40.0914	33.198	84.7303	61.2959	45.891	56.1949	58.6242	39.173	71.7897	76.9385	24.0796	41.1448	48.0601	21.1603	31.1375	49.3071	34.0586	69.9803
2251	amph	female	+/+		125.148	131.49	117.955	94.2191	158.104	147.115	185.106	105.045	116.276	96.4526	171.618	74.7268	35.8952	101.464	40.2174	53.2548	119.476	105.61	63.8943	125.856	87.229	111.292	101.732	134.458
2128	saline	male	-/-		52.7847	69.9137	85.4927	74.4295	87.4866	83.3909	98.1613	66.3025	71.703	62.4359	62.7594	73.2058	39.6341	33.1631	35.0796	28.6181	39.6333	21.0053	63.4624	33.3557	20.5566	48.9375	11.1231	51.7538
2106	saline	male	-/-		61.7859	59.7242	88.67	91.9	112.904	106.946	85.8496	101.411	96.335	94.2159	100.594	41.2586	108.594	64.2542	54.9343	64.5812	20.1112	62.0819	81.5879	34.6681	87.0562	20.6471	56.8973	17.3427
2061	saline	male	-/-		66.46	86.7874	32.7988	74.9808	79.9123	40.4261	74.9134	81.2681	91.2634	17.261	90.6619	77.4813	99.228	23.2131	34.9373	68.3393	73.3839	27.0391	41.885	68.0882	19.8515	68.709	58.8053	68.9751
2113	saline	female	-/-		126.112	63.7665	97.1746	92.7168	103.561	115.337	100.861	106.385	88.3204	75.978	59.0434	83.8813	77.3319	74.3187	81.9904	82.3741	56.5347	47.0112	59.8458	61.0526	66.8453	10.94	29.6236	30.6406
2114	saline	female	-/-		74.1815	115.583	124.227	96.9485	87.9071	102.296	60.1332	50.4111	76.3931	62.213	62.1689	46.0776	34.6569	72.6697	82.0734	83.5667	42.6038	81.139	44.3754	81.5039	36.6927	70.3763	19.8439	83.2615
2091	saline	female	-/-		61.6187	67.8303	84.4868	75.0633	89.9907	91.2861	70.2509	58.383	47.2685	82.7681	45.7349	103.861	82.6939	68.9032	86.8019	91.9174	47.914	80.0928	54.4068	82.382	76.7168	49.3171	61.15	57.2265
2066	saline	female	-/-		101.658	97.0661	91.8612	95.0691	86.9318	114.288	49.0106	114.423	79.2049	63.9169	94.2351	74.968	59.367	60.667	41.2494	54.0932	53.5569	66.3903	75.4541	52.2622	43.4622	38.5634	52.4882	38.8109
2070	saline	female	-/-		52.6756	66.6796	48.3029	71.14	21.7328	73.5866	59.5918	55.4421	54.808	73.6447	75.0147	17.221	60.7821	50.0024	16.6463	54.5172	41.1421	33.7309	48.9904	43.6908	31.5196	43.8332	22.357	41.522
2056	saline	female	-/-		77.9664	70.087	59.713	44.677	53.2618	65.4716	40.5828	84.7953	67.6872	72.5592	46.2758	68.0382	45.8977	75.2037	56.2798	27.5695	46.086	54.1854	36.2621	58.4667	59.4574	23.4239	38.1005	61.525
2169	saline	male	-/-		105.251	61.8099	94.8066	80.9209	76.6941	77.8854	76.5053	71.7331	60.3354	52.1617	53.3126	56.1844	47.7077	52.0651	47.8886	53.0827	37.0397	43.084	34.1557	36.9431	34.0859	27.8299	36.5091	33.1887
2223	saline	male	-/-		50.9544	68.4447	67.2995	55.6945	26.4282	52.6484	44.221	31.1659	39.9856	37.5232	54.0451	41.4621	5.21842	34.7822	43.4798	8.48673	10.6901	23.1976	5.25363	8.0925	4.19301	8.7295	6.64352	0.29403
2170	saline	male	-/-		63.0013	44.2514	27.6301	61.8658	63.623	75.0211	43.4878	73.9289	72.0004	57.3301	42.7248	45.6934	75.8839	67.8979	77.1059	66.1885	57.2305	56.9571	47.721	75.1082	44.662	44.9283	64.3335	28.9433
2173	saline	male	-/-		93.6742	81.594	68.4309	72.9701	81.4536	55.8578	58.3459	35.2624	56.1488	58.2228	71.1663	50.5017	71.69	50.69	75.5418	38.9226	2.41953	55.0927	41.7988	64.4434	33.1683	46.32	20.4731	64.3869
2200	saline	male	-/-		67.345	66.4203	57.4403	52.1245	56.9546	80.3946	25.0811	71.7931	68.9424	52.7426	62.6408	71.1937	31.1392	17.6895	50.2931	45.1647	7.5927	14.7794	34.8617	17.5399	8.245	34.3398	50.0449	22.1903
2220	saline	female	-/-		41.8978	58.9562	28.8233	54.4941	65.7689	48.2982	47.0774	60.3846	45.4451	44.1323	37.1733	60.2042	69.841	60.2371	61.922	49.7549	46.6894	56.1899	43.4423	53.0242	55.3491	54.6378	51.8817	60.0215
2212	saline	female	-/-		137.632	77.2534	85.7684	93.0886	76.8477	75.3776	66.6806	66.672	69.0871	51.2354	72.958	78.6189	75.5947	62.6342	84.5479	59.9686	30.5038	39.5838	36.4017	55.1695	45.7622	26.7099	53.3195	49.2974
2243	saline	female	-/-		48.3307	39.2068	64.5519	65.7168	64.2807	63.5702	61.1563	36.6792	64.384	40.2893	63.2673	55.2839	58.7206	31.9213	54.0484	56.4756	50.8242	28.7026	36.527	38.6977	24.0961	18.9826	43.6599	40.2856
2228	saline	female	-/-		77.4944	86.0043	87.7035	70.719	64.5145	70.3288	68.0108	34.5941	69.7544	71.1574	61.3238	72.9049	67.0713	69.2567	72.3247	77.5247	69.3424	38.012	71.4578	52.4693	34.1178	45.0858	69.1652	54.9136
2088	amph	male	-/-		37.6298	54.1501	48.3255	91.2267	51.5864	41.4222	63.0905	52.7142	53.6182	42.6269	61.6425	60.3214	52.9661	50.0363	53.5483	63.1759	75.2121	62.1947	58.2451	49.9858	78.9481	67.1756	46.5494	89.1011
2090	amph	male	-/-		125.109	177.111	142.725	159.715	111.582	140.703	116.184	109.727	137.194	114.11	100.484	125.959	100.93	108.669	67.0546	144.469	112.259	136.348	142.447	119.317	100.452	138.931	96.8403	116.744
2127	amph	male	-/-		42.054	26.1612	25.6735	16.4349	22.3938	10.135	13.9805	19.5657	40.7862	35.1792	19.3501	43.0795	71.4184	20.7325	53.3787	47.1034	68.5898	66.8699	42.9942	88.5005	74.1834	89.6749	81.6626	82.4101
2129	amph	male	-/-		13.1513	6.0891	40.1239	37.2268	47.9623	60.4578	44.1648	4.69478	62.7636	31.5935	60.6408	26.9655	28.5397	31.7151	65.0611	42.2699	37.6075	57.6705	31.5454	33.5857	51.2384	44.3305	15.8263	74.1396
2057	amph	female	-/-		158.952	108.223	82.2797	45.71	39.1668	37.9169	35.8695	31.4245	3.85845	5.12636	14.81	3.3605	3.96725	2.91978	2.33022	2.3025	4.05635	51.8148	57.7726	101.864	85.5068	73.3995	81.3745	89.0738
2069	amph	female	-/-		145.417	101.669	134.47	170.747	189.166	185.071	163.519	153.415	153.357	140.263	143.176	126.816	66.5251	102.231	77.7869	46.1827	37.1447	36.3019	14.3612	50.9901	7.48841	35.7266	36.559	33.0424
2145	amph	female	-/-		98.8713	60.8374	92.46	83.4159	95.0092	89.8846	73.6552	87.0464	75.5507	52.2939	49.0937	34.6874	28.6895	21.7654	26.9234	49.6639	11.3896	44.4426	32.7913	60.6838	34.2321	26.8191	40.7048	36.3779
2131	amph	female	-/-		122.904	122.025	113.198	126.476	125.965	117.178	110.158	142.718	145.211	144.003	109.994	111.464	95.636	85.4217	109.641	95.4974	102.516	111.678	92.6123	84.8585	104.008	76.6825	70.7677	91.866
2132	amph	female	-/-		59.7969	82.6757	123.629	125.955	151.799	155.662	138.201	135.651	142.701	102.353	101.067	84.3624	59.3435	82.3358	72.0937	67.5594	54.6953	65.3405	63.1921	76.4601	74.6749	55.4248	56.3076	55.3621
2067	amph	female	-/-		114.644	43.2799	50.8895	71.2492	72.2776	83.3763	71.7184	75.3825	82.2398	75.9584	87.2434	85.4429	75.3486	68.7107	59.0402	76.526	64.1042	82.6904	72.411	82.2345	67.3961	90.3505	75.6219	80.9563
2068	amph	female	-/-		108.619	70.9521	71.4612	90.5824	90.7757	84.8708	93.3951	67.3812	73.1244	67.1185	68.7478	55.8086	41.284	57.8706	27.1139	61.7121	17.3	19.9852	2.48778	3.02093	2.27225	11.1416	1.65367	1.24375
2207	amph	male	-/-		61.3344	42.1343	45.8215	37.9881	43.3865	40.9562	38.8533	32.8809	19.9197	17.9565	12.4105	15.4916	19.0394	29.1723	17.047	24.5771	21.0723	33.7991	42.5541	41.493	41.8809	40.9581	61.5215	53.8924
2224	amph	male	-/-		95.3671	59.1355	68.679	72.9452	68.1817	54.8562	60.6237	49.0067	10.2418	15.8477	8.37861	34.523	5.76811	11.2774	2.72166	9.86859	1.82927	28.3103	21.7383	36.8816	12.5429	33.1405	26.6659	39.1664
2226	amph	male	-/-		55.2326	13.2029	10.0185	11.253	16.9506	39.4293	26.2406	16.4103	16.8849	17.7741	12.0007	18.4615	4.10113	30.6762	21.6403	22.0671	9.40022	44.6877	37.1337	43.284	36.3765	35.6621	41.2222	63.7266
2244	amph	female	-/-		0	38.4008	81.118	102.373	110.167	101.379	142.545	101.262	104.414	87.9287	51.4249	77.0498	54.1366	33.5946	23.6898	18.7892	39.8624	2.93979	17.1695	1.94752	3.23296	20.7018	1.09241	1.57069
2229	amph	female	-/-		102.359	48.1119	60.8297	52.7202	48.9822	61.4194	64.3516	64.5521	43.0166	73.8429	40.0339	25.1794	4.51308	36.9655	4.13222	3.3387	13.6668	7.40596	18.1438	17.747	2.45083	47.2121	68.5802	60.7304
2202	amph	female	-/-		91.5954	68.5532	92.178	115.636	135.535	131.138	111.918	122.704	104.314	91.7316	49.556	16.1314	25.3898	29.5039	9.52633	22.2812	21.725	1.59658	13.6149	70.4418	64.1774	48.2483	21.6399	65.7487
2203	amph	female	-/-		58.4216	38.7972	47.3607	61.9037	60.0764	74.8365	70.4806	60.1466	58.0437	46.0801	39.797	36.2247	30.3905	35.8031	45.2334	33.0796	52.6029	48.3767	33.4481	51.7797	55.2088	66.7507	51.4261	86.6299

## Sheet: Fig. 2b
ID	Drug	Sex	Gtype		%changeinlocomotion
2143	saline	male	+/+		97.0656
2098	saline	male	+/+		48.6453
2059	saline	male	+/+		30.5323
2104	saline	male	+/+		50.3453
2149	saline	female	+/+		64.9939
2142	saline	female	+/+		62.6638
2085	saline	female	+/+		77.6545
2074	saline	female	+/+		88.0691
2100	saline	female	+/+		57.7941
2107	saline	female	+/+		57.9857
2159	saline	male	+/+		60.8814
2160	saline	male	+/+		46.6824
2193	saline	male	+/+		49.9745
2186	saline	male	+/+		44.217
2195	saline	female	+/+		80.0028
2252	saline	female	+/+		34.2944
2254	saline	female	+/+		60.6998
2053	amph	male	+/+		69.2373
2055	amph	male	+/+		67.9795
2082	amph	male	+/+		59.1305
2083	amph	male	+/+		103.469
2064	amph	male	+/+		62.9296
2155	amph	female	+/+		24.2809
2084	amph	female	+/+		94.8471
2058	amph	female	+/+		138.845
2119	amph	female	+/+		86.442
2121	amph	female	+/+		61.42
2147	amph	female	+/+		35.2146
2164	amph	female	+/+		108.6
2180	amph	male	+/+		86.1991
2162	amph	male	+/+		33.5479
2182	amph	male	+/+		54.0277
2188	amph	male	+/+		47.761
2187	amph	male	+/+		57.8028
2214	amph	female	+/+		59.9712
2238	amph	female	+/+		44.5326
2239	amph	female	+/+		50.3649
2251	amph	female	+/+		108.485
2128	saline	male	-/-		54.7662
2106	saline	male	-/-		71.4313
2061	saline	male	-/-		61.1112
2113	saline	female	-/-		74.6519
2114	saline	female	-/-		70.4709
2091	saline	female	-/-		71.586
2066	saline	female	-/-		70.7915
2070	saline	female	-/-		48.2739
2056	saline	female	-/-		55.5655
2169	saline	male	-/-		56.2992
2223	saline	male	-/-		30.3722
2170	saline	male	-/-		57.3966
2173	saline	male	-/-		56.1907
2200	saline	male	-/-		44.4564
2220	saline	female	-/-		52.3186
2212	saline	female	-/-		65.4464
2243	saline	female	-/-		47.9024
2228	saline	female	-/-		64.8021
2088	amph	male	-/-		58.5622
2090	amph	male	-/-		122.711
2127	amph	male	-/-		45.9297
2129	amph	male	-/-		39.5568
2057	amph	female	-/-		46.795
2069	amph	female	-/-		97.9761
2145	amph	female	-/-		54.4704
2131	amph	female	-/-		108.853
2132	amph	female	-/-		91.1101
2067	amph	female	-/-		75.3788
2068	amph	female	-/-		49.5801
2207	amph	male	-/-		34.8392
2224	amph	male	-/-		34.4874
2226	amph	male	-/-		26.8265
2244	amph	female	-/-		50.6996
2229	amph	female	-/-		40.4286
2202	amph	female	-/-		63.5369
2203	amph	female	-/-		51.7874

## Sheet: Fig. 2c
ID	Sex	Genotype		Sound intensity_65dB	Sound intensity_69dB	Sound intensity_73dB	Sound intensity_77dB	Sound intensity_81dB	Sound intensity_85dB	Sound intensity_90dB	Sound intensity_95dB	Sound intensity_100dB	Sound intensity_110dB	Sound intensity_120dB
2872	female	+/+		20.5	21.4	26.2	162	269.3	603.2	657.2	498.4	457.7	535.9	530.1
2882	male	-/-		16.6667	37.6	55.2	145.9	231.1	517.3	683.8	567	754.6	684.8	765.3
2873	female	+/+		51.8333	30	31.6	53.9	140.4	359.4	460.3	434.2	956.4	1058.1	941.1
2887	male	+/+		27.3333	52	50.8	38	38	82.7	403.2	301.6	683.5	1404.4	2112.5
2878	female	-/-		14.3333	50.7	66.2	278.9	360	405.2	518.9	625.5	538.7	611.9	874.9
2888	male	+/+		71.5	37.2	97.6	74.6	118.3	194.1	293.2	308.2	618.2	664.7	1304.5
2856	female	+/+		39.8333	18.3	51.7	55.7	320.7	502.4	781.8	617.6	962.9	745.5	869.5
2823	male	-/-		71.1667	52.5	55.5	62.5	510.4	623.3	653.8	766.9	681.3	733.5	798.6
2861	female	-/-		54.3333	49.9	39.5	67.1	35.4	58.2	87	153.3	150	559.6	366.6
2826	male	+/+		28.1667	25.2	187.6	142.5	317.8	900.2	566.8	948.3	684.6	1017.1	1454.8
2816	female	-/-		24.1667	53.4	83.6	35.2	75.9	140.7	158.3	152.2	360.3	1389.6	1491.5
2855	male	+/+		86.6667	44.1	34	58	83	148.5	257.3	201.2	489.6	817.5	946
2817	female	-/-		34.8333	23.6	54.5	46	150.3	430.6	736.1	655.5	528.4	942.5	697.3
2858	male	-/-		40	76	19.3	106.9	94.3	90.5	140.9	235.2	261.8	616.2	440.7
2819	female	-/-		46	72	62.6	78.2	278.9	674.8	775.5	520.8	741.6	1034.4	1636.6
2894	male	+/+		126.833	47.2	82.7	377.5	279.8	759	598.9	643.6	764.1	775.3	1222.3
2800	female	+/+		16.6667	40.6	24.6	62.8	179.6	309.9	605.3	601	578.8	652.7	975
2812	male	-/-		34	72.9	84.4	357.2	523.5	511.5	763.7	839.5	739.2	1113.9	1106
2801	female	+/+		53.6667	49.2	40.3	246	582.9	943.3	1020	1115.6	917.9	977.5	1090.9
2813	male	-/-		92.8333	41	88.9	247.4	415.2	617.3	930	856.8	675.9	920.6	1101.2

## Sheet: Fig. 2d
ID	Sex	Genotype		Pulse intensity_dB 100	Pulse intensity_dB 110	Pulse intensity_dB 120
1601	male	+/+		294.1	315.3	524.5
1603	male	-/-		272.6	261.2	406.9
1604	female	-/-		286.1	313.3	436.2
1640	male	+/+		341.1	637.1	306
1674	male	-/-		495.9	843.3	663.4
1682	female	+/+		260.3	233.5	335.8
1683	female	+/+		235.4	290.2	339.3
1694	male	+/+		426.3	663.4	743.3
1696	male	+/+		179.8	299.9	266.2
1709	male	-/-		195	303	278.4
1715	male	-/-		409.4	358.1	710
1716	male	-/-		227.5	558.3	429.3
1722	male	-/-		127.5	397	478.7
1729	male	+/+		692.9	524	722.4
1732	male	+/+		1471.2	2119.3	2532.4
1736	male	+/+		629.2	799.9	430.7
1737	male	+/+		227.2	439.4	406.1
1741	female	+/+		417.7	801.7	524.4
1756	female	+/+		226.5	302.3	366.7
1759	male	-/-		227.6	423.2	416.5
1762	male	-/-		226.3	402.3	484.5
1765	female	-/-		522.8	574.5	836.4
1766	female	-/-		381.9	343.3	368.4
1778	female	-/-		76	160.8	131.5
1780	female	+/+		165	315	262.2
1788	female	-/-		188.1	130.9	91.5
1789	female	-/-		153.4	241.4	203.9
1801	female	+/+		278.6	378.5	471
1802	female	+/+		232.4	406.8	265.9
1829	female	-/-		434.8	167.2	326.5

## Sheet: Fig. 2e
ID	Sex	Genotype		Pre-pulse intensity above background_0dB	Pre-pulse intensity above background_6dB	Pre-pulse intensity above background_12dB	Pre-pulse intensity above background_18dB
1601	male	+/+		67.4	46.6	58.9	106.6
1603	male	-/-		67.1	52.9	100.8	143
1604	female	-/-		30.8	48.5	48.7	126.5
1640	male	+/+		32.3	42.8	183.3	315.7
1674	male	-/-		37.1	29.3	76.5	201.8
1682	female	+/+		31.3	50.1	170.1	118.8
1683	female	+/+		35.1	47.8	82.2	200
1694	male	+/+		56.8	80.9	40.1	86.7
1696	male	+/+		48.4	32.4	64.6	69.1
1709	male	-/-		26.1	44.2	49.8	83.8
1715	male	-/-		42.4	49.9	74.1	162.4
1716	male	-/-		96.3	46	70	127.8
1722	male	-/-		28.5	34.7	71.2	68.4
1729	male	+/+		26.2	24.2	138.2	178.4
1732	male	+/+		51.7	57.9	44.8	47.6
1736	male	+/+		75.5	57.5	167	442.2
1737	male	+/+		40.5	42.5	105.5	181.5
1741	female	+/+		126.2	153.4	118.9	117.1
1756	female	+/+		47.8	49.1	88.4	69.2
1759	male	-/-		49	47.7	84.9	97.8
1762	male	-/-		60.7	81.5	95.8	137.3
1765	female	-/-		66	24.2	57.2	158
1766	female	-/-		47.1	41.4	49.3	276.8
1778	female	-/-		23.6	49.7	59.4	51.7
1780	female	+/+		125.8	70	73.2	125.3
1788	female	-/-		27.1	23.4	37	62.4
1789	female	-/-		21.5	24.1	31.9	65.1
1801	female	+/+		51.4	31.6	67.9	105.1
1802	female	+/+		46.5	40.9	88.8	88.3
1829	female	-/-		57.5	69.4	147.6	189.1

## Sheet: Fig. 2f
ID	Sex	Genotype		%PPI_Pre-pulse6+_Pulse100dB	%PPI_Pre-pulse12+_Pulse100dB	%PPI_Pre-pulse18+_Pulse100dB	%PPI_Pre-pulse6+_Pulse110dB	%PPI_Pre-pulse12+_Pulse110dB	%PPI_Pre-pulse18+_Pulse110dB	%PPI_Pre-pulse6+_Pulse120dB	%PPI_Pre-pulse12+_Pulse120dB	%PPI_Pre-pulse18+_Pulse120dB
1601	male	+/+		52.6012	71.4723	71.0643	40.7548	69.3625	53.568	52.2212	68.408	79.4852
1603	male	-/-		34.4461	66.7278	56.8232	27.7182	48.9663	58.193	54.4606	67.7808	71.0494
1604	female	-/-		43.2716	66.7249	78.1894	30.0989	75.4868	74.5292	49.8166	70.6557	85.0298
1640	male	+/+		57.725	81.7062	78.6573	76.1419	88.7145	89.2168	7.45098	65.6536	76.4379
1674	male	-/-		-18.6933	75.0958	83.0611	59.9549	83.4816	90.9759	43.3976	76.4546	84.1272
1682	female	+/+		37.9178	67.3838	56.7422	23.469	53.1049	52.8051	48.4217	48.1834	70.4586
1683	female	+/+		38.9125	61.8946	62.6593	53.2047	57.96	64.0937	43.5603	55.5556	72.9443
1694	male	+/+		62.8431	81.6092	83.9315	51.5978	85.5743	80.7658	60.6619	82.8333	84.7168
1696	male	+/+		48.3315	41.4905	77.5306	38.5795	54.8183	63.3545	44.7784	68.8204	69.9098
1709	male	-/-		12.7179	57.5385	75.4359	21.4521	74.5545	72.1782	38.1825	69.7198	76.9397
1715	male	-/-		76.7953	84.6849	89.4235	-7.90282	66.7132	81.0109	57.4225	78.3803	85.9437
1716	male	-/-		51.5604	66.4176	75.033	72.9715	81.784	84.0767	57.256	80.4566	85.6045
1722	male	-/-		30.0392	62.1176	67.3725	73.2242	84.7607	80.7053	45.0178	86.5469	74.6396
1729	male	+/+		77.2694	88.3822	91.6727	46.7557	77.7672	78.3015	68.0371	82.2398	83.9147
1732	male	+/+		31.0155	53.3782	67.2376	-4.31746	16.614	43.3445	14.0973	13.8209	31.7801
1736	male	+/+		58.5664	85.4418	84.8061	40.0675	82.7728	87.611	15.4632	57.5807	71.6508
1737	male	+/+		47.007	61.7077	71.963	63.4502	82.7492	77.4238	64.5161	78.5275	69.638
1741	female	+/+		66.0043	68.1111	74.3835	42.2477	75.315	67.4816	0.533944	76.4493	85.8886
1756	female	+/+		35.3201	57.0861	72.8035	41.3166	68.2104	70.3936	68.7483	68.3392	72.8388
1759	male	-/-		65.4218	73.0228	65.1582	57.6087	82.396	79.9386	68.0672	80.4802	76.5666
1762	male	-/-		58.639	75.5192	65.9744	49.043	72.1104	75.5406	55.645	64.9329	78.6791
1765	female	-/-		37.2035	83.7605	90.9334	23.0113	63.0635	79.3908	43.9264	76.4825	87.9484
1766	female	-/-		1.57109	76.2765	66.7714	56.5977	73.2595	62.1614	64.5494	67.1281	64.848
1778	female	-/-		-15	8.55263	1.05263	17.7861	62.1891	42.8483	-39.3916	42.3574	38.7833
1780	female	+/+		35.1515	47.9394	65.8788	37.1746	54.381	63.9683	-7.74218	51.2586	64.5309
1788	female	-/-		56.672	77.2993	76.8208	-1.06952	54.3927	54.6218	-34.4262	3.38798	33.9891
1789	female	-/-		49.3481	28.8136	83.5724	51.5742	82.9743	78.1276	41.3928	62.3345	74.4973
1801	female	+/+		53.1945	69.4185	72.3259	62.7477	67.2391	62.2721	44.7983	63.0361	64.9257
1802	female	+/+		42.8571	67.2117	69.062	60.8653	73.1563	74.7296	39.4133	68.5972	52.9146
1829	female	-/-		55.9798	89.8574	84.5906	-14.1148	52.1531	66.6268	66.8913	77.7029	79.6325

## Sheet: Fig. 2g
ID	Sex	Gtype		StartleAmplitude_block 1	StartleAmplitude_block 2	StartleAmplitude_block 3	StartleAmplitude_block 4	StartleAmplitude_block 5	StartleAmplitude_block 6	StartleAmplitude_block 7	StartleAmplitude_block 8	StartleAmplitude_block 9	StartleAmplitude_block 10
1632	male	+/+		412	448.7	409.2	515.8	409	428.1	523.3	348.7	223	513.7
1633	male	+/+		425.778	404.7	278.4	477.2	316.8	578.3	314	456.4	327.9	264.5
1770	male	-/-		799.778	523.2	851.9	327.9	747.4	522.3	463.5	475.2	373.5	367.9
1773	male	-/-		819	296.3	910.1	698.5	499.8	720.6	358.2	495.1	606.1	837.8
1686	male	+/+		871.889	997.1	614.4	1042	647.6	812.2	496.3	991.4	928.3	830.1
1687	male	+/+		836.556	708.4	704.3	532	506.5	331.7	292.5	706.9	460.3	476.9
1688	male	+/+		611.222	490.4	893.8	592.5	504.5	362.8	508.8	340.1	499.7	498.2
1786	male	-/-		877.778	532	635.2	529.3	587.2	240.8	413.4	464.8	530.2	668.7
1621	male	-/-		368.889	144.4	244.3	322.9	109.9	234.6	305.3	227.8	246.4	294.1
1622	male	-/-		439.333	333.7	450.1	880.5	720.3	810.3	364.5	831.5	765.3	452.2
1814	female	+/+		1229.11	999.7	1159.8	1126.8	1250.2	1300	884.6	1067.4	991.5	1109.1
1824	female	+/+		239.667	363.3	284.6	240.7	334.6	317.6	373.4	237.6	262.5	242.9
1825	female	+/+		1096.44	940.8	884.3	641.6	838.1	885.7	1190.8	1045.3	603.3	650.8
1834	female	+/+		382.333	411.1	787.6	339.5	559.5	289.6	268.5	477	370.3	402.2
1706	female	-/-		222.111	127.6	153.6	183.7	150.7	96.5	149.3	105.6	141.2	128.9
1763	female	-/-		197.333	331.4	251.8	206.4	229.9	133.1	352.9	216.6	222.5	175
1700	female	+/+		224.222	276.4	298.4	322	282	255.5	263.9	171.3	155.9	293.1
1701	female	+/+		473.444	446.7	403.6	374.5	232.9	285.5	209.5	857.6	404.1	385.7
1838	female	-/-		358.111	440.1	266.8	420.9	383	312.6	261.3	415	332.4	382.6
1840	female	-/-		891	740	608.6	515.4	569	513.3	259.3	283.1	275.6	403.7
1841	female	-/-		808.111	615	539.5	451.6	340.9	256.9	278.5	614.2	464.7	514.6

## Sheet: Supplementary Fig. 3a
ID	Drug	Sex	Gtype		Distance_Baseline_min 0-5	Distance_Baseline_min 5-10	Distance_Baseline_min 10-15	Distance_Baseline_min 15-20	Distance_Baseline_min 20-25	Distance_Baseline_min 25-30		Distance_Amph_min 0-5	Distance_Amph_min 5-10	Distance_Amph_min 10-15	Distance_Amph_min 15-20	Distance_Amph_min 20-25	Distance_Amph_min 25-30	Distance_Amph_min 30-35	Distance_Amph_min 35-40	Distance_Amph_min 40-45	Distance_Amph_min 45-50	Distance_Amph_min 50-55	Distance_Amph_min 55-60	Distance_Amph_min 60-65	Distance_Amph_min 65-70	Distance_Amph_min 70-75	Distance_Amph_min 75-80	Distance_Amph_min 80-85	Distance_Amph_min 85-90	Distance_Amph_min 90-95	Distance_Amph_min 95-100	Distance_Amph_min 100-105	Distance_Amph_min 105-110	Distance_Amph_min 110-115	Distance_Amph_min 115-120
2143	saline	male	+/+		1244.79	632.504	1363.98	1281.25	847.067	1177.28		725.226	889.355	1557.33	871.705	1559.47	1091.07	1102.64	1012.66	1411.28	296.951	1318.23	1297.93	1049.52	481.146	1301.42	1082.23	310.626	1399.12	1110.34	1441.74	1450.27	1086.43	963.291	609.065
2098	saline	male	+/+		1771.36	1417.97	1505.38	1183.07	1746.13	880.358		1080.01	1081.27	595.386	602.218	1128.11	860.365	221.46	716.873	1135.08	458.276	554.811	640.142	834.044	128.522	660.192	887.855	402.895	687.728	544.315	759.473	636.438	793.755	784.968	353.545
2059	saline	male	+/+		2276.5	2313.85	1627.32	1592.41	1850.9	1380.51		1093.89	475.202	709.578	888.801	542.973	936.027	576.132	409.67	1084.57	476.736	95.6911	621.645	650.453	675.383	81.3157	380.991	871.266	1055.05	206.295	333.356	79.8407	275.997	886.914	77.1189
2104	saline	male	+/+		1707.16	1500	1621.13	1248.04	1179.56	1059.73		1320.33	1138.78	769.075	190.441	965.437	648.058	608.84	620.509	706.304	217.153	466.022	400.976	883.983	447.672	339.229	928.578	477.021	791.209	1006.54	675.34	784.17	984.53	439.828	936.061
2149	saline	female	+/+		2078.25	1528.09	1993.35	1905.63	1629.86	1620.85		589.113	685.556	376.342	921.604	1265.65	1208.09	1345.6	1410.3	531.029	1674.52	1776.36	1147.2	1577.73	969.147	1134.77	1893.61	1171.81	905.02	1109.98	1896.81	1297.99	1391.52	846.828	836.473
2142	saline	female	+/+		1913.52	1471.74	1661.16	1594.36	1184.33	1420.67		933.141	927.064	531.265	1541.12	630.169	1583.27	1252.83	1265.82	805.092	861.84	998.549	1014.57	937.063	1030.9	1079.91	809.847	702.808	833.988	795.251	1003.01	1077.21	603.055	1132.18	825.085
2085	saline	female	+/+		2066.71	1414.6	1532.06	1087.3	1296.72	1185.76		985.966	1366.54	1559.28	1043.63	1319.44	1318.74	1223.6	846.736	1153.47	954.322	911.153	1199	1078.3	1121.97	639.562	1188.63	1238.33	1028.02	1098.76	862.413	1239.53	1115.3	1078.79	1089.38
2074	saline	female	+/+		1766.95	1133.95	1485.25	1351.05	1119.98	1639.73		490.869	919.83	1124.48	949.347	1335.33	1182.05	1384.62	891.692	662.942	1424.55	1269.01	1380.06	1656.17	1521.83	553.159	1513.71	1556.77	1035.45	1551.49	2071.33	1132.21	1125.98	1402.49	1797.21
2100	saline	female	+/+		1891.56	1016.13	1543.82	1400.76	868.251	1215.37		851.799	1017.7	1295	869.292	621.884	1124.64	1025.25	669.026	1003.23	425.023	703.642	1059.48	790.611	255.86	833.105	505.555	668.973	934.049	947.131	775.973	175.621	648.115	713.447	431.509
2107	saline	female	+/+		1717.48	1382.18	1565.36	1157.3	1365.87	1228.6		300.473	368.09	913.275	595.847	511.454	670.942	958.568	788.903	972.377	1079.49	725.083	675.983	710.984	838.491	452.86	1386.62	1283.23	484.383	232.31	1386.57	1020.64	390.451	1458.53	1316.59
2159	saline	male	+/+		1659.65	1728.95	2041.3	1972.07	1454.37	1187.64		1353.29	1222.5	1658.87	1112.56	1341.18	794.981	1267.74	455.875	1156.9	1029.51	1158.98	551.192	1091.66	888.061	449.283	1311.69	869.131	1270.4	1385.78	1101.25	529.122	845.106	648.557	966.056
2160	saline	male	+/+		2330.77	1920.91	1785.34	1849.49	1858.83	1540.25		1064.09	942.845	1560.83	1041.95	798.887	860.052	1093.46	1142.7	1043.39	789.129	424.472	853.188	761.385	827.378	624.99	1009.47	1019.49	990.632	743.558	437.764	69.3099	810.02	1049.16	1115.37
2193	saline	male	+/+		1755.64	1251.04	1438	2094.04	1778.19	1663.93		1647.96	908.592	1152.15	1442.67	1266.22	877.386	875.19	695.906	866.074	1340.91	489.315	374.385	904.182	721.568	550.371	681.34	521.972	545.866	1035.93	407.847	797.504	349.733	385.474	1112.94
2186	saline	male	+/+		1944.07	1803.92	1846.47	1312.29	1676.67	1534.19		1187.65	226.47	1136.85	677.155	1077.78	788.326	503.247	1219.67	1000.17	744.688	542.121	282.496	971.65	685.386	508.576	858.933	569.737	708.006	357.021	1162.74	440.729	555.541	758.744	931.133
2195	saline	female	+/+		1574.11	1643.8	1236.76	1691.78	1372.36	1096.6		1087.39	1034.88	1473.45	734.415	1719.49	1658.12	1384.19	1546.48	1378.35	1107.07	1461.91	1020.43	507.106	1063.62	1296.36	1139.58	1113.06	1193.42	905.016	1232.2	363.288	1468.56	701.352	980.521
2252	saline	female	+/+		2201.88	2803.7	2114.23	2180.51	2245.14	2239.89		1888.63	1802.47	1092.5	1744.03	577.504	1867.37	1231.29	1325.97	332.949	1239.18	998.299	641.056	111	981.784	651.656	361.216	791.668	363.17	54.5562	9.29236	13.5045	15.0163	27.1787	789.138
2254	saline	female	+/+		2567.94	1839.23	1696.2	1930.96	1603.01	1608.27		1474.25	772.55	1148.01	1068.66	937.609	1270.1	1118.21	1089.09	1212.62	1131.75	1928.77	1159.92	1144.02	780.83	1068.99	1037.59	1049.26	1053.79	837.586	1384.01	1109.96	1027.7	1203.59	1295.39
2053	amph	male	+/+		2367.62	2153.28	1423.46	1716.66	1371.97	1135.15		1563.81	1409.41	1565.45	1442.91	1516.23	1274.61	927.603	1082.32	810.857	1384.11	733.264	830.65	1331.74	805.773	1159.27	1472.4	1393.98	785.408	1304.11	1036.19	1017.56	1195.25	556.368	1561.3
2055	amph	male	+/+		2116.59	1584.25	1841.51	1459.66	1132.57	1013.78		1330.94	1332.87	1361.92	1031.6	1502.38	978.081	751.542	729.214	591.877	623.876	959.641	1235.99	851.691	978.892	1084.58	371.314	1033.95	980.365	987.902	1298.6	1481.46	934.621	1341.44	1101.25
2082	amph	male	+/+		1879.42	2008.58	1455.06	1539.35	1101.8	1010.83		1485.21	1593.57	1776	1713.58	1883.26	1663.93	1867.42	1654.65	1548.65	1528.74	723.228	633.438	557.995	580.278	240.115	241.214	456.206	232.764	16.4638	14.2745	373.196	128.195	47.4107	315.468
2083	amph	male	+/+		1654.52	1410.53	1183.99	1208.24	1124.95	952.552		1488.77	1229.16	1911.37	2309.57	2425.93	2419.81	2309.27	1797.15	2018.87	1797.29	1534.68	753.797	540.133	786.535	359.669	975.28	783.203	545.327	851.959	547.454	1221.7	931.815	718.465	927.536
2064	amph	male	+/+		1599.39	1342.65	1046.87	1189.24	1321.37	1465.09		1626.93	1491.39	1411.74	1344.75	1279.14	1096.11	962.834	730.003	452.918	519.265	721.383	308.025	546.008	424.352	473.527	598.186	747.429	716.675	769.372	722.56	540.073	815.231	919.766	830.737
2155	amph	female	+/+		2243.12	1565.97	1849.19	1635.09	1150.79	1269.18		725.987	419.573	221.207	405.54	675.004	822.774	1053.99	543.279	1183.49	708.26	250.336	205.557	71.7647	562.239	269.448	413.873	51.7753	71.3288	403.039	46.2963	228.239	25.4244	24.4929	51.0495
2084	amph	female	+/+		1569.78	893.335	1078.72	992.157	811.564	936.591		944.527	1060.02	1591.23	1779.03	1500.22	1928.75	1657.66	1020.25	1483.4	1540.15	1203.22	724.316	906.49	1220.96	358.263	1054.96	150.102	916.85	829.414	839.716	466.966	524.35	86.5738	46.3153
2058	amph	female	+/+		1713.29	1015.24	1051.4	833.006	1028.37	687.492		736.859	738.32	926.374	1759.89	3138.15	2494.76	2564.17	2502.83	2463.04	2455.7	2300.08	2248.21	2271.02	1972.41	1100.43	724.748	895.008	772.951	471.087	633.287	887.727	166.957	636.732	288.013
2119	amph	female	+/+		2148.26	2549.7	2158.58	2093.05	1645.52	2012.22		1458.33	3271.33	3716.39	4559.45	3627.07	3394.87	3083.41	1911.66	1787.74	1444.55	891.588	1284.88	831.52	1659.62	725.188	1754.15	973.536	619.288	1467.43	1143.74	908.545	1006.72	1121.48	949.627
2121	amph	female	+/+		1483.16	1169.43	1157.13	1127.52	1101.77	1543.69		1973.06	1144.19	1166.11	1523.1	1330.94	1751.56	1423.5	1283.31	640.215	824.961	486.736	267.368	586.86	208.691	257.199	759.965	156.812	400.762	198.132	345.166	298.67	573.82	744.233	283.809
2147	amph	female	+/+		2722.89	2521.25	2543.04	2908.58	2883.41	4131.72		1390.58	1367.54	1796.49	2335.99	2145.05	2144.48	2575.17	1211.26	915.868	1608.29	365.59	821.658	964.808	140.217	176.631	977.226	327.677	178.414	248.422	598.867	765.748	286.084	767.59	837.621
2164	amph	female	+/+		1333.03	1246.14	1220.9	1646.23	1353.9	1340.61		1363.01	1632.65	2147.64	2388.65	2759.55	2646.57	2562.9	2359	2557.64	2149.15	2321.25	2620.28	2048.13	1314.95	840.624	1182.66	752.686	317.242	40.1126	364.046	24.6136	158.976	500.262	311.006
2180	amph	male	+/+		1235.01	789.375	940.941	1096	1002.55	891.065		842.061	702.674	1177.71	1284.96	1430.71	1520.2	1943.28	1809.02	1011.46	719.603	1076.75	776.343	507.928	270.254	646.27	839.47	707.207	294.443	278.446	1116.76	431.061	460.835	235.767	449.22
2162	amph	male	+/+		2296.1	1998.97	1636.06	1669.75	1537.78	1052.07		1415.87	838.634	804.261	555.176	221.364	374.16	244.901	490.46	363.778	595.789	230.075	99.0712	502.874	361.355	296.212	453.784	693.294	62.7673	321.481	681.511	1197.23	838.344	927.037	1105.69
2182	amph	male	+/+		2324.88	2603.57	2931.74	2952.72	1636.99	2538.51		1709.3	1619.75	1524.32	1105.91	1098.27	610.787	614.914	1092.75	770.747	1573.9	1521.36	1694.27	1564.22	1207.56	1990.72	1746.81	1266.17	1590.76	1435.11	1318.08	631.655	1712.55	1543.87	1447.82
2188	amph	male	+/+		2123.9	1855.53	2292.46	1975.63	1594.04	1806.6		1442.62	695.327	642.415	776.371	758.045	757.901	617.911	524.783	575.97	620.354	702.458	417.421	559.238	764.314	945.676	1018.42	1014.45	1196.71	910.342	1330.88	1579.27	1448.13	1698.89	1255.2
2187	amph	male	+/+		1724.21	1340.47	1477.59	1637.2	1791.32	1091.93		1290.49	1285.78	1263.94	1277.68	1335.89	1411.58	1341.82	1237.23	1188.57	1385.46	477.856	830.327	753.545	528.832	582.865	196.392	659.146	518.948	495.428	290.597	462.166	712.538	814.729	612.188
2214	amph	female	+/+		1723.42	1482.09	1759.39	1609.23	2084.53	1102.86		1652.55	931.93	595.069	435.173	352.214	504.31	389.812	719.348	990.796	473.764	288.147	289.468	889.263	283.717	741.981	691.135	689.198	645.219	1599.64	1954.64	1444.23	2274.44	2078.71	2501.64
2238	amph	female	+/+		2079.93	1591.33	1258.69	979.339	899.996	662.886		1500.06	1143.52	1366.53	1309.4	1069.21	691.744	974.367	628.372	294.334	1158.95	84.5126	366.798	803.358	301.779	157.332	43.7497	371.422	60.181	38.3232	28.0475	29.2422	745.78	105.957	37.2333
2239	amph	female	+/+		1836.81	1303.39	1173.15	756.36	1497.33	822.706		772.582	632.418	504.898	850.634	637.694	566.384	493.775	408.874	1043.56	754.933	565.204	692.109	722.028	482.463	884.177	947.591	296.569	506.748	591.919	260.615	383.496	607.277	419.473	861.893
2251	amph	female	+/+		1447.55	883.936	1368.18	784.422	1153.46	630.305		1307.35	1373.6	1232.21	984.252	1651.62	1536.82	1933.69	1097.35	1214.67	1007.58	1792.79	780.627	374.976	1059.93	420.128	556.321	1248.09	1103.25	667.466	1314.75	911.23	1162.6	1062.74	1404.61
2128	saline	male	-/-		1974.51	2267.17	2067.25	2281.12	2219.08	1987.75		1125.8	1491.13	1823.4	1587.44	1865.92	1778.57	2093.6	1414.11	1529.29	1331.64	1338.54	1561.34	845.32	707.306	748.183	610.37	845.303	448.003	1353.53	711.414	438.434	1043.75	237.236	1103.81
2106	saline	male	-/-		1214.25	1132.37	1452.75	1847.85	2174.79	1757.88		986.503	953.585	1415.75	1467.32	1802.68	1707.55	1370.72	1619.18	1538.13	1504.3	1606.14	658.754	1733.86	1025.91	877.107	1031.13	321.105	991.23	1302.67	553.528	1389.98	329.661	908.45	276.902
2061	saline	male	-/-		1366.39	1575.07	1332.28	1158.76	1278.53	1636.6		924.638	1207.45	456.32	1043.19	1111.8	562.436	1042.25	1130.66	1269.72	240.147	1261.35	1077.97	1380.53	322.956	486.072	950.784	1020.97	376.187	582.734	947.292	276.188	955.929	818.14	959.63
2113	saline	female	-/-		1027.41	994.499	1429.57	1898.46	1960.73	1851.96		1925.86	973.781	1483.96	1415.88	1581.48	1761.31	1540.25	1624.61	1348.74	1160.26	901.653	1280.95	1180.94	1134.92	1252.08	1257.94	863.343	717.91	913.907	932.337	1020.8	167.065	452.383	467.913
2114	saline	female	-/-		1501.45	1655.21	1720.09	1887.79	2206.61	2018.99		1358.77	2117.11	2275.45	1775.79	1610.18	1873.74	1101.45	923.374	1399.28	1139.55	1138.74	843.998	634.806	1331.08	1503.33	1530.68	780.369	1486.21	812.819	1492.9	672.095	1289.07	363.479	1525.09
2091	saline	female	-/-		2441.65	1995.01	1614.25	1681.5	1792.16	1998.39		1183.38	1302.68	1622.56	1441.59	1728.27	1753.14	1349.16	1121.24	907.789	1589.56	878.336	1994.64	1588.13	1323.28	1667.03	1765.27	920.186	1538.18	1044.88	1582.14	1473.34	947.131	1174.38	1099.03
2066	saline	female	-/-		1864.5	1522.77	1633.84	1216.44	1419.51	1729.36		1590.34	1518.5	1437.08	1487.26	1359.96	1787.92	766.722	1790.03	1239.08	999.917	1474.21	1172.8	928.738	949.075	645.307	846.234	837.845	1038.61	1180.41	817.59	679.923	603.286	821.127	607.158
2070	saline	female	-/-		1920.95	1738.35	1735.14	2000.43	2112.8	1885.5		1000.24	1266.15	917.204	1350.85	412.675	1397.31	1131.56	1052.77	1040.73	1398.41	1424.42	327.003	1154.17	949.474	316.089	1035.21	781.231	640.503	930.258	829.627	598.513	832.33	424.528	788.443
2056	saline	female	-/-		1428.32	1572.65	1808.91	2220.8	2068.13	1878.88		1426.49	1282.32	1092.52	817.417	974.486	1197.88	742.508	1551.43	1238.42	1327.55	846.67	1244.84	839.751	1375.94	1029.7	504.415	843.197	991.384	663.457	1069.72	1087.84	428.567	697.092	1125.67
2169	saline	male	-/-		2587	2147.87	2232.69	2243.02	2366.65	2257.51		2426.86	1425.21	2186.04	1865.87	1768.41	1795.87	1764.05	1654.02	1391.21	1202.74	1229.28	1295.49	1100.04	1200.51	1104.21	1223.97	854.058	993.427	787.559	851.831	785.948	641.699	841.822	765.262
2223	saline	male	-/-		2204.21	2114.13	2095.31	1507.38	1907.74	1776.64		985.578	1323.88	1301.73	1077.26	511.183	1018.34	855.338	602.822	773.415	725.786	1045.36	801.974	100.936	672.769	841.001	164.153	206.771	448.696	101.618	156.528	81.1027	168.849	128.501	5.68724
2170	saline	male	-/-		2326.46	2104.37	2275.56	2448.4	2051.86	1884.3		1374.58	965.487	602.84	1349.8	1388.14	1636.83	948.827	1613	1570.92	1250.84	932.181	996.949	1655.65	1481.41	1682.32	1444.12	1248.67	1242.7	1041.19	1638.73	974.447	980.256	1403.64	631.492
2173	saline	male	-/-		2242.12	1857.2	1732.19	1979.38	2103.27	1582.33		1794.88	1563.41	1311.19	1398.17	1560.72	1070.28	1117.96	675.657	1075.86	1115.6	1363.61	967.655	1373.64	971.263	1447.44	745.788	46.3601	1055.62	800.899	1234.79	635.531	887.53	392.282	1233.71
2200	saline	male	-/-		2452.71	2395.41	2327.55	1964.66	2068.21	1830.45		1463.52	1443.42	1248.27	1132.75	1237.72	1747.11	545.054	1560.18	1498.23	1146.18	1361.29	1547.16	676.705	384.422	1092.95	981.503	165.002	321.181	757.603	381.172	179.177	746.26	1087.56	482.232
2220	saline	female	-/-		2783.45	2630.44	2239.76	2277.78	2188.5	1865.25		976.582	1374.19	671.832	1270.18	1532.98	1125.77	1097.31	1407.48	1059.26	1028.66	866.459	1403.28	1627.9	1404.05	1443.32	1159.72	1088.27	1309.71	1012.58	1235.92	1290.11	1273.53	1209.29	1399.02
2212	saline	female	-/-		2917.21	2397.69	2553.87	2527.73	2057.78	2038.15		3324.37	1865.98	2071.66	2248.47	1856.18	1820.68	1610.61	1610.4	1668.73	1237.54	1762.23	1898.97	1825.92	1512.87	2042.17	1448.49	736.791	956.109	879.248	1332.57	1105.34	645.153	1287.88	1190.73
2243	saline	female	-/-		2364.54	1996.46	2279.88	2049.11	1458.51	1574.36		944.29	766.025	1261.22	1283.98	1255.92	1242.04	1194.88	716.641	1257.94	787.175	1236.12	1080.14	1147.29	623.682	1056	1103.43	993.009	560.793	713.669	756.08	470.791	370.884	853.03	787.104
2228	saline	female	-/-		1988.19	1771.1	2230.84	2236.89	2100.13	2074.47		1601.76	1777.65	1812.78	1461.72	1333.47	1453.65	1405.74	715.039	1441.78	1470.78	1267.52	1506.9	1386.32	1431.49	1494.91	1602.39	1433.26	785.685	1476.99	1084.51	705.193	931.895	1429.6	1135.03
2088	amph	male	-/-		1707.65	1769.95	1524.67	1759.46	1329.07	1462.89		599.173	862.222	769.478	1452.59	821.401	659.558	1004.58	839.359	853.753	678.741	981.522	960.487	843.369	796.719	852.639	1005.94	1197.59	990.314	927.426	795.915	1257.08	1069.62	741.197	1418.74
2090	amph	male	-/-		1682.16	1465.16	1705.73	1766.16	1584.09	1447.11		2012.26	2848.66	2295.6	2568.86	1794.68	2263.08	1868.71	1764.86	2206.63	1835.34	1616.19	2025.93	1623.36	1747.83	1078.51	2323.65	1805.58	2193.03	2291.11	1919.1	1615.68	2234.57	1557.58	1877.72
2127	amph	male	-/-		1795.14	1912.17	1960.89	2163.76	2238.91	2152.13		856.711	532.948	523.012	334.806	456.199	206.467	284.807	398.587	830.884	716.659	394.194	877.603	1454.91	422.357	1087.41	959.574	1397.29	1362.25	875.864	1802.9	1511.24	1826.83	1663.61	1678.83
2129	amph	male	-/-		1148.38	1479.61	1258.3	1264.62	1099.8	781.414		154.135	71.3654	470.259	436.305	562.128	708.578	517.62	55.0237	735.601	370.282	710.722	316.041	334.491	371.708	762.529	495.412	440.768	675.91	369.718	393.631	600.524	519.562	185.487	868.931
2057	amph	female	-/-		1323.5	1585.22	1971.38	1589.84	1688.51	1942.55		2675.95	1821.93	1385.18	769.527	659.372	638.33	603.862	529.031	64.9569	86.3022	249.325	56.574	66.7886	49.1545	39.2291	38.7626	68.2886	872.302	972.601	1714.88	1439.51	1235.68	1369.94	1499.56
2069	amph	female	-/-		2359.88	1862.86	1782.46	2000.43	1898.44	1960.63		2875.55	2010.45	2659.08	3376.44	3740.67	3659.69	3233.51	3033.7	3032.55	2773.62	2831.24	2507.72	1315.5	2021.56	1538.2	913.239	734.518	717.851	283.986	1008.3	148.08	706.476	722.936	653.396
2145	amph	female	-/-		1793.18	1796.89	2124.45	1833.79	1873.7	1444.99		1790.72	1101.87	1674.6	1510.8	1720.77	1627.96	1334.02	1576.55	1368.35	947.128	889.168	628.247	519.614	394.206	487.627	899.495	206.284	804.928	593.904	1099.08	619.999	485.738	737.231	658.864
2131	amph	female	-/-		589.93	763.482	638.762	865.675	950.868	988.91		982.742	975.718	905.138	1011.31	1007.22	936.964	880.827	1141.18	1161.12	1151.46	879.519	891.269	764.71	683.036	876.696	763.602	819.72	892.981	740.532	678.533	831.649	613.157	565.861	734.565
2132	amph	female	-/-		2078.58	1447.76	1677.83	1858.62	1906.99	1809.18		1074.25	1485.26	2220.99	2262.78	2727.06	2796.45	2482.76	2436.97	2563.61	1838.77	1815.66	1515.57	1066.1	1479.16	1295.16	1213.7	982.597	1173.84	1135.24	1373.6	1341.53	995.703	1011.56	994.577
2067	amph	female	-/-		2714.63	2060.91	2167.37	1903.02	1912.5	1863.68		2411.75	910.472	1070.55	1498.86	1520.49	1753.97	1508.73	1585.81	1730.07	1597.92	1835.33	1797.45	1585.1	1445.46	1242.02	1609.87	1348.55	1739.55	1523.3	1729.95	1417.8	1900.69	1590.85	1703.07
2068	amph	female	-/-		3089.93	2243.13	2014.42	2101.74	1998.13	1512.27		2346.1	1532.52	1543.52	1956.52	1960.7	1833.16	2017.28	1455.39	1579.44	1449.72	1484.91	1205.43	891.707	1249.97	585.644	1332.94	373.67	431.667	53.7346	65.2501	49.0791	240.652	35.7183	26.8642
2207	amph	male	-/-		3515.53	2965.45	2895.12	2206.61	2742.45	2637.74		1734.02	1191.2	1295.44	1073.98	1226.6	1157.89	1098.44	929.593	563.16	507.658	350.862	437.969	538.272	824.746	481.944	694.83	595.746	955.551	1203.07	1173.07	1184.04	1157.95	1739.3	1523.62
2224	amph	male	-/-		2341.09	1956.26	1969.77	1967.24	1881.05	1819.6		1897.01	1176.3	1366.14	1451	1356.25	1091.18	1205.91	974.825	203.727	315.237	166.665	686.72	114.737	224.326	54.1383	196.303	36.3872	563.139	432.411	733.637	249.499	659.22	530.429	779.084
2226	amph	male	-/-		1637.63	1680.18	1915.4	1616.15	1803.32	1660.92		949.413	226.95	172.212	193.432	291.37	677.765	451.059	282.083	290.241	305.524	206.285	317.341	70.4959	527.304	371.982	379.319	161.584	768.153	638.304	744.025	625.289	613.008	708.582	1095.42
2244	amph	female	-/-		2300.32	2330.89	2543.64	2055.08	2193.8	1229.9		0	809.848	1710.73	2158.98	2323.35	2138.03	3006.18	2135.56	2202.03	1854.36	1084.52	1624.93	1141.71	708.489	499.602	396.253	840.673	61.9984	362.093	41.072	68.1811	436.588	23.0382	33.1249
2229	amph	female	-/-		1507.82	1536.95	1858.69	1084.41	1904.65	1617.45		1622.38	762.571	964.148	835.613	776.366	973.494	1019.97	1023.15	681.811	1170.41	634.535	399.093	71.5321	585.901	65.4954	52.9181	216.618	117.384	287.578	281.289	38.8454	748.309	1086.99	962.574
2202	amph	female	-/-		2069.21	1837.55	1640.26	1812.76	1804.2	2146.54		1726.65	1292.29	1737.63	2179.83	2554.95	2472.06	2109.76	2313.07	1966.41	1729.22	934.174	304.091	478.619	556.175	179.579	420.02	409.534	30.0969	256.653	1327.89	1209.8	909.522	407.93	1239.42
2203	amph	female	-/-		2796.05	2520.89	2405.59	2209.12	2215.01	2179.11		1394.89	926.332	1130.8	1478.03	1434.4	1786.82	1682.81	1436.08	1385.87	1100.22	950.204	864.911	725.612	854.845	1080	789.818	1255.96	1155.05	798.616	1236.31	1318.18	1593.76	1227.86	2068.4
