# Supplementary material for: Muskelin regulates actin-dependent synaptic changes and intrinsic brain activity relevant to behavioral and cognitive processes
Source: Commun Biol. 2022 Jun 15;5:589. doi: 10.1038/s42003-022-03446-1 (PMC9200775; doi:10.1038/s42003-022-03446-1)
Supplement: Supplementary file 6 — Supplementary Data 4 [file 42003_2022_3446_MOESM6_ESM.xlsx]

## Sheet: Fig. 3a
ID	Sex	Gtype		Acq_overall mnspd
1591	male	+/+		22.0888
1586	male	-/-		17.7037
1735	male	+/+		23.227
1707	male	-/-		17.6007
1641	male	+/+		18.5524
1642	male	+/+		20.8322
1791	male	-/-		13.156
1794	male	-/-		16.5349
1672	male	-/-		17.3378
1673	male	-/-		18.1281
1752	male	+/+		22.4248
1753	male	+/+		17.6094
1693	male	+/+		19.012
1698	male	+/+		20.3216
1760	male	-/-		19.7398
1761	male	-/-		16.3696
1757	female	+/+		22.5371
1775	female	-/-		18.1531
1777	female	-/-		15.6756
1764	female	-/-		16.4953
1742	female	+/+		17.796
1782	female	+/+		19.4087
1723	female	-/-		17.7654
1790	female	-/-		16.7224
1684	female	+/+		19.8045
1800	female	+/+		21.2044
1718	female	-/-		18.6912
1719	female	-/-		14.8675
1803	female	+/+		18.1653
1804	female	+/+		20.6684

## Sheet: Fig.3b
ID	Sex	Genotype		Cued_VisiblePlatform_PathLength_Trial 1	Cued_VisiblePlatform_PathLength_Trial 2	Cued_VisiblePlatform_PathLength_Trial 3	Cued_VisiblePlatform_PathLength_Trial 4		Acquisition_PathLength_Day 1	Acquisition_PathLength_Day 2	Acquisition_PathLength_Day 3	Acquisition_PathLength_Day 4	Acquisition_PathLength_Day 5	Acquisition_PathLength_Day 6	Acquisition_PathLength_Day 7
1591	male	+/+		1105.8	95.3613	128.822	197.189		904.012	900.622	498.662	1186.25	507.208	480.405	933.807
1586	male	-/-		39.9244	190.492	381.336	68.4118		1070.56	761.057	420.335	732.066	261.846	341.072	425.143
1735	male	+/+		299.207	240.523	168.22	33.9373		1348.98	941.631	667.22	1014.42	260.844	304.532	120.632
1707	male	-/-		97.2388	433.439	222.273	77.8874		795.344	703.64	594.499	450.153	272.872	277.86	135.223
1641	male	+/+		67.6697	479.902	299.947	61.8413		768.071	824.901	742.294	888.879	762.202	592.891	386.26
1642	male	+/+		57.4596	103.792	222.325	59.494		994.715	500.499	499.679	849.479	460.74	432.464	381.314
1791	male	-/-		215.862	106.596	713.091	54.7463		1012.29	511.542	510.811	646.289	395.594	535.61	165.71
1794	male	-/-		526.165	564.56	433.019	610.257		832.522	727.809	596.447	678.907	416.563	975.147	549.478
1672	male	-/-		424.614	100.671	237.435	196.556		1173.15	883.465	702.152	445.933	564.077	243.341	411.303
1673	male	-/-		52.8087	324.644	214.824	268.303		783.206	1001.71	842.01	402.299	347.547	561.638	584.124
1752	male	+/+		54.7904	977.186	331.362	203.117		885.78	931.541	1136.83	593.341	687.229	1071.24	320.497
1753	male	+/+		117.636	90.1155	731.494	127.17		985.995	750.545	951.796	886.756	635.504	724.997	536.894
1693	male	+/+		64.5424	110.6	509.559	67.7625		1048.89	1019.74	719.995	711.563	494.062	270.988	472.244
1698	male	+/+		58.2978	91.6006	703.585	516.538		1144.79	867.052	793.957	432.604	1067.46	220.919	491.7
1760	male	-/-		1087.42	137.638	105.335	365.063		1091.28	964.598	732.082	445.368	590.262	598.186	541.95
1761	male	-/-		124.262	354.971	170.323	118.863		826.108	973.53	567.358	317.157	675.953	427.253	421.217
1757	female	+/+		188.933	134.259	136.483	68.1379		1165.23	1091.28	855.311	1211.2	977.256	421.999	407.945
1775	female	-/-		79.8776	93.5822	170.5	100.548		824.828	643.119	606.89	723.46	805.152	647.473	564.99
1777	female	-/-		191.597	240.941	353.456	92.3973		844.792	769.719	647.651	638.775	494.521	612.255	766.656
1764	female	-/-		327.293	469.484	442.622	114.958		953.548	967.728	968.226	1039.74	649.721	490.802	622.732
1742	female	+/+		49.0889	187.731	519.639	548.608		800.865	824.053	711.285	953.809	418.527	609.66	267.294
1782	female	+/+		58.6754	183.35	767.978	89.2855		662.398	833.492	639.998	566.723	251.441	433.401	199.305
1723	female	-/-		125.728	472.488	106.814	317.583		504.951	871.511	951.919	515.992	486.674	614.261	294.404
1790	female	-/-		20.171	95.9468	139.951	83.0928		1010.31	610.947	444.462	879.606	172.329	496.62	472.725
1684	female	+/+		664.977	991.716	136.818	239.773		1092.18	962.066	983.309	696.629	471.23	613.577	623.953
1800	female	+/+		1078.56	164.436	183.909	47.3365		785.777	1083.92	947.644	545.317	938.457	396.493	640.346
1718	female	-/-		115.3	478.202	200.792	289.683		1055.09	432.405	906.928	543.037	490.896	573.681	298.118
1719	female	-/-		198.614	88.3629	133.292	49.012		730.2	540.177	681.589	669.92	806.375	716.013	546.664
1803	female	+/+		74.5438	229.133	353.049	246.565		852.665	968.672	719.466	393.258	793.723	636.462	697.655
1804	female	+/+		104.024	770.035	138.642	35.6498		686.102	757.585	795.695	838.12	601.596	702.83	931.804

## Sheet: Fig. 3c
ID	Sex	Genotype		%PathLength_Target	%PathLength_Opposite	%PathLength_Adjacent	%PathLength_Adjacent
1591	male	+/+		38.9878	17.1315	18.7264	25.1543
1586	male	-/-		53.4374	9.96966	12.1978	24.3952
1735	male	+/+		27.5223	26.3824	16.7018	29.3935
1707	male	-/-		38.003	13.6919	5.86708	42.438
1641	male	+/+		29.85	23.6404	12.5682	33.9414
1642	male	+/+		36.6416	21.7463	24.9158	16.6963
1791	male	-/-		23.9248	28.0088	33.9403	14.1261
1794	male	-/-		12.189	42.159	25.0665	20.5854
1672	male	-/-		51.4437	13.5227	19.2539	15.7797
1673	male	-/-		40.4188	14.5304	17.6558	27.395
1752	male	+/+		40.7917	16.0354	33.5561	9.61686
1753	male	+/+		41.2454	8.2062	8.23505	42.3133
1693	male	+/+		27.9292	16.9617	26.2486	28.8606
1698	male	+/+		27.9739	14.4442	27.5234	30.0585
1760	male	-/-		31.0162	19.3351	17.6321	32.0165
1761	male	-/-		40.6846	8.90609	44.4585	5.95079
1757	female	+/+		26.9387	17.1931	17.1596	38.7086
1775	female	-/-		41.6053	14.4778	28.9635	14.9534
1777	female	-/-		32.7254	16.2825	18.6395	32.3526
1764	female	-/-		30.8554	17.4289	38.3107	13.405
1742	female	+/+		40.5972	14.1274	11.873	33.4025
1782	female	+/+		35.0888	17.3609	32.523	15.0272
1723	female	-/-		41.459	15.7024	17.6461	25.1925
1790	female	-/-		52.1618	4.42546	16.4311	26.9817
1684	female	+/+		20.973	30.1053	26.7931	22.1285
1800	female	+/+		23.7064	19.6515	51.1918	5.45033
1718	female	-/-		25.02	22.3752	29.5689	23.0359
1719	female	-/-		25.766	12.586	25.4415	36.2065
1803	female	+/+		19.7483	21.8868	17.0057	41.3591
1804	female	+/+		21.0933	24.2861	10.834	43.7866

## Sheet: Fig. 3d
ID	Sex	Genotype		Proximity to Platform
1591	male	+/+		39.2207
1586	male	-/-		30.8728
1735	male	+/+		47.1476
1707	male	-/-		40.1351
1641	male	+/+		49.5745
1642	male	+/+		40.0325
1791	male	-/-		47.1947
1794	male	-/-		55.2619
1672	male	-/-		38.4142
1673	male	-/-		36.2017
1752	male	+/+		35.219
1753	male	+/+		47.3879
1693	male	+/+		45.5287
1698	male	+/+		45.7626
1760	male	-/-		48.0241
1761	male	-/-		41.4695
1757	female	+/+		51.0387
1775	female	-/-		36.3241
1777	female	-/-		42.2455
1764	female	-/-		40.4791
1742	female	+/+		48.4642
1782	female	+/+		47.6157
1723	female	-/-		45.1796
1790	female	-/-		33.1587
1684	female	+/+		61.1563
1800	female	+/+		54.2322
1718	female	-/-		52.2114
1719	female	-/-		48.0618
1803	female	+/+		49.7809
1804	female	+/+		50.682

## Sheet: Fig. 3f
ID	Sex	Genotype		Acquisition_%TimeFreezing_CS1	Acquisition_%TimeFreezing_CS2	Acquisition_%TimeFreezing_CS3
2488	male	-/-		0	7.89	17.22
2489	female	-/-		0	42.56	13.11
2505	female	-/-		0	0	0
2507	male	-/-		0	7	28.44
2526	female	+/+		0	38.67	66.89
2529	female	-/-		0	30.11	13.33
2531	male	+/+		0	4.33	19.56
2532	female	+/+		4	10	37.22
2533	female	+/+		0	39.44	35.56
2534	male	-/-		0	12.56	30.56
2537	male	-/-		3.44	27.56	53.22
2546	female	-/-		0	0	15.89
2548	female	-/-		0	11.56	45
2553	male	+/+		0	4.78	16.44
2555	female	+/+		0	13.56	13.78
2563	male	+/+		15.67	27.89	27.78
2564	male	+/+		3.78	21	46.44
2565	male	-/-		8.89	36.44	59
2568	male	+/+		0	0	11.56
2572	female	-/-		0	45.89	66.22
2573	male	-/-		0	8.44	20.33
2588	male	+/+		8.44	9.67	11.56
2590	female	+/+		0	0	5.44
2595	male	+/+		18	32.44	70
2603	male	-/-		0	4.89	12.22
2608	female	+/+		0	4.33	5.78
2611	male	+/+		0	9.44	54.33
2619	female	-/-		0	5.11	33.67
2784	female	+/+		4.11	23	29.22
2786	female	+/+		0	30.67	33.22
2807	female	-/-		0	10.22	23
2808	female	-/-		0	9.78	7
2815	female	-/-		0	0	21
2820	female	-/-		0	0	6.56
2843	female	+/+		0	11.11	15.56
2864	female	-/-		4.56	14.67	15.33
2891	female	+/+		4.33	3.78	0
2899	female	+/+		0	5.44	20.67

## Sheet: Fig. 3g
ID	Sex	Genotype		Extinction_%TimeFreezing_Day 1	Extinction_%TimeFreezing_Day 2	Extinction_%TimeFreezing_Day 3	Extinction_%TimeFreezing_Day 4	Extinction_%TimeFreezing_Day 5
2488	male	-/-		8.923	7.478	8.578	6.256	2.355
2489	female	-/-		46.855	45.724	28.155	21.733	10.712
2505	female	-/-		34.167	13.256	16.157	23.101	16.279
2507	male	-/-		19.622	7.243	2.3	0.367	0
2526	female	+/+		62.399	32.412	10.266	13.468	6.201
2529	female	-/-		62.467	46.732	33.023	19.934	17.267
2531	male	+/+		27.521	10.177	11.812	9.879	8.678
2532	female	+/+		47.655	33.711	37.655	19.967	21.689
2533	female	+/+		63.924	52.977	33.844	34.456	36.967
2534	male	-/-		23.078	9.976	4.445	1.467	2.267
2537	male	-/-		20.722	19.423	8.665	5.71	0.456
2546	female	-/-		49.866	21.789	28.078	0.944	18.633
2548	female	-/-		44.432	21.256	25.443	24.522	27.878
2553	male	+/+		7.301	14.466	12.555	5.666	6.345
2555	female	+/+		41.057	26.767	31.223	25.979	36.189
2563	male	+/+		44.412	37.234	31.755	34.634	25.834
2564	male	+/+		66.456	23.4	26.979	14.045	13.579
2565	male	-/-		28.856	23.644	14.511	6.477	6.145
2568	male	+/+		30.644	5.432	4.866	0.689	6.055
2572	female	-/-		67.032	61.3	55.878	7.489	23.289
2573	male	-/-		21.854	15.789	23.613	7.889	4.276
2588	male	+/+		6.578	3.711	10.79	6.988	3.089
2590	female	+/+		19.6	18.601	7.023	1.389	4.245
2595	male	+/+		56.833	36.501	29.324	18.043	22.688
2603	male	-/-		13.956	5.321	1.356	0	0
2608	female	+/+		25.812	30.823	20.134	23.187	12.687
2611	male	+/+		47.111	31.445	23.477	44.368	30.043
2619	female	-/-		30.355	17.811	4.134	11.245	0
2784	female	+/+		67.533	45.256	39.233	42.755	38.011
2786	female	+/+		61.501	47.512	38.5	39.199	44.111
2807	female	-/-		41.876	41.223	25.457	29.034	26.356
2808	female	-/-		39.413	22.667	15.555	9.955	7.49
2815	female	-/-		29.811	35.935	18.512	12.068	5.922
2820	female	-/-		37.201	20.301	24.333	14.912	13.955
2843	female	+/+		40.611	51.589	38.434	12.067	21.456
2864	female	-/-		47.533	37.211	32.077	24.166	27.345
2891	female	+/+		20.723	24.032	21.299	11.633	12.832
2899	female	+/+		42.7	29.189	23.534	22.044	13.623

## Sheet: Fig. 3h
ID	Sex	Genotype		Extinction_%TimeFreezing_CS1_Day 1	Extinction_%TimeFreezing_CS1_Day 2	Extinction_%TimeFreezing_CS1_Day 3	Extinction_%TimeFreezing_CS1_Day 4	Extinction_%TimeFreezing_CS1_Day 5
2488	male	-/-		22.11	16.56	11.44	9.44	6.33
2489	female	-/-		65.22	93.78	61.22	54.78	27.22
2505	female	-/-		81.78	46	4	19.89	42.44
2507	male	-/-		43.33	13.89	3.67	0	0
2526	female	+/+		84.89	73.78	55.89	61.67	41.67
2529	female	-/-		51.33	89.11	70.56	39.44	36.44
2531	male	+/+		32.89	16.44	33.67	9.56	23.56
2532	female	+/+		53.56	39.22	43.89	32.89	39.44
2533	female	+/+		77.56	60.44	60.44	67.56	46.44
2534	male	-/-		58.11	33.33	7.56	0	22.67
2537	male	-/-		60.33	55.78	10.22	4.44	0
2546	female	-/-		75.33	46.78	37.11	0	13.22
2548	female	-/-		69	64.11	50.11	35.33	21.56
2553	male	+/+		12.56	20.22	17	13.22	0
2555	female	+/+		62.89	30.56	27	46.67	58.33
2563	male	+/+		3.56	35	37.11	24.56	42.56
2564	male	+/+		22.11	12.89	50.89	44.89	48
2565	male	-/-		54.44	41.11	35.33	16.33	3.67
2568	male	+/+		69.78	0	9.44	0	15.11
2572	female	-/-		47.33	74.56	78.33	16.44	52.56
2573	male	-/-		54.22	54.78	16.56	19.44	4.22
2588	male	+/+		25.11	0	7.56	15.44	0
2590	female	+/+		11.89	7.56	17.67	3.56	9.33
2595	male	+/+		92.11	87	46	54.33	47.44
2603	male	-/-		19.33	17.67	0	0	0
2608	female	+/+		70.78	43.89	36.67	8.11	19.33
2611	male	+/+		59.44	79.56	71.11	59	68.22
2619	female	-/-		52.67	24.44	12.56	19.67	0
2784	female	+/+		58.56	81.44	59.22	24.78	49.67
2786	female	+/+		71.67	74.22	75.33	61.89	74.11
2807	female	-/-		79	66.89	35.22	57.89	44.11
2808	female	-/-		72.56	46.22	43.78	11.22	30
2815	female	-/-		24.78	73.67	68	34.78	43.44
2820	female	-/-		78.33	72.33	61.44	16.56	26.33
2843	female	+/+		81.44	77.89	30.67	64.78	54.89
2864	female	-/-		71	62.33	47.67	52.78	54
2891	female	+/+		30.89	45.44	28.33	35.78	11.78
2899	female	+/+		57.33	62.78	37.89	29.78	16.11

## Sheet: Fig. 3i
ID	Sex	Genotype		ExtinctionRecall_%TimeFreezing_21-dayRetention
2488	male	-/-		1.544
2489	female	-/-		16.235
2505	female	-/-		24.823
2507	male	-/-		4.1
2526	female	+/+		23.776
2529	female	-/-		40.057
2531	male	+/+		25.278
2532	female	+/+		20.878
2533	female	+/+		48.277
2534	male	-/-		4.401
2537	male	-/-		13.457
2546	female	-/-		36.577
2548	female	-/-		33.544
2553	male	+/+		7.122
2555	female	+/+		31.866
2563	male	+/+		13.556
2564	male	+/+		17.61
2565	male	-/-		6.845
2568	male	+/+		12.011
2572	female	-/-		31.856
2573	male	-/-		7.267
2588	male	+/+		3.9
2590	female	+/+		17.077
2595	male	+/+		26.223
2603	male	-/-		1.079
2608	female	+/+		22.277
2611	male	+/+		21.367
2619	female	-/-		4.399
2784	female	+/+		30.355
2786	female	+/+		55.233
2807	female	-/-		23.944
2808	female	-/-		15.501
2815	female	-/-		24.233
2820	female	-/-		11.211
2843	female	+/+		38.479
2864	female	-/-		24.666
2891	female	+/+		15.188
2899	female	+/+		18.266

## Sheet: Fig. 3j
ID	Sex	Genotype		ContextRenewal_%TimeFreezing
2488	male	-/-		14.6333
2489	female	-/-		33.6667
2505	female	-/-		26.9267
2507	male	-/-		4.18333
2526	female	+/+		20.9233
2529	female	-/-		50.48
2531	male	+/+		19.0767
2532	female	+/+		33.8133
2533	female	+/+		26.1833
2534	male	-/-		6.48
2537	male	-/-		3.37
2546	female	-/-		36.5167
2548	female	-/-		21.8167
2553	male	+/+		20.1467
2555	female	+/+		15.3
2563	male	+/+		47.1467
2564	male	+/+		49.37
2565	male	-/-		8.41
2568	male	+/+		18.26
2572	female	-/-		47.9633
2573	male	-/-		11.1467
2588	male	+/+		7.96
2590	female	+/+		13.2967
2595	male	+/+		33.48
2603	male	-/-		1.11
2608	female	+/+		9.81333
2611	male	+/+		32.4433
2619	female	-/-		13.8133
2784	female	+/+		63.11
2786	female	+/+		77.41
2807	female	-/-		40.7767
2808	female	-/-		22.78
2815	female	-/-		26.9267
2820	female	-/-		28.5533
2843	female	+/+		54.63
2864	female	-/-		18.8867
2891	female	+/+		8.26
2899	female	+/+		26.04
