# Supplementary material for: Muskelin regulates actin-dependent synaptic changes and intrinsic brain activity relevant to behavioral and cognitive processes
Source: Commun Biol. 2022 Jun 15;5:589. doi: 10.1038/s42003-022-03446-1 (PMC9200775; doi:10.1038/s42003-022-03446-1)
Supplement: Supplementary file 7 — Supplementary Data 5 [file 42003_2022_3446_MOESM7_ESM.xlsx]

## Sheet: Fig. 4a-b
	+/+: rsFMRI																		-/-: rsFMRI																				+/+: z-score
	mPFC_RL	Insula_RL	SS_RL	ACC_RL	Rspl_RL	DHipp_RL	VHipp_RL	Amyg_RL	Striatum_RL	Acb_RL	Medial_Septum	BNST_RL	Reun	VTA_RL	PAG	Ventricles_RL	WM_RL		mPFC_RL	Insula_RL	SS_RL	ACC_RL	Rspl_RL	DHipp_RL	VHipp_RL	Amyg_RL	Striatum_RL	Acb_RL	Medial_Septum	BNST_RL	Reun	VTA_RL	PAG	Ventricles_RL	WM_RL				mPFC_RL	Insula_RL	SS_RL	ACC_RL	Rspl_RL	DHipp_RL	VHipp_RL	Amyg_RL	Striatum_RL	Acb_RL	Medial_Septum
	3.6811	1.15754	0.997615	-4.64738	3.63818	3.84685	8.98008	-7.03837	-8.61532	-2.56565	-1.91208	-0.667809	-5.1104	1.79302	-2.08367	6.92681	-1.37786		3.93184	5.6506	-2.26744	3.38185	2.2413	8.30056	4.34119	9.24143	-3.9409	2.32665	-1.00645	1.37711	15.0906	2.75344	0.683816	6.29803	3.63501				0	0.0506074	-0.195378	0.192501	0.464708	1.87523	1.83918	-2.15686	0.95083	0.226354	-0.603536
	0.323891	0.124774	0.585945	-4.63751	0.22954	-1.57846	-2.46353	-0.874116	-2.01153	-1.09906	-0.229246	-8.68293	1.86555	-1.20736	1.44602	-1.91951	-2.94242		0.616379	2.19571	-1.18009	-3.72071	0.18169	4.41054	2.91201	2.28643	-0.349773	-9.26655	-2.29948	-0.055745	6.51928	8.16397	3.33557	-2.62633	0.764478				0.0506074	0	-0.517148	0.364909	-1.06927	0.16239	0.391229	-1.25473	-0.0536729	0.798031	-0.103785
	0.439468	-4.44243	6.65515	0.350531	3.81705	0.997284	0.0815504	1.34073	0.579624	2.88049	-5.03599	-2.71567	-7.67437	-3.25467	-3.53196	-0.261159	-2.51238		-3.71362	5.26724	-3.59628	2.67818	1.08184	6.50042	6.45148	0.357658	-0.777545	-0.85302	2.88388	-0.0509284	4.45716	-0.420688	-3.53333	-0.0555192	-1.62031				-0.195378	-0.517148	0	-0.997815	0.702479	1.56264	0.494965	0.0582026	0.655061	-0.503821	-0.115468
	-7.97573	8.4568	1.69976	2.81573	3.396	-0.430334	-5.88681	0.597149	3.65294	-3.62785	-9.3242	-2.76837	3.7704	-1.35017	-6.02006	0.89667	10.412		2.43554	1.8595	4.97928	1.08024	3.9418	7.06624	7.45899	2.45478	1.77041	2.06879	3.03663	3.38998	-4.10115	6.98829	-1.42747	7.50901	5.97545				0.192501	0.364909	-0.997815	0	-0.0343871	1.14741	0.00148929	-0.119699	0.214274	-0.704248	-0.898885
	-2.42441	-1.17608	-2.28507	-3.24239	-2.03833	-2.36585	4.12954	-1.11525	2.70375	-6.12527	0.413609	-0.342681	-2.29927	-10.4936	-1.52057	1.54888	0.830508		2.05763	-0.0343664	2.04192	5.48682	4.26255	7.1046	4.43429	4.57655	6.28934	-1.99979	-1.84743	-0.232686	-2.16176	5.87911	3.14891	12.0656	-1.95304				0.464708	-1.06927	0.702479	-0.0343871	0	1.33222	0.355324	0.318077	0.312052	-0.825456	-1.11997
	-2.90832	-0.338977	-0.803314	-3.32379	-0.490513	-3.81372	-2.37087	-4.80783	-1.77194	6.38682	3.68403	6.06049	7.11785	-0.183277	0.464498	-2.80939	-2.25712		0.646784	-1.92208	0.0872227	3.39882	0.546075	2.11285	4.87746	1.72075	0.775343	-1.55768	1.22655	5.58329	-6.23126	6.73969	3.69202	4.11223	3.08996				1.87523	0.16239	1.56264	1.14741	1.33222	0	2.82591	-0.546465	1.19047	-0.398807	-0.464455
	1.07171	-1.52929	-4.3579	4.57215	-0.464749	-1.27818	-5.3891	-3.49247	2.72275	-0.0931862	0.492612	-0.558936	4.02328	-0.415919	-1.56659	0.817376	-3.351		3.69768	1.18815	-2.38887	1.81673	-0.204683	-5.41089	2.78891	-3.11583	-0.274489	-0.604045	4.25466	2.34197	1.68366	0.558087	2.69869	0.147011	0.100936				1.83918	0.391229	0.494965	0.00148929	0.355324	2.82591	0	-1.79309	0.347633	0.625229	-0.660677
	1.01582	-4.24392	-1.4506	0.446593	-1.4647	1.237	2.57429	1.81889	-8.31429	-1.56696	-2.65632	-4.70017	0.918868	2.81303	3.88482	0.925226	0.0488487		-3.79426	-1.212	-4.88983	-3.25941	4.51415	-3.96763	-6.83064	-11.9374	-3.86188	2.36173	-4.76557	-1.95092	-3.92352	-12.6772	1.1665	-1.3322	-1.92275				-2.15686	-1.25473	0.0582026	-0.119699	0.318077	-0.546465	-1.79309	0	-0.522259	-1.35666	-0.56291
	-3.07496	-3.47937	0.918119	-0.198741	-0.493314	4.7286	0.0192192	6.11471	0.115939	-4.53623	-2.75974	2.63845	2.80667	-0.490645	0.817812	-4.98917	2.94258		-6.83265	-8.6306	-6.91842	-8.82991	-9.79272	-22.0575	-26.4802	0.25102	-3.4873	-8.15999	1.16485	-3.78814	-3.05881	-25.9769	-15.4061	-17.8275	-9.98277				0.95083	-0.0536729	0.655061	0.214274	0.312052	1.19047	0.347633	-0.522259	0	-0.155782	-1.20121
	-3.69876	-3.73178	-1.75089	-4.86164	-1.55271	1.69416	-2.55388	-3.61573	-1.48642	-0.00264703	-2.81603	-1.54062	-5.81102	-0.320106	2.23195	-3.42843	-3.66949		-2.91999	-5.0751	0.523409	-7.89546	-5.11979	-9.17982	-12.1585	-0.556647	-1.64988	-3.16908	-3.95353	-0.661196	4.77263	-5.35039	-6.01982	-11.8409	-1.07973				0.226354	0.798031	-0.503821	-0.704248	-0.825456	-0.398807	0.625229	-1.35666	-0.155782	0	-0.322545
	0.147046	-3.99706	-0.455428	-1.03943	1.35597	-1.36798	0.355927	-4.38188	1.87996	4.53223	1.17504	-2.2341	-5.43181	-3.66772	0.627248	-1.39438	-7.28686		1.9425	-1.05195	-2.56534	2.04299	-2.46099	1.66707	2.13596	1.6329	3.65254	2.33433	-3.61864	-2.06065	-3.43322	-1.80578	-0.174182	-3.37423	-0.713127				-0.603536	-0.103785	-0.115468	-0.898885	-1.11997	-0.464455	-0.660677	-0.56291	-1.20121	-0.322545	0
	2.9657	9.72905	-1.19203	-0.729046	-4.76744	-2.9585	-2.74999	2.80835	2.71753	4.06701	5.21232	2.06194	-4.55318	-6.02528	1.50425	-1.388	3.59116		2.75493	4.43361	1.31529	-3.51575	-0.80974	-2.51451	8.90499	4.81232	-5.07659	3.34986	0.673061	-0.976426	-2.179	-5.84932	4.13221	-2.92912	-1.38136				-0.489934	-0.662555	-0.376706	0.501937	-0.451656	0.553357	0.12114	-1.2216	0.65778	-0.944702	-0.758166
	0.760972	5.95091	-4.95605	3.57288	-3.92201	-4.57714	-0.869832	5.94892	-4.9702	-2.39947	-0.70667	-2.14802	2.32733	3.11569	-4.13604	1.09053	0.465444		-0.48116	-5.12212	2.66628	2.92702	1.84082	-1.72153	5.65061	-5.02619	-0.332693	-0.623127	3.42642	0.601879	5.0343	6.0147	0.901773	1.99312	3.91824				-0.828639	-0.734941	-0.249329	0.491657	0.0255709	-0.345761	-0.597738	-0.374312	-0.0576829	-0.616777	-1.10476
	3.53698	-5.82714	-1.2418	-3.63004	-0.105787	-1.22262	1.49851	-7.96415	1.32124	-0.868123	-1.5856	-1.85906	1.21214	0.763717	-4.29215	1.04191	-1.16299		3.73718	3.77879	-3.51042	3.36991	-5.00232	5.54961	4.37506	-1.89066	4.88985	0.914426	1.64744	-5.8154	7.20746	-1.71595	0.137931	6.39158	0.189348				2.41655	0.8182	-0.213185	-0.335394	0.294254	3.04055	1.65843	-1.98297	1.05785	0.417442	-0.284387
	1.2981	0.899142	-4.54274	3.16589	3.18419	0.107297	-1.6426	0.0673088	-0.402936	-0.33959	3.0708	1.43399	0.603494	-3.07296	1.03781	1.46756	-2.79299		1.4143	-3.36395	6.28806	-2.18843	0.667726	-0.197068	2.08084	1.21082	4.09745	0.961297	1.34306	1.78169	-1.15686	2.9587	1.84498	2.26574	1.9365				0.0881783	0.0873806	-0.298589	1.00912	-0.63972	1.33008	3.28353	-1.12466	0.375417	-0.740909	-0.836697
	-3.45122	3.13382	2.64829	-0.535568	0.95178	-0.584234	-0.290611	8.04366	-0.136894	-1.81422	-5.24311	1.73637	-0.496596	-4.8866	-4.1439	-0.630316	-1.9233		-0.444161	4.95115	3.06543	1.25075	3.85758	6.54272	-0.22931	2.27031	-0.702905	-0.984053	3.52088	-2.59762	-5.55405	2.04083	0.0280014	-2.88444	2.165
	2.29343	0.380692	0.838804	-0.230766	-0.79834	-1.29323	3.05706	-2.03262	0.12557	0.707913	8.46633	0.0532481	-1.08643	6.82975	5.1653	-0.748915	-1.55263		2.66861	1.22729	1.32612	1.18638	3.07341	2.2734	0.947547	6.28032	-1.00387	-2.92348	-8.81108	4.55492	2.02238	-2.46525	2.19269	2.44146	0.880703
	-5.46368	2.14321	-0.96353	4.08377	-0.560863	-2.51503	-2.597	1.84293	-2.10919	-6.27299	2.69229	1.8895	-2.16467	4.5821	2.46822	-1.88489	5.32032		-3.7396	0.469273	1.07506	0.117606	1.3207	2.49933	-0.385431	2.23395	-2.79807	0.64084	-9.1447	2.24628	-0.419291	7.44678	-0.154778	3.24432	0.0898658
	3.28143	-3.57559	6.24879	-0.0887909	-1.33	3.25559	0.749664	-0.323481	3.16511	2.24351	-2.57236	4.24958	7.26957	7.8753	1.76781	1.46553	3.69682		-7.16022	-4.31672	-0.682404	1.54388	-4.89583	0.224698	0.775099	1.12517	1.42168	-0.793596	-3.97203	0.981963	-5.36918	10.7851	0.492005	-0.474512	-0.701077
	5.53241	-1.27314	1.98285	-2.24563	1.90031	-4.47579	5.09931	-8.52421	0.954433	-0.241946	0.665196	-1.36269	-9.78324	0.212906	1.56714	1.8064	-0.921962		2.41587	-0.123376	4.05922	-1.03502	-1.57246	3.45335	-0.067355	-0.051006	3.66207	5.27041	4.71441	-1.23413	-0.316001	8.05941	-0.360476	-1.21329	-4.98571
	-1.70751	3.55258	0.745097	-0.384408	2.63621	3.2966	-0.546072	-4.75049	-1.23578	-0.228559	0.397924	0.055801	4.67685	2.09713	-2.13076	3.64193	-0.53498		-0.501976	2.05743	-2.6946	-0.119006	-4.20649	0.68866	1.09084	-1.29835	-2.0709	0.329773	8.42139	-0.399805	-9.24742	0.280806	3.2941	-4.46989	1.24213
	-2.43555	-2.09694	4.04108	-1.0033	0.383741	5.57854	-2.18481	-4.99286	-0.900831	-0.215421	0.619121	4.50729	-0.850691	8.52876	-0.322937	0.476358	5.35865		4.59559	1.23432	-0.93863	0.792394	3.20361	1.43347	2.75341	-0.619249	3.72778	-4.11883	5.65476	-2.01459	0.349646	0.961306	1.46169	3.75807	-4.01178
	-0.649433	-2.22085	0.375308	2.39896	-3.8514	-5.12443	-0.815589	8.75847	-0.0368889	3.79843	-5.67739	-3.0069	7.63314	2.50721	-1.00658	-2.1862	-1.24038		4.21763	-3.08399	-4.66806	-1.80004	-0.341829	2.68996	0.924098	-2.01461	-3.43799	-0.0789062	-3.58078	-0.579717	-2.01136	-5.88643	-2.85231	4.47323	-2.74232
	-0.847326	-6.81891	-0.748951	3.32302	1.936	0.692878	-0.937485	0.513174	1.35883	3.81395	2.00288	1.51353	-6.37312	-8.96945	-0.179143	1.65814	2.16842		-3.12741	-2.88901	-0.378682	1.1048	3.15635	-7.54036	-6.89337	-2.48379	-2.56557	1.44591	-4.28179	2.40201	5.18293	-3.24945	-3.14325	-2.32166	4.05489
	2.97212	0.608529	0.170272	-0.731067	0.250461	4.03507	0.450059	8.28042	-1.71201	1.83205	-2.84476	-5.93209	6.62871	-1.40438	-1.33835	1.01293	0.585299		-4.93189	0.32715	-4.06707	-3.49176	0.196122	-1.25672	1.80463	-2.02455	-2.6537	-1.04803	-0.946188	0.926342	-3.55456	-3.11491	-1.40738	2.37619	2.88334
	-1.69015	0.0604822	-2.36642	1.73613	3.59572	-1.59395	-0.652763	7.0685	-3.24892	-1.14646	3.77593	4.65453	2.63645	-0.801817	0.0177295	6.38125	-2.4897		-4.68928	-3.92854	-2.73067	-0.0881427	-0.225656	2.54099	3.02155	4.3669	5.79751	1.93565	1.42673	0.48778	4.28818	2.52965	0.858015	3.06952	-1.75449
	4.16641	-4.9646	0.140195	-4.2765	-2.52543	3.80888	4.75392	-4.1155	5.24744	3.87909	-7.13787	1.2708	-10.8523	-1.6669	0.890615	-0.234344	-2.05674		4.10569	2.84972	1.63208	3.31734	3.38688	1.85218	-3.23943	2.69585	2.28657	5.89353	4.33631	-1.92016	0.721881	-3.30409	4.15455	6.26098	1.64284
	3.54204	7.03118	1.18804	1.22938	2.38883	3.24568	-0.330271	0.734065	-1.22476	-1.09083	-4.58793	-6.08679	2.15986	0.994532	2.28143	-2.83189	2.88383		-1.04319	3.16629	4.52171	-0.273562	6.5287	-1.32432	1.02455	-4.031	-2.18933	-1.67756	11.2806	0.195294	0.255622	3.89456	-2.01731	0.952969	4.57568
	-2.56326	4.54525	-0.726213	-3.24834	-1.66072	-0.782401	1.09406	-2.37887	3.83164	-1.55594	-2.57498	0.57756	0.17035	-4.32386	-2.30915	5.08993	-0.668516		-0.133658	3.52397	0.937705	3.14091	2.19408	4.00983	1.31592	-0.805735	-1.63415	2.71961	-2.24358	6.82649	-1.60352	0.135024	1.84171	-1.35235	2.54333
	2.8503	3.57461	0.393057	2.78785	4.32566	0.72474	3.02619	-0.452135	3.41287	1.48385	2.90124	1.25901	2.17659	-7.62865	-1.88086	-8.46823	3.28559		-0.165107	6.42388	5.37853	1.56241	0.376728	-4.14746	-0.363392	-1.61937	-4.05287	3.58281	4.25971	-0.0343772	2.14926	-0.574736	-2.77021	6.84687	0.544077
	-5.21762	-1.88405	1.04055	3.33518	1.84672	-3.73379	0.96536	-1.48542	4.51439	0.0283674	1.34197	-3.5477	-0.323806	-3.92643	1.06613	-7.50638	-2.75456		3.86145	-0.134522	1.8417	0.492423	-0.929976	-1.29853	-3.01202	-12.4621	-1.45128	2.9104	3.28555	-1.39498	5.0163	1.77168	3.64407	-11.4479	0.575303
	-0.767405	2.66567	0.210271	-1.60933	1.40025	2.34015	-2.08916	3.51979	2.13111	-3.42275	9.74936	3.15189	-1.33298	7.7764	1.03123	-0.525176	-4.28974		3.94339	1.34658	-0.176113	0.432217	-0.2328	1.5541	0.870739	3.67645	2.66431	-2.29851	3.82843	8.23745	-3.50271	-2.32098	1.08076	0.764516	2.63357
	-2.7995	0.72008	-0.60423	-1.54872	-3.51674	4.94382	-2.63798	-4.43968	-9.24243	-5.87008	8.12635	-0.647848	4.64731	0.973843	2.01352	-1.02589	-0.82068		1.5766	2.86352	-0.678932	1.88276	-0.538442	-0.592066	-3.71507	-9.19299	3.28726	3.45603	-2.61745	6.85632	-0.910755	-10.8496	-2.96468	-12.0152	0.214785
	0.685658	3.27541	-4.40963	0.0140081	-1.40799	-0.426294	-0.681525	5.63147	-0.611843	1.68564	-3.02342	-1.45245	2.11575	3.66051	1.0117	6.98964	2.65192		-0.244368	-2.08869	-0.671316	2.34467	-3.85334	-0.239415	-3.77013	6.94032	1.41091	-18.3252	-17.058	-9.54407	42.7865	5.18719	5.50267	2.71349	-4.18564
	-1.81232	-4.17204	2.2874	0.575956	4.72222	-4.77437	0.780012	-3.27271	-0.482638	1.74353	-1.69569	-1.76715	-4.42848	-1.16826	3.02423	-3.98087	2.12744		2.47385	2.48392	-0.158163	-1.68179	-3.68345	-8.39009	-1.29588	12.0869	1.02882	-2.14033	-5.49878	-5.96838	7.08061	-6.2106	-8.52267	-6.54938	0.42738
	-0.793821	-4.62575	-0.0195145	-1.86552	-5.63078	0.394953	-0.253261	-3.15915	-2.36004	-2.1974	-3.38579	-2.09677	-3.98558	-1.51627	-2.45067	-1.94014	-1.8946		-4.27631	-2.92546	-0.144509	-5.69676	0.965857	8.45414	5.20553	2.25675	1.63506	0.0132907	5.55477	-1.42008	-3.03905	-5.54444	-0.546286	2.69606	-4.9512
	-2.25919	2.41104	-2.33631	-1.81276	-5.9719	-1.42332	-2.28092	2.96458	5.25123	0.361806	-0.588686	1.05448	-0.555204	-2.38636	0.0850326	0.108802	0.0854637		-0.50308	1.67592	0.86468	-1.70078	-0.409964	4.29192	1.23124	5.45919	-2.77559	-7.36061	-8.40194	-7.40143	-17.0855	4.683	1.92634	7.4495	-2.8264
	-0.208793	0.435497	3.33177	0.732308	1.69391	0.765691	1.19777	-0.909371	0.347107	2.92008	3.20084	1.18312	-4.13636	-8.28042	-0.370728	8.16274	-0.932557		-3.21512	-2.71931	-2.13528	-1.69474	-2.31458	-2.87753	-0.722278	-3.29751	3.29257	3.74258	2.6272	-2.4134	-19.5738	9.96804	-0.609969	-5.28953	2.297
	1.85698	-4.55471	-3.51969	-3.23178	-1.6382	-3.54314	-5.31613	1.21122	-3.57563	-1.52361	-10.0119	2.78649	6.7725	1.30068	-5.82008	-0.781667	-0.448677		-2.42119	-1.61825	-0.148598	0.320073	-5.25066	-3.05446	-0.659129	-3.0062	-4.6637	4.32835	-0.360731	1.54426	-13.5204	-0.193768	-0.659814	0.978482	-2.58544
	-0.0623357	-0.561383	-1.89414	2.79399	-2.47282	-4.35474	0.678695	-6.681	-6.51928	-0.470231	-0.221738	3.36281	4.67351	2.857	-3.26515	-5.72776	-3.46275		4.87008	0.472488	0.321161	0.842103	-2.21983	-0.738533	-2.58393	-1.66106	-0.646431	-0.0970743	-1.86765	0.47295	-5.943	3.19258	6.77293	2.75305	2.02237
	-3.46735	1.91434	1.206	-1.19082	2.68586	-3.67372	-3.31619	-2.59265	7.01486	1.57934	8.07646	-1.58874	9.56927	1.38949	-1.70804	3.32121	0.525496		3.15051	-5.45281	-6.72876	-1.63047	2.27735	-2.42881	4.99833	2.7423	0.843565	7.47315	-11.3944	-4.12491	-0.360305	0.121797	-3.31472	-5.96619	-1.38284
	6.14115	0.871995	0.779404	-0.18614	-4.66582	4.4958	3.20091	-1.52931	-4.97349	-3.37563	-4.61254	-3.56806	-13.0372	2.89989	3.34929	1.36219	-1.48353		-0.0873993	0.601198	-3.8002	-0.599649	2.74137	-2.12381	1.08238	4.20677	-2.19326	1.54633	0.559297	0.253963	-7.7912	5.58849	-1.42466	-0.17946	-3.80366
	3.26217	2.81182	-2.6742	0.308628	5.46905	-0.349721	2.23176	6.5047	1.01641	-2.83572	-3.7843	1.42587	2.85734	2.89059	5.90496	2.8924	0.510657		-1.35024	-6.86882	-2.39401	-2.56754	-4.32627	-0.321588	-0.337175	-7.26627	1.74475	2.63006	5.99464	1.11355	5.24543	0.0873957	-4.05771	3.11324	-1.74187
	-2.60559	-2.7652	-0.65405	1.79454	-2.41194	-3.21318	1.2781	-2.4935	0.486259	2.19867	3.06514	0.394919	3.75644	4.86449	-0.0427102	-0.0905991	-1.49144		-2.14352	-4.3648	1.49003	-3.03628	-0.423183	-0.0197585	-1.76569	1.32307	0.160361	-1.76798	8.91384	0.458283	-1.26875	-3.38643	1.28654	2.41218	2.8015
	0.0362745	0.142598	0.841526	-3.72692	2.68949	3.40326	1.84153	-2.52526	-5.56138	-1.7727	1.43923	3.34171	-1.83638	-4.17512	-1.99522	1.41118	-0.489309		0.528481	-1.88716	3.85314	-1.00794	2.45385	-0.715648	3.29165	3.97326	-2.44271	-3.14028	-1.68015	0.792857	0.1488	-2.83751	-1.39035	-0.282122	1.82622
	1.68584	-2.46241	0.815014	2.24608	4.77232	-2.50181	-3.07658	9.40967	-0.123241	2.25011	1.34086	-0.730465	-6.41765	-1.72476	0.546134	-4.60381	1.51749		0.162829	2.56516	2.19759	3.01552	2.30872	4.59362	1.82997	-0.318496	0.940064	-2.97962	6.7163	3.122	5.98197	-4.26978	2.91432	-1.96884	0.832823
	-0.659174	-2.07724	2.76954	1.71562	1.33617	0.0709256	5.02478	2.31305	-0.19546	4.2672	4.27226	2.18218	-2.48412	4.71908	-2.91971	-2.63661	1.0293		0.257954	2.49464	-0.473487	9.53236	-0.354183	-1.08901	-0.655106	-0.556163	-1.68625	0.720596	2.10725	2.45026	7.71629	4.81343	0.204292	9.3531	0.822492
	0.498628	2.30164	-2.2913	-0.816045	-0.618691	5.62151	-1.3538	-3.81189	1.22619	-2.72117	-2.76497	-0.416187	-0.532902	0.159835	0.606381	-5.18774	-0.95371		-0.68634	2.40505	5.34389	-0.958886	5.96989	-4.26065	-0.167361	-6.74464	-2.81622	-0.533762	-0.00301968	2.78184	0.339254	1.40946	2.98424	3.68501	0.297013
	3.65633	-0.821812	3.13637	4.15342	0.908533	2.15063	-3.21227	1.03931	2.14615	4.28534	0.730056	1.9788	-6.06154	6.10068	1.12379	3.74283	5.06845		-7.66893	-3.69877	-0.34568	-0.459368	2.78588	4.08142	1.29017	6.11042	0.55564	4.7622	0.889844	5.12039	4.34056	-0.983696	-0.240459	-2.97161	-1.24135
	-2.68926	-5.44329	1.05651	2.12629	-2.5809	-4.34045	-3.05116	1.87219	3.56883	-4.21283	9.75755	-2.12845	1.93182	-4.45555	1.6321	4.65564	4.59552		-0.687467	-0.311156	1.46289	-1.46986	-0.901272	2.93963	3.21527	-2.99712	-2.56531	2.61224	-2.70999	-5.03107	4.71229	-6.86745	3.03614	-0.615171	-2.78999
	-1.54151	2.44172	-0.0270167	-1.89527	0.914602	3.15	-1.87162	-5.30694	-0.501557	0.784836	-9.68298	1.26636	3.94839	-6.00647	-0.368911	0.551764	-1.37299		0.261468	5.5741	0.274977	-4.99073	0.913206	-1.184	2.60666	-3.07372	5.32588	-2.98113	7.20129	3.82971	-1.05095	1.25734	-1.1797	0.75598	2.15394
	-1.90393	3.83778	0.389352	1.09065	-1.6031	-1.37593	0.324534	-6.4913	2.43882	5.77883	-1.59272	-5.33273	-6.01135	1.44978	1.12072	-0.567268	2.16215		-2.31779	8.46344	0.596009	8.47804	4.23379	4.71206	-3.03598	2.87416	1.23354	-1.01676	1.62698	0.704152	2.548	-1.60977	-0.881669	2.64342	2.09335
	-0.780049	6.24936	-2.19125	-1.91437	-2.63202	1.5841	-0.465168	0.326096	-1.10677	3.76963	-6.47355	0.577898	-6.4477	2.91451	-2.39887	1.80052	5.69991		2.57979	0.863199	-4.0687	3.4369	-1.93551	6.1288	-4.21198	1.84023	2.66119	-5.49492	-5.93031	3.59288	2.5089	0.531093	-1.06359	-7.45142	4.03114
	2.32668	-3.81928	-0.76625	1.09089	-0.670162	0.0325451	10.7562	2.15207	-1.63576	1.75768	-1.32797	-4.49866	9.63826	-3.61152	2.5726	-0.842503	-6.26097		2.95972	-1.7207	2.28582	0.386676	-3.09124	-2.43341	-1.41966	-5.18141	3.11141	4.5827	0.0312862	-1.50429	0.333975	-2.82	-3.71972	-1.02735	2.97002
	2.91298	2.6357	2.66624	-1.39286	0.284412	5.97186	0.484957	4.993	5.35364	-4.25668	7.34087	-2.55991	1.24468	-0.128128	2.03553	2.00633	-0.221984		1.82779	0.216943	-2.33598	-1.67146	-0.230596	1.02521	0.343585	7.80393	2.0857	-6.28702	0.0127718	-5.58828	-2.97212	-7.66293	-1.8449	6.41647	-0.587585
	0.475885	-3.38234	-1.89263	-1.86537	0.73348	1.40441	4.717	-2.14544	-0.637698	-5.27321	-1.97071	-0.104083	8.869	3.36436	-1.00957	-0.650038	-5.18478		4.68978	-3.31965	1.56966	2.76399	-2.35151	-4.99623	-1.91871	-9.20832	-2.41558	3.8915	-1.4857	-1.16065	-3.40253	2.50235	0.565145	-1.61951	-1.6396
	-1.98715	2.62929	-1.44244	-0.82694	1.17859	-1.66768	-5.05219	4.74144	2.89023	-3.79178	4.23307	3.36987	4.50797	0.86516	1.93792	-5.3085	5.84887		0.0512896	0.172518	-1.49433	-2.30525	-1.95267	-1.99915	-5.20225	-4.22188	-5.39317	0.612615	5.03516	-1.7235	-0.448386	3.67571	-0.486272	-6.63534	-0.684396
	4.02182	-2.82749	0.516446	5.22163	1.62102	1.25745	0.172631	-4.34278	-1.56348	-2.31242	-1.05246	-4.63776	5.15781	-3.62689	-0.621339	-1.46585	-3.12286		-1.5825	-0.80491	-5.02596	-1.87725	1.4665	1.01445	-6.00201	5.76048	0.65104	2.36963	-7.92613	5.22074	6.90097	5.35673	3.003	0.368388	3.27917
	-3.99862	4.24842	0.482994	-0.721004	-0.938269	-6.81866	-2.61342	3.60415	2.99939	2.16474	-5.33231	0.372558	2.81427	-3.61324	0.813398	-0.118838	-0.601757		1.293	5.24822	4.47574	-2.44996	-3.0942	0.042134	1.68753	1.73697	0.214172	5.155	-13.3718	0.169388	1.15766	-2.45537	0.533896	-4.10947	-3.24826
	-0.0492225	1.35716	1.95554	-3.65663	-0.998612	-0.89489	-3.41519	-6.41686	-1.42369	-1.36057	-0.611814	4.39966	-4.52721	1.90443	-2.75709	-1.26428	-2.08953		-1.31834	1.33055	-0.989299	-3.02133	-2.13564	2.58108	3.87233	-0.293197	1.29246	-2.53945	6.19549	0.11974	-9.16495	5.23823	-0.393948	0.929372	-1.26656
	5.87	-2.00204	5.93191	-0.0874662	-1.05966	5.0295	-0.737317	1.59376	-1.83593	4.11128	10.6035	1.94173	-5.87132	1.42438	-4.83199	4.10089	-1.58771		3.08646	1.43925	0.077809	-0.0893181	3.3407	-2.8718	1.55854	-5.32987	-5.11859	-7.72228	2.27245	0.56919	2.44737	1.93595	1.71784	-2.01737	1.22391
	-6.24017	-1.33096	-1.59042	-1.01608	3.37869	-1.04514	-1.08411	7.63423	-3.74105	-2.42015	-2.69187	2.49638	-3.72281	1.44485	3.08954	-0.0204692	-7.09755		-0.490529	-6.42987	2.67496	-4.15199	-1.66721	1.68027	4.75237	3.62798	1.97602	7.0978	-7.14434	-6.9846	-7.49052	-1.36421	-1.63362	-1.95247	-2.77762
	-2.3782	3.86767	-3.11423	-3.94528	-0.183714	-3.61883	5.04061	-5.2984	-0.643107	3.54464	-8.50356	2.56077	-0.586224	-5.03587	-0.991652	2.37423	1.87997		-3.04823	-0.282206	0.799149	0.292395	0.338195	-0.765978	-0.0400979	0.582154	3.07099	2.41226	9.9416	-3.04359	-7.96349	12.3354	3.54768	0.620835	-5.77232
	-4.04178	-0.90975	-2.14233	0.121938	4.25285	-1.1919	1.63365	-3.20809	-1.04637	1.50515	-6.33696	7.63168	4.03416	-0.0192813	-2.07469	2.78725	-0.155706		0.413496	-4.12411	0.946555	-0.254641	3.35417	-6.21373	-2.31307	5.53508	-4.33904	-4.78704	1.02686	1.89079	1.54361	-1.96792	-0.743292	2.19897	0.238373
	-5.72787	-8.16769	2.82255	0.182541	1.18799	-1.76491	-0.307433	3.90036	-0.455086	-5.03911	3.30282	-2.79433	1.63456	0.493292	-0.158704	-0.279523	0.795275		2.89384	3.03737	-1.88728	3.20813	-1.12221	-2.66597	-2.06121	1.48967	0.740723	-2.50761	-0.891713	3.81768	4.04567	-1.27695	-1.51238	-0.221894	0.252806
	8.06719	0.588686	-5.22207	-0.266462	-0.878681	-4.83863	-0.284261	4.02162	5.62667	0.41146	1.41104	-2.72078	-2.28825	-2.99919	-4.24283	-0.82465	5.73323		-1.60884	1.69482	1.79268	-2.31837	-0.593913	3.37461	1.72021	4.44913	4.30549	3.24395	4.18316	-1.26315	-1.94297	-1.59463	-2.26608	5.85431	4.26923
	-1.65238	-1.6464	0.221736	1.7721	-7.44751	2.5861	-2.79755	0.150086	-0.804802	6.35654	4.4835	3.34879	-3.73678	-3.49749	3.17378	-0.847149	3.15896		-1.09691	-2.65926	-3.01882	5.16643	0.936131	-3.0943	4.5352	-3.58321	1.35106	-0.537885	7.74934	-6.35129	4.5913	-5.92386	-0.0112807	-1.07634	3.28587
	-3.38194	1.12085	3.1524	-0.204342	-1.51872	1.00843	-7.34709	5.28013	-3.25273	-6.70403	3.01668	-8.58902	-5.71273	0.997927	0.0919705	1.65346	0.0737361		-2.07332	-1.53203	1.67284	-3.33725	0.96518	-1.57452	0.386938	-0.604065	2.87403	1.64258	-7.19469	1.55433	2.16112	-3.76733	-1.25506	-0.5176	-4.19895
	3.88345	-4.61605	0.568969	-0.197997	1.40768	2.92758	1.06829	-0.593583	-4.21967	-0.770247	2.50779	-3.03734	0.283052	2.4869	1.01255	-7.32284	-3.52072		1.45854	0.0699387	-2.63766	2.17045	-1.00924	1.43258	-1.72229	-4.61041	-3.1281	-2.21757	-1.14969	3.45531	3.77803	4.37255	0.495587	0.527101	4.31327
	8.14889	5.13632	-0.528853	8.78937	4.33189	-2.65706	4.95067	2.52415	-2.70747	2.1581	-2.04508	4.00102	1.7506	1.96949	4.4363	2.72338	1.37774		0.495012	2.141	-1.45541	-3.31092	-0.489254	5.4262	-0.791166	0.40042	-0.656778	-4.11984	-3.11565	-0.146234	8.45227	0.993767	6.23395	3.05477	-3.17878
	-6.08053	-0.128539	1.85935	-4.24349	-1.74562	3.75413	3.80299	-7.3707	-0.717142	-0.418584	-1.14285	0.523681	-2.80913	1.44602	-1.63606	-0.20892	2.27161		1.03237	0.176708	-1.28506	1.21786	3.02343	0.90607	3.18069	-5.56947	2.78765	3.93573	2.90818	-7.24779	0.692695	0.594872	5.45387	7.563	1.32394
	2.7001	3.08317	-7.2653	-0.297258	-3.82408	-1.33895	-0.871044	-7.2812	2.75113	-2.49965	4.71454	-4.47127	4.10568	6.41695	1.79615	-2.62131	-4.83635		-1.93303	-1.32599	4.86929	3.25574	1.52755	1.37244	5.1927	1.48138	2.70592	2.95053	-0.57676	1.15339	-4.49331	-6.32499	-3.8501	-5.44993	-3.67923
	-0.504573	-3.7343	0.598954	3.62799	2.59753	-5.4361	-3.56705	-0.20933	3.198	0.915751	1.02826	5.0148	-2.50233	1.38285	2.23351	-1.51582	2.55681		0.0954166	3.13141	0.00421071	1.80144	-2.47766	3.82605	-3.25663	-3.44628	-4.40014	-3.07267	-7.06838	4.0602	-6.59991	-3.26602	-2.18248	-0.484948	2.3114
	2.80962	5.41392	-0.545505	2.03279	-1.97949	7.46327	-3.28014	-2.15589	1.12495	2.32868	5.30057	-2.01894	-7.12977	0.344358	-0.323461	-1.8949	-0.0458512		-3.88528	0.549071	-4.88297	-2.64647	-0.492523	-11.732	-1.66962	3.64747	-0.527728	-9.62991	2.93589	0.475481	-4.62281	-3.2277	-1.04678	-2.54214	-1.7041
	-0.85371	-2.4765	-2.69582	-1.58168	-3.55364	0.360041	1.49497	-0.120481	1.53417	1.74037	-1.4652	-0.0727742	5.22734	-2.19793	0.125655	4.2386	-3.14133		1.12239	-4.07121	0.205925	0.410418	-2.51687	3.69996	0.950662	1.76177	-5.17318	2.28389	-0.0610133	-4.59808	-0.559323	-3.70883	-3.44533	4.37928	-1.22537
	0.00837401	-2.40898	7.15124	-0.213673	-0.62328	1.75546	-4.23623	-2.10154	-2.57149	-1.34779	0.735339	-6.14644	6.07353	1.25654	-1.41884	4.88154	-1.72675		5.11659	-3.72602	2.2699	-0.529543	-5.05014	-0.876428	-4.39949	2.89494	-2.83213	6.67464	2.44405	9.84189	-2.40831	6.29245	0.120699	3.281	-0.751703
	-4.60194	3.6141	-4.00087	-0.860872	1.31332	2.15103	5.03176	6.90354	-1.68868	5.0657	-6.59243	0.260824	-3.08637	0.70818	3.54325	-4.4695	6.20052		-5.90386	-0.9105	0.808811	1.53198	-3.59141	0.0408557	3.27573	0.044553	-3.49969	1.54894	-3.54575	1.29734	0.329817	-2.7214	-1.84863	-1.83447	1.71781
	3.81673	2.09144	-1.1486	-2.02048	1.75787	-2.45149	3.80434	-2.10171	-2.31368	1.48238	-2.94226	1.15024	-2.74729	-0.342718	-2.48803	4.18189	-2.35726		-1.93941	-2.11852	-2.6767	0.0933585	5.36056	-1.04614	-4.52827	8.20751	2.32933	1.91376	-0.0274415	-1.23032	4.15319	4.25255	0.647922	-3.4638	-1.31571
	4.76496	4.52291	1.71152	-1.68926	3.21201	3.94981	0.586617	-2.11307	6.05746	-3.59619	0.192859	-1.97658	-2.40415	0.603948	-1.51275	-2.66794	3.60174		0.510218	6.15706	1.31476	2.15302	1.30721	3.86464	1.18374	-0.619883	1.6602	-0.723777	1.00166	-1.24026	-0.44147	1.21764	2.11267	-0.602995	2.64894
	-2.75751	0.409523	-3.4173	0.136318	3.17716	-3.14308	1.38324	-0.125854	-1.07129	3.33151	-4.17947	0.382344	7.94798	-1.45189	-1.5311	0.477327	1.07878		0.945985	5.42408	3.78517	2.20952	1.25011	1.77513	0.40687	-5.44176	-3.50196	-0.356671	5.04372	2.76768	0.541227	-2.32259	-2.95108	2.25253	0.113024
	-1.75171	-6.24656	2.96781	-1.53995	1.15448	-0.728152	-0.301719	-1.13519	1.30395	-2.7331	-8.55123	-1.77078	2.31377	-1.01045	1.45657	1.61411	-2.92545		1.36949	1.19072	2.23705	-1.73846	1.6909	3.6871	2.13631	6.73744	3.84762	0.52171	-0.899722	3.793	-5.90453	-2.86449	2.46084	-2.39223	1.57773
	-0.719364	-2.9421	3.8692	-1.71415	-0.35523	0.196487	2.03514	2.86373	-0.813177	2.71123	1.08582	3.06648	1.19742	-7.57211	-1.05019	1.73901	1.58907		1.78289	-1.03482	-0.32671	1.30792	0.631188	5.10206	-1.63256	-6.08692	1.71316	-0.0826084	-1.32788	3.83456	8.71434	1.09549	-0.146761	-3.53202	2.04414
	-0.662829	3.32714	2.78862	-2.38235	-0.851591	-3.86743	-2.60354	-3.12465	0.580544	0.165562	-2.26009	2.89665	6.6026	0.862679	-5.05196	-1.65108	1.12168		-1.31123	3.75532	1.09702	0.347685	-2.92753	-2.47875	-2.90407	-11.9194	3.59814	0.835581	1.75922	-3.10937	-1.11003	5.06065	0.231399	-3.16152	0.513144
	-0.0849629	-3.43376	-0.772854	2.4593	1.66529	-1.91845	0.284021	12.9035	3.98784	-7.86929	7.91903	5.22235	-0.967735	-0.706585	-2.0494	0.941067	0.17108		-2.40995	-5.43176	-2.48853	-2.62	6.51606	1.44553	-2.18212	3.23542	-5.99481	-1.71951	-6.63932	-5.04106	5.11366	9.03393	-2.39913	-7.27553	2.48539
	-2.989	0.281037	-1.81488	-2.18553	-5.3052	-0.45543	-4.8012	-3.04889	-1.58917	-3.89277	1.63076	0.546154	0.488615	0.719624	-0.543242	0.013147	-1.76471		-0.0101675	-2.08993	-0.580189	1.90422	1.46308	-2.62454	-4.47017	-3.62651	0.435955	-5.2448	3.97474	-4.96316	-0.623918	-1.9823	2.96726	2.13084	2.96124
	0.621598	-1.02209	2.16216	1.18654	-0.764187	0.0223789	3.64094	8.02011	2.85098	0.0953689	0.381972	-1.1294	-2.52698	0.140927	1.96572	-2.93663	0.811763		6.39126	-4.71442	-4.67495	-1.58017	3.91434	-3.18878	4.72888	-4.50895	-2.60892	-1.23844	3.09881	-0.878646	-0.332615	-2.48631	-2.66398	-2.43799	-4.05927
	0.243264	4.16363	3.65717	3.07853	0.28669	0.0152968	1.60975	-3.88878	-2.69094	0.595066	5.17867	0.198124	-1.514	-2.44289	4.47666	3.59053	-4.60259		4.29742	2.69803	0.229891	-2.57354	-0.629621	-2.74734	1.91271	5.58493	2.37016	4.30015	2.72958	6.20937	9.47743	7.02293	0.212262	3.52172	-0.576399
	1.8725	-3.15486	2.16839	0.493009	4.34533	1.0232	-3.89616	-5.77617	1.78518	1.60597	-1.97421	1.031	-5.97281	-0.531824	-0.011212	-3.90595	-0.511261		-2.28885	-4.85099	-1.36332	-4.57616	-3.6686	-1.80063	-0.920456	7.65262	9.8718	1.37025	7.86311	0.797753	-6.20404	2.5456	-0.399438	1.51292	-2.59074
	-1.49402	-0.970642	-5.30649	2.93204	0.409244	1.54551	-2.37881	-8.64396	-0.221243	0.127424	-3.57297	2.87137	6.09541	1.87445	0.00132664	1.57404	-0.918075		-0.864994	3.1383	3.0473	-2.5882	2.29732	-1.84933	2.22819	5.69233	-0.106314	-2.03006	-11.505	-2.11651	7.11279	-2.91886	0.504839	4.03761	-5.60314
	-0.859289	3.22302	0.229746	1.89716	-6.5244	2.58122	-2.34078	6.50468	1.28864	1.15853	0.884731	-1.77884	1.68869	-0.723435	1.01358	-6.46872	1.67297		-1.42891	-0.33607	5.46312	4.8902	-4.23227	0.605737	-4.14201	-2.29694	6.93268	2.59613	-1.37951	-1.53615	-7.582	-6.87186	-0.0717822	-1.90322	-0.614722
	2.77412	-1.06756	-1.22598	-0.110703	2.54137	0.628949	2.21498	-0.33463	-3.18682	-4.80185	1.89978	-0.417867	-8.19567	0.675561	-0.975071	2.96724	-2.24218		0.0210331	-0.777793	-3.61499	-2.64104	-1.75802	-2.43638	2.96876	-1.31541	-0.0149872	3.74474	-2.26517	-0.963542	-4.79786	-2.81552	3.37295	4.69034	-0.626754
	0.404134	3.66336	-2.17694	-0.591178	-0.396591	-4.81302	1.28524	-4.16726	-4.64969	1.24498	5.47156	4.45586	-0.0609517	6.57285	3.03491	5.38408	-5.16748		-0.0140952	4.80789	-7.18667	-0.681971	-3.28081	3.02335	0.560715	-0.362494	-2.95357	1.91085	-5.6667	-2.90056	-8.04357	-3.25261	4.34035	0.317086	0.359373
	-2.47075	-5.07917	-0.126397	0.455506	-0.841378	3.25333	5.36668	-0.999379	-0.602318	0.297579	-10.4021	-5.65629	-1.91095	3.47024	3.54318	2.7846	-1.10665		-2.03379	2.9144	3.74794	2.76734	0.698279	-7.016	5.63444	-2.43688	-1.88761	-1.4111	0.411512	-2.84852	-5.32707	-4.68644	-4.16919	-0.0252568	3.84224
	3.64856	0.208993	-0.0774841	-4.97144	-2.79594	1.32586	-1.54401	-0.837699	-0.547172	7.85445	10.2753	-6.25309	-0.749802	-1.13009	-0.950429	-2.82785	3.93694		-1.0381	-6.46589	-1.31169	-4.29315	-4.32193	2.44476	0.690746	2.46346	-1.32169	-5.22711	9.46556	-0.308136	6.84473	6.3793	4.3438	1.16	-0.179536
	2.76175	4.03107	0.466971	2.62667	1.23708	-3.09764	1.05002	4.31084	1.01325	2.41411	1.99871	2.6665	2.9181	-0.225681	-3.9459	0.550615	1.96042		-0.027652	6.15865	-0.366485	1.1365	-1.34268	-0.0949916	0.730628	-2.65885	-3.76028	-0.543356	5.49223	2.22051	0.96608	3.44071	-5.62207	0.368608	3.79282
	-1.63091	-8.61078	-5.49542	-5.25197	0.755433	-1.01936	1.64589	1.43938	-0.923444	3.97513	-0.238099	-4.89664	-0.911688	0.686206	-0.943049	-9.0757	3.96155		2.49646	-1.22069	2.08241	-2.44376	-1.86525	0.864342	-6.24484	5.19935	-4.70751	2.63403	1.48914	5.73793	1.53255	-8.00618	-1.56897	-0.404495	-4.24173
	-0.52865	3.78456	2.03349	-0.109576	2.25742	2.55864	2.24115	-1.45852	-2.35939	-3.96379	2.55759	2.05823	1.25642	-3.89155	-1.4415	-1.20219	1.43875		-0.967289	4.38741	-2.96635	-0.0339564	1.60918	2.82263	1.76541	-12.9584	5.33302	-4.7008	-6.54515	-2.2548	-4.45886	-2.46516	5.00029	2.33497	-1.28394
	-1.93025	4.71711	2.55251	0.551253	-0.758047	1.13452	2.33377	2.61139	-3.29641	-3.40378	-1.12239	-0.468283	1.91822	-0.956025	2.5593	2.67596	-0.108787		-0.420786	1.97471	3.48586	4.36594	-3.42052	2.28004	1.7624	5.87178	1.85839	-1.05323	-4.11103	-1.75613	-0.509678	2.06025	-0.41764	2.08079	3.66577
	-3.33415	1.18585	-0.938853	1.72765	3.20864	-0.29326	-2.5777	0.644414	-0.235882	0.1543	-6.28682	-1.47573	-4.4302	0.995648	1.06005	2.06361	3.31894		0.133844	-2.96625	4.43768	0.256031	4.54471	5.73702	0.246996	-2.30613	-6.13353	-3.42793	-6.70786	0.73588	-0.61986	5.06708	-1.32647	6.32647	1.60736
	0.761421	-6.81124	0.0596382	-0.0834738	1.15783	0.77414	-1.99418	-0.362897	8.32126	1.70983	-10.9449	-0.463813	-6.7923	4.96614	1.56157	1.46557	5.72273		-2.30568	3.05823	0.387874	3.1365	3.5041	4.1943	3.21993	3.51192	-0.143974	1.17128	6.1661	-0.776593	11.7122	3.05293	1.26986	-0.934565	-2.95883
	-1.64167	-5.27705	-1.45106	0.614666	-1.40936	-2.16402	-9.41598	15.5875	1.37462	-3.23751	3.89428	-2.43237	-0.671043	-5.54221	-0.935203	1.38645	-4.39578		-2.74168	2.04331	1.33544	5.00769	6.95709	-0.847124	-4.31829	-0.670073	0.826757	1.74157	8.51359	0.708749	-9.01049	1.01621	-0.132648	-3.70879	3.96796
	0.958421	5.28471	-0.469297	1.81879	2.00889	0.391992	2.15712	-4.50476	3.42427	-2.18771	5.22157	9.61857	-2.06881	1.47253	-3.92927	-2.16949	-0.0342041		6.82356	-4.51414	-1.72034	-0.629902	-0.596646	-5.88607	-5.86736	7.15167	-2.7207	8.28118	-3.66175	4.69417	-2.78329	-12.5439	-1.03791	-5.50233	-0.111145
	-1.93665	0.869717	2.00716	2.02564	-0.0848604	0.442363	-2.77412	0.361686	-0.029196	-0.640447	-5.97152	-2.81122	7.51267	-3.48829	2.08038	1.80154	-1.68947		-0.112082	-4.11539	7.22013	6.72443	6.8428	0.578781	0.0728291	-3.01934	-3.78482	-0.210493	-2.35549	-3.31825	8.39965	7.37287	0.550392	-5.82082	1.80535
	2.6745	-1.02686	-5.01894	1.73205	-0.187448	-1.51225	-1.70852	-1.8101	-2.98479	5.40488	2.80722	3.77786	2.57231	-4.42396	-4.40526	4.30275	-0.857885		1.94947	-0.75972	-5.34318	-0.928371	-0.224424	-0.951164	2.00221	3.82004	0.636755	0.267093	-6.56259	-0.826741	5.5454	3.76744	-0.371065	1.3308	-5.28078
	0.792835	4.08984	4.9555	-2.56502	-2.29519	-0.970761	-3.6445	-2.01543	3.55885	-1.55084	-1.44899	-5.61487	1.10971	0.165499	-2.38526	-0.663354	-4.03526		-6.49341	1.05557	4.59008	1.91287	-1.79796	2.52548	0.920548	-3.32746	2.54707	-0.784407	7.72243	1.67002	8.66203	5.64177	0.694849	1.44844	-2.86753
	0.918844	3.71453	4.4338	1.63162	5.096	2.56827	1.91975	0.751866	0.603308	1.49352	1.75429	1.50968	4.12512	0.779289	-1.85881	-0.595051	-0.717048		3.05799	-2.66491	-3.9794	-2.25039	-4.37723	-4.98999	-1.17245	-0.459608	1.94971	1.13771	-0.994791	-4.32718	-9.2416	1.49862	1.74581	4.52897	0.0472499
	1.05245	1.34194	2.41935	-3.68059	-2.50955	2.6066	-0.0137663	-1.50076	-3.34966	-1.96077	7.91286	3.15032	5.61938	2.91581	2.67477	-3.99148	2.10153		-0.397288	0.08523	-4.55061	-1.41643	-5.46151	-0.996444	-3.27714	-0.574664	0.348651	-3.46292	-0.708596	0.681819	2.8439	2.34145	-5.21993	-7.42973	4.96574
	-1.30704	-3.03297	-3.08462	-3.50393	-6.60741	-1.85383	-1.94304	-8.76486	1.20171	-4.91229	-6.47594	-0.194424	2.09392	-1.92734	2.71595	-3.3527	-1.07466		-0.859806	-1.18609	-0.122274	-4.08329	-3.5499	-2.49301	3.60618	8.32859	-4.75195	-0.081868	3.58641	7.19651	0.928205	-0.825726	-1.20346	-3.42866	-1.60991
	0.839094	0.585091	0.424879	1.65965	-0.193244	-1.31096	4.1339	-6.03131	-3.74093	2.14041	1.58682	1.47367	-2.94935	3.7467	1.76497	3.82032	-3.24085		0.670209	2.03028	-3.19292	0.251266	2.85858	0.520872	0.977292	-9.74914	0.152064	0.785929	-1.60484	1.71573	0.021008	-2.49846	0.294728	-2.4677	0.82229
	1.98895	-4.30807	-3.04964	4.30857	-2.76294	3.23726	8.71883	-4.29068	-1.17614	4.69875	-2.89828	-6.34745	2.49187	2.9341	4.82184	1.52568	2.60752		3.69286	-4.25561	-1.26098	-2.41035	-0.234989	0.545395	2.83617	-4.80764	0.564624	0.645964	-6.77806	-7.26233	2.13172	-3.67208	-2.72525	5.45434	1.26407
	-4.3599	0.283992	-4.50621	1.44157	-1.31278	-3.20725	1.81325	0.466398	-1.60283	-1.23595	6.57089	8.33986	-3.57977	-2.36955	-0.613702	0.760568	-4.02534		-3.79147	-3.53324	1.17513	-1.56554	1.1705	0.0803412	2.68302	2.15285	5.98929	0.503971	-1.42978	2.75993	-6.73079	-4.34191	-1.76271	4.33967	-1.78315
	4.28961	6.85844	-0.943595	-2.44223	-3.33963	-4.64277	4.91831	-0.75118	-0.0203369	-2.16254	-5.50197	-6.46698	3.33859	-3.1691	-4.54219	-2.47865	-1.13571		-1.78217	-5.29199	-1.38306	-0.711619	-2.42383	-0.374938	-0.981655	-8.86834	1.92906	-8.13428	-0.557498	-2.22036	-4.55847	-5.00344	-0.816493	-0.308542	-2.81838
	-0.565787	6.41325	4.1387	-2.34332	1.159	0.432058	3.03473	0.064643	1.57151	3.91987	3.88819	1.72922	-4.75004	0.0303065	-0.464422	0.803634	-1.72049		2.72151	6.97839	-1.93423	-6.84584	-0.51685	0.678481	-2.65701	-1.87222	-3.11375	-4.2632	4.84025	1.7936	-8.3443	-2.65251	-0.884993	-0.986325	5.65893
	0.0703709	-3.05274	0.240326	1.23812	2.1848	-1.4818	-2.83724	-8.07928	-0.327682	2.51189	7.24764	2.92545	3.15735	-0.27658	2.61855	0.602371	1.72277		-1.77955	-2.21262	-3.47727	-0.965493	1.39252	7.23912	2.15817	4.13986	5.36236	-0.377553	-3.23616	1.7984	3.41749	2.21446	0.533703	-3.18903	-4.3512
	-1.30555	-6.53984	0.360102	-4.19771	4.23859	1.11614	3.30217	1.82241	1.78111	-5.88625	-4.41637	-1.88136	-7.43623	2.90505	4.20545	3.412	3.69575		1.21552	3.14329	-3.51145	-3.56798	2.30533	-4.69489	-3.53449	5.16632	-0.641953	1.02737	8.21256	2.79062	-0.268771	-2.89963	3.94175	-0.911486	-4.84924
	0.302847	-11.0475	2.49603	-1.15031	1.32032	2.22579	-0.0477747	6.77328	-0.603644	-7.77469	-4.59586	0.305649	-4.02792	1.07028	-4.2052	-2.77343	0.199348		-3.29243	5.55294	3.96363	-3.15088	-0.277425	1.37432	0.767018	5.20538	-1.62693	5.95558	3.18464	-3.23299	0.599699	0.00727259	2.34145	2.8518	3.66381
	3.89218	6.42577	2.14536	0.881126	2.92898	3.84654	-6.88826	0.774988	3.51598	3.84603	-2.2824	-4.51664	0.884946	1.21462	1.38498	2.03992	3.23366		-1.30265	1.02135	2.94789	4.78795	0.145198	-2.55565	-3.4349	4.25512	1.40629	9.41029	-0.822618	1.72467	-0.475947	1.93632	2.23514	-2.39349	3.18649
	-1.54059	-0.61798	4.3047	0.397691	4.06273	-1.5228	1.77912	4.82709	0.63746	-4.52508	-3.46742	-0.351197	-8.69522	3.83423	-1.02574	-4.15414	4.29799		-1.31455	-3.44846	-0.0591561	0.75029	-0.925902	2.01268	-1.6375	0.31353	1.45579	-3.10621	2.18728	-2.33875	-9.49622	2.8877	2.62513	-1.64173	-3.28309
	2.00199	-5.17589	-3.02988	0.900709	0.718859	1.61603	-2.54761	4.9271	-2.74212	2.11062	-0.142481	1.29919	1.73371	-0.0739665	-1.93913	-0.361722	-2.60909		2.17231	0.144355	3.94157	4.23753	6.01013	-0.923227	1.66226	1.37856	-0.481109	3.90743	-8.28982	1.57512	-1.46325	-3.63939	-0.986343	3.11257	-4.24716
	-6.48196	-1.24457	-1.36265	3.39172	0.893958	-0.239184	-1.87066	5.07047	-5.1259	-4.24864	1.20039	-2.56798	3.17351	-6.01212	-1.85694	-6.5886	0.510279		6.15819	3.29847	3.44872	-0.24944	1.95414	-2.36586	-3.03234	-1.55184	1.09234	-1.04844	3.7415	-0.0345256	11.6192	7.35335	0.402754	6.37452	2.79179
	-3.99362	-6.82019	-6.1981	-5.12754	-3.416	-2.09109	-4.19244	3.25079	-4.01717	9.39507	2.56845	3.54517	-1.87436	-1.48136	-0.780855	0.659874	-3.84663		1.64315	3.0104	0.460611	4.28974	-3.09307	1.68249	3.28213	0.520293	-0.827569	-6.47442	-5.22356	-4.1675	9.74617	0.363363	1.29428	2.14878	6.33115
	2.46668	3.6014	-2.0407	3.8448	-1.21549	3.55737	-8.51543	10.46	4.08082	3.03938	0.467964	-0.863025	2.59118	3.01828	-1.21242	3.37898	-4.18306		-4.37292	2.77459	2.47527	3.85487	-3.13068	-2.78016	2.10917	2.59299	-5.74478	-1.87206	0.310211	-1.8226	-3.08886	-0.612603	1.18986	1.93939	-0.631756
	1.89949	2.5245	1.10525	-0.189268	0.490713	-0.796988	-5.34208	2.68867	3.66498	2.68171	1.40401	1.20625	-2.92912	2.48786	1.84702	2.56475	2.99735		-1.89025	0.583678	4.49053	2.94517	-0.157893	6.24458	5.45227	-4.33564	4.33666	2.25627	0.338282	3.00247	5.60677	2.92164	3.09089	1.74974	-0.0994651
	1.30626	10.4534	2.23583	0.772315	-2.30228	-2.1574	-1.67471	-4.07362	5.73256	0.819379	-3.11972	0.252373	1.56513	-3.07044	2.39634	4.71404	2.19071		3.59084	-5.07125	1.00412	-0.940746	-1.67388	-1.74441	-2.18522	-8.2674	2.41288	1.90743	1.35658	-2.68893	-1.17511	0.461942	-4.00146	-4.91753	-1.07432
	-1.31068	1.89236	-2.65233	0.731656	-0.099274	-6.02708	7.48459	-1.8379	-1.21875	-0.550368	0.898949	4.27532	7.07402	-0.153409	0.434734	-2.6753	3.39295		4.57001	2.29967	1.01381	2.69519	0.82219	-0.247724	-3.30017	0.795995	-2.01973	-0.422328	-0.63829	1.10752	-5.44316	3.50399	-4.58622	1.93944	3.44169
	1.05187	-2.15475	3.43809	3.19086	-1.40484	0.590966	4.63404	-3.61536	0.309339	-2.93022	2.9606	0.775676	11.0974	-2.75688	-0.538306	-7.10443	0.0999955		-0.953073	1.18547	1.01747	-0.649504	-1.66888	0.734664	1.11023	2.85297	0.535746	-4.73725	2.8511	-1.10293	-11.7062	2.04356	1.33738	-4.17825	1.447
	-0.60217	4.31563	-3.49475	0.652006	1.27687	0.194022	4.77226	-5.41691	0.315791	2.17728	-5.4358	-1.2454	-6.36527	1.62409	1.47707	1.42654	1.80787		-1.9786	5.07478	-5.48676	0.0222321	-1.14629	1.20338	1.04839	-4.09792	-2.42315	3.45811	5.82317	-0.814305	10.5269	-2.42325	-0.229991	-1.77022	-3.55944
	-1.2682	-2.69347	8.54821	-0.382926	-0.557696	2.27982	-1.60173	2.74728	-1.19967	2.7698	0.207165	0.213836	1.18541	-0.00489041	-4.51894	1.91857	1.0128		-0.506603	-5.54372	0.999579	0.207038	1.8907	-1.34033	-2.98375	-1.05801	-1.39811	4.659	0.777386	0.979903	0.247812	3.10015	-0.287774	-1.83682	-2.07806
	-1.94113	-0.679582	-1.93303	2.58794	2.08858	6.34661	4.51161	-2.13185	2.2635	-1.65467	1.8854	-2.34436	0.248565	-2.13781	5.47422	3.37362	-0.788693		-1.53689	0.319083	-2.52461	-2.09876	-0.0572325	-5.89465	-4.48481	3.97154	-3.38997	1.86068	-0.785671	-2.71346	4.94886	-5.3889	2.66455	0.621008	-1.60868
	1.88449	3.85905	0.0625524	1.56633	-1.28637	0.89329	1.11226	-5.06181	0.706638	3.40223	1.59347	0.582737	-1.67683	0.731571	1.45746	6.29462	-1.09969		0.93102	-2.84682	-4.05993	-3.39908	1.01044	2.04281	3.04599	-3.01026	-0.898694	-9.4415	-0.864323	0.612503	0.623231	-1.89219	-4.87253	2.60179	4.84953
	-0.785741	2.92347	4.53688	1.05377	0.316261	3.41942	2.2007	2.95172	-1.36812	-3.56068	4.32479	-2.50181	-2.09191	1.60944	-3.06802	0.685381	-2.92283		-1.10207	-4.55018	-0.606412	-1.69794	-1.90589	-0.525155	4.60883	-1.00422	1.07668	-0.751892	2.54414	2.46452	-1.73474	-0.410479	0.601529	-0.896373	-2.20197
	5.55377	4.01397	-5.00724	-6.94846	1.39619	-3.07472	0.277826	-2.09485	-7.45792	-1.04413	-4.92817	1.40535	0.502068	0.501748	0.399264	5.05046	-4.26027		-1.63502	-1.29821	-4.66353	-0.499371	2.69393	1.40464	0.203217	-4.01093	-2.46203	0.92553	-11.5566	-3.65115	0.870597	-2.94343	1.08729	-3.87569	3.23886
	-2.0916	-0.369934	-2.06626	-2.93933	-9.54599	0.411862	-1.15506	-7.20284	1.94073	-2.5483	6.82642	0.307696	-4.39622	1.91392	0.86102	-5.10496	-3.61362		-0.16636	-0.596284	-5.23017	2.19268	-2.69022	0.835616	2.82805	-1.03075	-4.51225	2.58728	-5.16218	5.27102	2.93631	-1.98954	-4.41461	1.66145	-5.8254
	-1.21687	-6.22946	-5.13602	-0.918104	1.9912	-2.61914	-3.09635	-2.37124	-3.66817	0.427132	7.07997	-1.79126	1.71184	-3.14935	-2.18088	-8.27523	2.01601		0.30571	2.55219	2.69534	-1.62552	1.94125	3.27128	-1.51842	10.9362	2.42926	3.23044	4.23247	1.23558	3.96096	4.9538	1.59649	-1.28747	3.60823
	-1.31765	-3.56658	3.28807	-0.884391	0.509987	1.8346	-1.0442	0.403311	1.71973	-3.11699	3.82383	-4.38811	3.3248	-0.184244	-1.72449	-1.4544	-2.872		-1.71675	1.64591	2.61515	-0.45738	2.08753	-0.784865	-0.338475	-6.10979	4.86624	-5.14728	-3.36727	3.2459	-6.55539	1.3903	2.62132	-3.22491	2.54303
	-1.39025	-8.88389	-0.289179	-2.83813	1.51328	-1.72406	0.00338014	-4.87361	-1.39102	-4.67932	-7.95046	-3.47967	-3.05883	-5.18808	-0.767799	-3.63641	1.72222		3.26852	-2.31435	-1.46819	1.69407	-0.252586	4.67048	0.365037	5.83172	1.80277	1.95248	-1.95589	3.30398	-6.61122	1.32459	-1.83942	6.84677	-6.51754
	0.568123	-4.68461	-0.362936	-1.27964	3.50451	-1.29179	0.0484192	-6.19438	4.00412	-3.75809	-4.25087	4.43688	-3.44054	3.34064	3.19111	0.684737	1.29897		2.26392	3.67421	5.44821	-0.673694	2.91927	-1.35968	-3.41117	5.76163	-3.75699	3.02876	-2.528	0.410302	-3.20367	4.2621	0.714937	3.92537	-3.07004
	1.55932	4.52753	3.07142	2.2904	-4.01252	-1.36498	2.59288	4.45037	-1.59049	4.64891	-4.58459	0.363908	4.67811	-1.09789	-1.84595	4.01481	0.358892		-5.22816	-3.88377	-2.1326	-1.06268	-0.898993	1.62719	-0.670759	-4.31885	3.69108	-0.918768	4.92142	-3.43625	6.67131	-5.29121	1.78495	0.00897961	-2.11111
	5.08412	5.24841	-1.98188	-1.62905	3.46618	-2.93983	5.63856	-0.928561	-1.67087	1.54417	-1.45779	1.30324	-4.20443	5.49517	-0.877359	0.35915	1.40294		-0.70543	2.01798	-1.20753	-0.974279	1.79006	-1.36692	1.0823	6.59188	1.65077	0.610199	2.89675	-5.23841	-3.48124	-1.329	-0.628996	1.09593	2.36226
	3.14227	-2.02641	2.48074	-1.03942	0.944615	0.487451	-1.81297	0.680618	1.26643	1.93044	-2.87543	-0.743939	3.41026	-2.88265	0.598225	2.72255	4.43226		0.334192	-4.11295	-3.27356	-3.9093	-0.0165737	-4.84072	-1.65617	1.49579	-1.87461	-0.883472	-1.59846	-1.50051	2.3445	-6.34494	-4.52675	-1.31511	1.85267
	2.23241	6.69844	-5.03787	3.55754	1.9266	-2.57949	-3.26052	9.29027	0.724156	-6.18935	-2.34108	2.72288	0.520593	2.76492	1.58184	0.609104	-0.0518271		-4.10758	-1.76803	2.17209	-3.3679	-0.32231	-4.29363	1.60954	0.395173	3.61755	-4.39841	0.438291	3.27164	4.65478	-3.33291	-1.90849	-1.2252	1.86213
	-0.147859	0.91825	4.96415	-2.34026	-0.584387	-1.63729	-6.70325	-0.0871404	0.204215	2.18776	1.64318	1.70348	-6.375	-1.56701	2.57414	-4.97793	-1.04796		0.970492	-2.93812	2.13179	3.15032	-0.130937	2.77413	-2.62488	-1.70732	-4.87094	-2.93282	0.508321	1.07086	-11.0439	-0.787309	4.72524	-3.63508	0.391984
	-9.50188	-7.87164	-0.51233	2.76486	1.91459	-0.18308	-4.14078	8.56045	-0.792413	0.0647328	-5.42313	-1.80302	5.22194	-1.88433	-2.42458	-3.53616	-5.05477		3.06905	1.88609	7.10745	5.14638	-2.94654	-2.63851	4.1363	-1.80879	6.16075	-4.48456	3.61166	-2.11118	-5.74515	-0.703382	-0.126559	-5.54527	2.44276
	-5.33385	-8.17574	-2.46757	2.3703	-4.57417	3.78547	-4.07321	-0.755719	1.73425	0.944389	-1.03893	0.201763	-3.69012	-1.69371	-3.4145	-1.5642	0.929031		0.188055	-1.28634	-5.39967	0.121748	-6.77341	-4.53338	-6.11104	0.093922	-2.28757	2.94877	9.74699	4.21631	10.557	-4.57744	1.53463	-0.456086	-3.48585
	-1.14871	4.00167	-2.90294	0.473329	0.450854	-0.730011	1.4989	-5.0257	-4.71682	5.82937	-0.701583	-1.78437	-3.61261	2.99758	-3.39618	0.43839	-0.595377		4.82667	-1.44695	-3.889	4.57838	-2.11597	-2.91309	2.62918	-5.99591	2.28285	-8.63023	0.911638	-5.95649	-4.63203	0.592892	3.70678	-5.3677	2.10499
	-5.95193	4.15668	-2.32091	-0.42891	-5.50969	-4.72868	0.574521	5.75883	0.352337	2.72202	2.093	3.23581	-4.04689	-5.31802	2.62939	2.47104	-0.126984		3.98325	4.41172	4.63926	-6.98143	-2.47863	0.719045	0.853318	-8.07496	1.36969	5.2811	-1.39833	2.36031	-6.80783	1.80848	-4.61264	4.21979	-3.28679
	-0.749411	0.785815	-0.724942	3.1607	-0.456018	0.289506	-1.84779	7.60419	3.43874	0.62437	4.3502	-1.74088	12.0058	1.85185	3.16082	3.53224	4.33503		0.15529	4.29583	0.684134	-2.55513	2.63434	4.35914	-0.441964	-4.13991	2.46966	7.68546	-3.68805	-5.84339	2.033	5.06853	-1.92671	1.80628	1.83593
	7.45279	1.8861	8.88057	2.73932	3.11071	3.82373	1.23015	0.514541	2.53856	0.0380414	9.57657	2.28203	2.04442	3.49979	-1.30363	2.11958	2.79128		-11.6606	3.71003	1.74383	-2.63999	-4.78109	0.502809	-2.25964	3.81235	-0.921426	6.08553	-3.46367	3.42275	-0.607408	-0.629458	0.261	0.391595	-2.0305
	6.64859	3.45515	-5.00947	1.30424	-1.3115	2.37235	8.30625	1.49165	3.64729	3.96424	5.77953	1.80085	0.0680619	4.61888	5.23402	-0.270141	0.742168		2.53156	1.6572	2.31582	3.26677	4.77144	-3.35464	-4.10231	-2.21531	-1.80848	5.98384	-2.23212	4.14972	2.77172	5.21023	-0.553521	-1.52456	2.60962
	5.83209	-0.508833	4.59928	2.85293	0.774508	5.93296	3.37819	-3.46511	4.75983	-2.59627	3.96722	7.81186	2.0761	7.70296	4.77148	-1.64081	-1.31209		0.226775	-8.3616	2.89688	4.16789	4.78881	-0.718106	-2.97216	-1.22046	-4.19698	1.88283	0.999058	-6.17042	-2.83022	1.5816	5.62537	2.05734	-1.24856
	0.938602	-0.132105	-0.106576	-0.137861	-5.18962	-5.92358	-4.1416	-6.79762	0.683746	4.76851	0.809171	-2.22897	-5.74995	-2.80196	0.138717	-6.68667	1.20283		-4.34084	-1.81821	0.269245	3.08742	3.59376	2.8915	2.34551	4.07927	-2.21445	5.78021	11.5608	-2.49217	-2.15751	9.55201	3.37273	4.92384	6.18031
	-0.808273	-2.53182	-4.77115	-2.22828	-3.34861	-6.05973	-10.0424	3.26821	-4.50156	-1.29096	-1.93221	0.10989	-9.92751	-4.50195	-5.8944	-3.09357	-1.07568		5.09146	8.09757	0.452841	-0.104699	2.22976	-1.44675	-4.87999	0.179614	1.24323	7.66347	-0.980992	-4.98314	11.7749	5.72648	1.593	0.197895	-1.70656
	-1.01491	-2.41928	-1.89576	-2.78082	-0.987426	-6.14275	-3.39731	2.31033	-3.64682	2.12506	-2.69292	-1.52236	3.95056	-6.125	-5.9017	6.04333	1.18273		3.53332	-1.02015	-1.36764	0.179192	-0.650397	3.66998	-0.158255	3.31821	-1.2909	4.07289	-0.0816934	1.54094	-1.86064	4.35338	-0.718138	-2.06188	2.4157
	-5.19095	-0.297829	-2.99048	-3.30742	-0.116178	-6.70147	-4.24105	3.32963	-1.76136	-3.48	5.02091	-6.63669	-3.62811	0.815104	-5.41218	-2.2945	-3.5297		-5.01349	-1.16592	0.802474	3.94583	2.45182	1.73991	2.50707	3.4909	2.18285	-5.49027	4.76277	1.57729	-9.55841	0.432333	-1.56572	2.13832	-1.45496
	-1.84691	-2.171	-1.06566	0.679503	-1.24479	-4.7646	-8.6072	3.32778	-0.35516	-4.10262	-3.29604	4.2557	-2.17683	-3.69708	-4.45333	-5.12574	-3.22145		5.95245	5.16644	1.45838	3.20235	-0.464347	-5.73706	1.61404	-5.30763	-5.8361	0.474037	-0.941971	6.6224	-6.81039	-0.53546	1.04654	1.79328	2.17912
	-3.99384	-1.04249	-1.63165	-4.33254	-3.88274	-4.85978	-3.02735	-6.6929	-0.438528	5.76063	2.35189	0.143747	4.79064	0.321896	2.94967	-0.968675	2.09856		-0.0678343	0.483587	0.0959044	0.455988	1.10102	-2.25935	4.16241	-9.08363	9.15145	1.96471	-6.18889	-0.827761	6.89333	3.45272	2.11633	0.898998	1.31532
	-2.14292	-3.416	-2.69852	-4.35576	-1.03876	-3.51276	-2.53014	-0.729581	-3.02184	-0.386953	2.96142	-2.48313	-5.23945	-0.645049	-4.22529	-3.84058	1.42123		-1.57374	-3.7076	-0.788344	-2.28607	3.14848	3.67613	5.15356	-1.8441	-1.35544	-8.02039	-15.4699	-2.27764	2.56421	5.90093	1.64276	3.45275	-1.0492
	-1.8051	-2.79519	-0.775786	2.09826	0.77934	-2.74657	-1.14043	0.220956	4.88475	-1.04226	0.530497	-0.134676	0.219647	-4.61495	-0.996721	-3.75728	-0.262406		-3.56509	4.59973	0.303116	0.483029	-1.82079	4.07386	-1.90961	6.40349	-8.35787	4.51567	-2.276	-3.73188	1.71481	-5.18559	1.12635	2.4532	0.582573
	2.00927	0.316438	-2.37216	2.01889	0.0648776	-0.0808419	-4.37858	-0.837855	-1.22835	1.29757	2.05828	1.68051	-2.34446	-10.6042	0.620968	-3.73261	1.03905		1.95783	6.41217	-1.13128	-1.23041	1.19491	4.43947	4.97717	-8.3486	-1.35693	-3.93087	5.40216	-0.695115	-2.14164	5.1993	5.069	-1.59953	4.20758
	-3.70919	-0.584362	1.50462	-2.60323	2.81246	-1.03128	1.74001	6.09749	1.13002	0.635141	-1.45478	-6.04476	4.55715	-3.12816	-3.38226	1.72188	-0.682318		0.994352	2.23583	2.40787	-0.420792	0.697696	4.77948	1.81932	0.891973	4.64629	0.13566	2.5742	-0.17177	7.00825	-9.93759	2.97384	-3.20386	-0.677241
	0.0314094	5.99949	-0.152009	3.72402	2.01807	-0.609207	1.20527	-0.969584	0.95207	-1.52721	0.492997	-0.81611	-3.08498	7.29966	-0.0119272	-2.90271	-1.93357		-0.956612	-9.42389	1.921	3.41656	2.69002	-1.899	1.12323	4.11784	4.15082	0.210617	9.74952	1.33415	3.67757	4.91093	-1.65483	3.6432	3.42518
	-1.77552	-0.934511	-0.847326	-0.00553615	-3.82087	-6.32136	-0.987439	-0.0358404	0.731261	-5.68741	-9.0955	-2.63738	-4.7784	-9.83237	-0.26902	-1.61245	-5.72066		5.10352	-0.0624799	0.409455	-4.21472	3.67455	0.411419	-5.104	4.3222	-3.34417	3.28923	-1.56292	1.81924	11.8786	-10.2479	-1.81181	-0.554034	-1.48792
	1.36519	0.11158	-1.58525	-0.796216	-0.205513	-2.66978	1.16269	-0.0983631	-1.03755	0.656404	-3.2163	-0.510596	2.97142	-3.03339	-0.150199	4.08949	-0.0482944		2.67306	-0.176412	-4.62449	-0.312105	-4.84598	-3.28187	-3.85484	-2.50092	2.66068	-5.13319	0.645057	1.2809	-0.877528	-2.907	0.508879	-0.290007	2.08102
	0.950611	0.636239	2.13167	0.349569	2.3644	-0.65188	1.66161	4.84537	-0.857964	6.0059	-2.36443	1.56403	-8.83879	-0.309948	2.85191	0.20294	0.580213		1.25009	7.23671	1.32223	2.12572	-3.36886	5.5282	4.37847	1.64351	-4.335	-0.56105	-4.1194	0.717451	-6.58137	-0.559851	1.31373	-6.05813	1.1299
	-3.52023	2.63849	1.8023	-2.56865	-1.60954	-0.760709	-0.479922	3.79743	-0.73198	-5.63742	3.46587	3.58807	3.78997	-1.1658	1.74827	-2.76947	4.66299		-3.66746	-2.82189	-0.746675	-1.90115	-1.89155	-3.15192	4.60359	4.75169	6.16866	-2.49832	15.1496	0.628232	-0.725353	-3.20067	-2.89047	6.64906	-2.34291
	-0.546331	-2.38205	-0.573201	-0.049445	2.87543	4.51468	1.25305	4.75938	1.84004	-3.27214	-3.21899	-1.43526	9.85886	4.8981	-0.447129	2.6776	-0.800368		1.91829	0.147847	-1.32698	-4.89378	2.08822	1.18337	2.32789	-2.17887	0.671806	-3.44837	-6.04338	-4.98631	3.19594	-1.82464	1.40312	4.33962	0.161457
	-1.62475	-0.425201	5.50655	2.4104	3.32316	4.68871	2.37903	1.7323	-0.640655	-3.39693	8.08784	8.99874	-0.128889	-5.61642	1.28212	5.55186	0.691213		-0.994783	4.64482	2.08588	-2.85439	-0.427654	1.53859	-1.4418	-2.1493	-1.82517	-4.41388	-7.69542	3.37538	-2.3144	11.5719	-2.29887	-7.97798	-0.357567
	-0.250784	-0.490192	2.54405	0.315735	0.738365	0.278659	3.91928	-9.28322	0.328714	1.98953	-3.10658	-4.10398	-5.66818	4.795	3.9541	4.86311	-1.85982		2.59127	-0.333136	0.496601	6.21379	-0.437733	-4.58295	-3.69933	4.84068	3.17837	3.10329	5.19491	-2.78406	-3.25571	-1.50878	-0.990179	1.70484	-4.39997
	3.08187	8.9243	3.04274	0.672839	-0.873567	4.80396	4.39697	0.712957	4.25235	-0.111475	1.20482	-3.73651	13.2477	2.6391	2.58787	-1.37719	2.05025		-4.32545	-1.28915	-6.59019	3.30662	-0.941102	-3.67929	2.06053	-7.2073	-5.81678	11.6021	-2.37257	-1.961	-18.6297	5.43437	-0.165215	-0.603513	1.53485
	2.38086	-3.67988	1.00682	-0.0108289	0.493248	2.28543	2.83626	-4.27941	-1.36431	0.801376	-2.47112	0.108783	-1.37338	2.92458	-0.297267	2.34365	1.42626		-2.74665	-0.727158	3.82989	-0.580755	-2.93741	2.25013	-4.15798	-0.290334	-6.30967	-0.417747	-5.89954	-3.65093	0.559783	-0.0991368	0.180836	-3.89502	-3.55193
	1.65488	-1.80042	0.441099	1.77309	-0.655042	1.74449	1.26146	1.73912	1.48527	5.2294	2.37202	0.439885	0.477575	-1.83824	1.31749	2.0391	-0.725997		-6.67381	0.348258	0.760775	1.04623	1.57311	-0.295469	-4.85169	2.59564	7.7007	0.544402	1.61091	1.65137	9.80655	0.888912	-1.94818	1.83766	0.341409
	1.91336	3.0654	1.35078	4.03358	3.18778	5.20241	5.19616	5.76774	-0.191581	7.17391	0.240026	3.76486	-1.19001	6.36213	4.44979	0.222912	-0.900022		2.89188	-3.56793	-1.79422	0.681781	0.589655	0.181794	-7.01857	-4.54435	-8.78469	2.48983	3.65442	-3.04837	-3.89725	-2.10458	-4.04947	-1.39903	0.217074
	6.16607	0.420634	-0.25872	0.779913	-1.47219	3.67952	-1.33759	3.80548	-0.386925	2.13619	3.1379	0.591545	-3.36652	4.03785	5.11554	-3.09133	0.911188		2.44951	-3.48099	-2.33256	-4.68005	-3.88913	-0.821369	2.3423	-4.70449	-1.76494	-6.07949	-4.77439	-3.74415	7.939	0.916176	0.878602	-1.09976	-0.422313
	2.42286	-3.2314	-3.38194	-2.47864	-0.129159	2.19454	-5.81999	-6.14868	-3.5925	-1.38255	2.56967	-1.57275	0.457485	5.70133	-1.17161	-0.390646	2.21489		-7.00153	-0.896235	7.14742	1.95482	-3.36509	4.19074	-0.76926	9.12156	5.26069	4.8389	6.31827	4.57006	-3.69525	-2.05401	-4.66351	-2.26046	-4.0738
	-1.3068	-0.887206	0.986439	0.266905	-2.2778	2.76401	3.26594	-6.0958	1.70003	1.11877	0.0383152	4.27851	4.29086	-2.13529	-3.40065	3.8369	1.51838		1.03844	2.18119	-0.853623	2.08071	-1.8405	-4.78696	-0.354425	-5.05955	2.79269	-0.252111	-0.0743886	6.90009	2.18872	6.47895	2.82351	-3.37844	-0.734217
	-0.514056	-2.04322	-2.14851	-0.975032	1.08662	1.40173	2.4339	-8.03683	1.49879	-6.35894	2.04566	3.65089	-5.35839	4.03944	0.436452	-1.89811	-2.1713		5.06935	-5.75349	-1.83603	-2.30766	3.68206	-1.76014	3.08473	4.75886	-0.668726	-3.84942	0.540568	-0.748715	6.07931	-6.49131	0.33782	5.5475	0.0997383
	-0.691042	0.304122	1.71789	-0.19684	0.968164	1.11844	-0.30608	-0.972664	0.811497	0.184967	1.09232	1.04881	0.0165844	3.23591	2.34468	-1.58676	2.1525		0.591366	2.79545	-0.801193	0.785018	2.69978	-1.23473	2.04536	-6.41675	-3.12371	0.0501827	-2.34396	3.62828	-5.53498	0.0286241	4.37659	0.517064	1.93137
	0.168902	1.65829	-4.41017	-2.89192	-1.62989	-3.07846	-2.94773	2.096	0.64517	3.25082	-2.82227	-2.02457	6.42126	-1.03694	-2.67414	-0.222045	-2.50422		-5.39514	-8.17555	-1.7515	-1.14524	1.70975	0.283335	-3.47597	2.41963	1.92721	-6.05016	5.76515	3.03478	11.3349	-5.96773	-3.06391	-4.97153	-3.23613
	-2.92899	-3.97744	-5.52905	-0.0548332	0.294943	-0.685011	-0.988625	-0.831419	-0.494022	-6.16142	2.30012	2.43259	-1.6404	-0.771828	-1.6212	1.70103	-0.13627		6.11033	-3.6693	0.809724	-4.10161	3.70907	1.78835	0.0168647	1.27332	0.983123	2.35251	-9.63846	-2.5266	-4.32133	4.0135	-0.488183	-0.421458	-1.89977
	-1.98107	-0.600045	-1.6357	4.31856	-0.755684	-3.70069	-1.93004	3.24468	-3.10094	-2.05224	-3.04337	-5.07917	0.833965	-7.96333	-6.50056	-3.81465	-3.23938		-3.39162	4.81229	-0.621633	4.91365	2.69499	1.27516	3.51972	-1.85118	2.04274	2.76083	6.93953	-2.55448	-4.01244	-2.03318	2.59874	3.16279	-1.55687
	-1.48537	1.79315	3.77232	-2.76893	-3.28092	-2.12824	-3.2767	2.32402	0.328371	0.0774101	-2.85661	-1.06059	-3.65493	-2.60801	-1.31879	-2.26834	2.68967		1.09965	-3.23176	-0.0503586	-0.600802	0.16503	-0.260668	3.52841	4.04957	2.60439	0.676983	-5.00565	-6.04885	-4.74594	8.88761	2.69144	10.7756	2.29486
	1.05841	-1.79559	-0.803121	2.18412	-2.78067	-1.47341	-0.536422	2.4064	-1.20336	0.726058	1.35566	0.986434	-0.107936	3.79561	-1.08464	3.83871	1.653		0.584768	-1.80151	0.0182895	1.85466	-1.38292	-0.822585	-6.46118	0.977932	-1.83388	1.60268	-7.47774	-0.0110309	-3.52761	-4.22767	2.78437	-2.08955	5.15722
	-3.85113	0.635566	1.13924	-3.82218	0.244439	-4.74458	-0.719621	0.491675	-1.69473	-4.10827	-2.91204	-3.44099	-5.52741	0.247058	-0.808517	-0.99667	-3.34839		2.06431	9.60388	0.0787799	-4.21941	4.04951	4.08705	5.04713	-2.06493	-3.7743	-3.46095	-0.479307	-0.44372	6.13859	-1.88128	-0.127979	-2.93993	4.53154
	-0.216936	-0.912077	1.10018	-0.288984	3.29316	-1.45231	1.16121	2.57967	0.854356	1.57193	0.334312	-3.84662	0.58298	-0.255876	-0.00207243	-5.27932	1.18538		1.03875	5.48611	5.12553	2.67842	0.461234	-4.03287	-1.4501	-0.079039	2.28077	-1.51337	-1.5117	4.64911	-3.74944	-0.574139	-0.550852	6.21677	3.91858
	1.95662	4.06228	4.58	1.28142	1.36371	-4.10881	2.59213	2.67011	1.94274	1.26372	-2.41165	1.76521	-1.28154	-3.71699	0.822385	1.98446	4.25313		2.00847	5.34765	1.15314	-0.94963	0.351789	2.81778	-1.45574	3.93441	2.82887	7.94538	-8.07503	3.76234	2.30809	-1.80571	5.51098	-4.12734	5.31856
	3.16398	0.0588795	-4.42141	1.88575	-3.04613	-3.22737	-2.44166	-4.23741	-4.93196	2.96371	2.34359	-3.61027	1.87339	-0.641354	-0.847614	3.28722	-1.1473		2.47368	5.1916	-3.34338	2.89937	-3.77863	-2.85953	11.028	-4.02684	-1.13238	1.41467	7.33177	-9.11014	-0.187283	0.425992	0.553363	-6.48005	2.73119
	-2.10143	-0.422551	-2.90445	0.519919	2.06108	-1.32182	0.0447968	1.85645	1.22679	4.66821	-2.40641	-3.47797	0.0415131	-3.03505	1.47581	0.620633	-0.51892		-2.56555	6.02158	3.13159	-1.77107	-3.42917	4.43785	-0.500545	0.033955	1.89476	-3.10662	4.21094	7.02481	-11.2324	-2.37563	-2.92705	5.1512	-1.84432
	2.15316	2.61718	0.630211	-3.32079	0.682574	2.09408	1.53686	-5.04922	0.914594	-1.62674	-0.167845	0.157259	5.21628	-4.40478	-0.218644	-0.0241421	-5.86548		0.890726	-3.15844	0.57453	-0.957017	0.90171	-1.78624	0.957977	2.11277	-4.09169	0.37995	10.5657	-2.84018	-1.32262	1.29415	-2.4327	-0.740422	-4.40919
	-0.579921	2.67678	0.681711	-0.64151	-1.18457	1.00715	-2.97921	-4.95564	1.62625	2.07478	-1.94645	1.29085	-3.10891	-2.75755	3.05894	-2.15618	-0.191308		-4.6577	-4.84427	-4.5171	2.84576	-0.783845	-1.02701	-1.0965	4.20493	-0.593359	5.37245	0.900161	-3.71269	6.04777	5.44121	-3.46504	1.33909	0.0350158
	-2.30845	1.7545	1.24907	-2.44757	-0.54328	0.905319	-3.01576	-2.86437	4.85598	-3.73131	1.75263	2.41871	-2.44039	-1.60032	-1.69993	-2.78444	-0.501124		0.288885	0.968298	-0.644697	-0.858339	-2.98311	-0.278854	-1.66324	-0.694656	2.8886	-5.13128	3.71914	9.39974	12.3855	-0.427573	-0.524461	5.38477	-1.51354
	-1.54002	-2.1518	1.33123	1.75569	0.103544	-0.722008	0.916631	9.22271	-1.40241	-1.04894	3.92501	2.5374	2.71597	0.56033	-1.50196	-0.917544	0.200105		0.730118	-7.71661	4.19161	-4.06493	-5.19286	2.96442	-2.7408	3.40872	-0.646443	-9.63357	-0.472043	9.48997	1.19764	-3.80457	-2.61031	-5.60711	-5.05686
	-0.281782	-4.04457	1.92708	0.9631	3.25314	-0.383576	-0.690507	-0.696592	0.844695	3.6182	3.56716	2.14424	-3.14497	2.71851	2.14819	-1.06345	3.40735		3.16562	4.10488	-1.00703	1.73025	3.59051	4.70935	1.67289	0.509772	0.801504	4.86326	8.83223	-6.94853	8.99184	8.31834	3.77913	3.361	2.90302
	0.95981	-0.426548	-1.4645	-2.33015	0.902919	0.413948	-0.843391	0.375268	-2.90906	3.76685	2.17652	3.7374	-2.52747	5.36923	-1.75206	2.77071	2.61567		-0.904946	-5.56377	3.26188	-4.4688	1.3709	-5.53744	-2.91952	-7.39655	2.73305	3.85693	-3.86233	-3.92134	-6.72452	-1.55046	1.14654	0.788073	0.364101
	0.679226	1.19938	0.155376	3.37161	-1.94947	6.66612	0.954124	4.43565	-2.66985	-6.10574	-2.24845	2.31595	1.06525	2.00864	-0.203223	2.07882	1.32039		6.01814	-0.219533	0.00207398	-1.15842	-0.847616	-3.26949	0.985046	-1.31488	-0.350528	0.845335	-2.05012	5.56709	-5.94431	3.59733	-1.00453	3.67451	-3.17546
	0.37202	-3.16976	1.78557	1.06466	0.19388	-0.629227	-2.29948	8.48179	2.55657	-5.00167	-2.70825	-2.12015	-1.86892	2.63412	-0.203802	-3.14407	-3.98281		0.93475	-4.35999	-5.7815	3.66457	-1.56094	-4.98074	2.39	0.750761	-2.44735	-3.67338	-2.72583	-7.48635	-0.161013	-4.23029	-0.169757	-10.9779	-4.71727
	0.0349599	1.46303	-3.07505	-1.25402	-1.16884	-0.972064	-2.10349	-3.48903	0.764953	-2.42231	1.29763	-0.0700726	9.16906	-1.25565	5.74953	3.09829	-0.297718		0.344919	5.01668	5.41717	2.50284	5.23493	2.83423	3.29895	-3.20291	-1.05493	-1.20073	3.11533	-4.08329	-6.3689	-8.02593	-5.34421	-0.666049	0.737432
	-1.8339	2.59486	2.57234	2.41326	1.46086	0.639711	-2.95518	-4.47945	0.45079	1.13174	4.77069	-2.53225	-4.32065	4.83935	-2.83831	0.803389	-0.627574		-4.25109	-9.08837	-2.39505	1.3585	0.543798	5.18001	-10.2844	0.821696	-1.17029	-0.237882	-12.0224	-0.223769	5.93676	2.21698	2.47746	-0.885593	-0.312237
	3.76478	-4.77702	0.72652	-2.43503	-1.91825	1.71004	2.64993	-0.491807	-1.38964	1.66074	-7.78663	-0.504446	0.663203	-4.57966	-1.46108	-0.0300285	2.02505		-5.35277	-0.674619	-3.71058	1.23304	1.8691	0.0601705	1.64357	-6.1769	0.209972	-1.7856	-10.6357	0.0937454	1.75962	-0.996019	0.80086	-1.13115	0.633304
	1.83165	-1.15509	-1.11381	0.700313	2.19291	-0.255604	1.71771	-3.52809	0.740839	2.16575	-7.87111	1.01607	1.12283	-4.01033	0.888465	-6.40205	2.15826		-3.95933	-0.742198	-0.521435	1.12739	-5.28614	0.477196	-5.91369	8.8008	-4.91044	0.655775	-2.22199	4.37236	-8.89782	-2.16063	-0.868353	0.603537	1.5741
	-4.63147	-5.04154	-1.95003	0.819184	0.293672	1.24947	4.75511	2.41025	-4.65965	2.14866	-0.478813	-0.967636	-1.4387	-1.4494	-1.78179	1.68833	-3.22913		-2.56971	-0.291806	-3.81944	3.04186	-1.91946	-6.56765	-4.45302	-4.24475	8.47232	-0.413723	1.72041	-3.38336	-0.534217	-8.77389	-3.02466	-3.17463	-4.48934
	-1.1217	2.06182	-2.28366	0.422112	-0.11636	-0.767252	1.26969	6.32237	4.408	1.1121	2.39472	-0.952325	-0.017695	-2.39291	-0.963657	2.74309	-1.63763		-2.18257	3.67534	-0.596499	1.47626	-1.529	2.42568	-2.47165	0.687858	-6.63789	-0.493682	-1.30782	-3.16751	-6.64935	5.66575	-3.16288	-2.95835	0.943948
	1.86477	1.65359	0.383685	-1.98983	-0.0373501	2.20217	5.26928	-4.7918	-3.05615	2.55935	1.25437	-1.43478	-1.10993	1.66355	-0.648972	3.76504	-1.06709		-2.79632	2.65759	-1.34491	1.42987	2.88647	0.456028	-3.96732	-8.39917	-0.237374	-3.08337	8.69306	-0.473109	1.25601	0.658358	1.72166	6.75987	-1.62467
	1.33246	1.73284	5.05023	1.58486	1.53076	3.66568	-1.73839	-1.93157	1.94888	-2.00577	2.60523	1.58802	4.78908	-1.27546	-0.32993	-0.24234	0.983218		3.59087	5.65297	-4.55757	-8.59844	0.827448	-2.47892	5.0617	2.49714	-0.822732	6.3182	-2.7781	3.70772	10.6802	5.70258	4.63299	-3.51258	-0.693505
	1.78639	2.29911	-0.285888	-1.85197	0.588238	-2.86906	6.25393	-1.09534	4.92497	4.92093	-1.04752	-2.38124	0.183932	8.29451	3.50064	0.724969	0.514573		-2.01903	6.65926	2.27173	0.389841	0.293772	4.11751	2.61651	5.38032	0.608967	3.21223	5.77668	1.88342	-1.8791	0.295672	-1.9257	-2.26864	0.739415
	0.731862	5.35243	-0.62665	0.201723	-3.36448	-2.39511	3.75273	-3.28068	2.37474	-0.156105	-0.198803	4.15961	5.07914	3.37751	1.84904	2.17134	0.0286782		1.37611	-2.82587	3.64809	-7.10706	2.2846	2.74107	3.69757	2.25435	-0.439948	-0.899965	-0.145326	3.56273	1.57525	5.93365	6.5479	-0.501778	2.17621
	-1.82577	2.89328	1.52591	2.24808	-0.326763	1.59356	-2.73649	1.51574	-3.69848	-6.73239	5.65621	-1.28783	-0.0210526	-2.52302	0.72053	0.60136	1.0276		3.27843	-6.30481	4.07536	2.9089	2.79844	0.38684	2.8047	7.12346	1.03213	8.98299	6.95247	-4.24566	20.0401	0.111414	1.55506	8.29375	5.11904
	-2.8813	0.922617	-3.83026	-0.710759	-2.29784	-1.39819	3.29061	-2.70196	-4.79084	4.19642	6.52196	-2.22265	-0.112778	1.59549	4.11918	-6.48031	0.0136384		3.19005	-0.279827	0.0559178	0.935607	1.83324	0.549349	9.43703	-2.00805	2.026	-2.63753	1.06616	-8.03341	-6.48769	3.32294	2.09606	-2.87721	-1.42997
	-0.429909	2.4418	-2.69719	-0.672778	-1.77679	-0.366826	-0.662897	-2.92895	-1.39805	-4.36563	5.90238	-3.14466	-7.19269	-0.765416	1.04783	1.93093	2.48928		-1.387	2.24693	4.59065	-4.52906	1.38647	1.22283	5.59309	-1.13595	0.54155	-6.76022	-8.80857	3.20718	-8.51127	-1.43852	-0.82992	-2.0109	2.53113
	1.03268	-5.04745	4.42321	-0.136148	4.23745	0.689781	-3.59524	5.84021	2.98445	-2.41498	0.800793	2.9456	2.74195	1.39468	0.00805688	1.83955	-0.0429394		5.54908	4.77354	-0.321172	1.51276	-2.04483	-2.59857	2.27079	0.743711	-2.42222	2.11611	1.32372	-1.01715	-10.5334	0.819838	-3.22473	4.89528	4.50399
	0.0100492	-1.5431	-1.9708	-0.599296	-1.25392	-1.22765	-3.00592	-1.3886	1.86138	-1.9487	-2.78018	2.5469	-1.30673	1.57497	1.00026	-0.250245	2.91949		6.49986	-2.20162	2.31818	6.05904	-1.96391	-1.92058	0.967502	-6.36551	-2.36724	-11.5075	3.95838	0.799192	4.44363	3.09054	0.408798	1.84272	-0.0101035
	0.50497	-3.5429	-0.880755	1.93904	0.750405	-1.11977	-4.39559	-4.60926	-5.26256	-0.464638	-7.83867	5.15739	-3.33727	2.27346	1.0237	0.665461	1.879		0.966552	-4.67987	-4.49512	-0.392151	-0.874187	4.25136	-9.3199	-3.46059	1.70367	0.36988	5.59074	0.660409	17.4181	-2.63387	-0.433095	1.33154	-2.01032
	5.51932	-5.04445	0.692154	-3.0202	2.25183	1.01157	-4.76594	1.18443	4.11719	-5.46151	-4.37358	-3.72533	-0.348848	-6.013	-1.9233	0.590231	-0.162174		-1.05005	4.33782	4.73372	-0.842561	3.72084	-5.08767	-2.59495	1.46087	2.2869	6.74894	4.21629	5.56919	-10.6111	-2.86063	-0.254967	6.36069	1.00364
	-1.94594	-2.54528	0.747091	0.523563	0.751864	2.16341	-1.11949	2.99849	-4.99504	5.06103	0.615412	-3.10406	-1.34121	-0.788608	-4.84326	-0.972745	-3.202		-0.0495758	-9.14919	0.498201	1.70624	-2.18228	-0.941943	2.13848	-2.59943	4.87813	-0.869735	-4.16922	2.02661	3.85585	0.403437	0.437947	2.92796	0.0314835
	-1.89078	1.95706	3.28365	1.0706	-0.747952	-0.668016	2.04063	8.8386	4.40469	0.602351	-7.87216	-0.48188	-4.31461	-2.55844	0.260689	-1.52067	-3.23871		-3.03218	0.358791	1.29077	2.7529	-6.08684	3.68501	-2.62374	11.3595	-2.52753	0.514328	-8.56971	5.53212	-9.68082	-1.84783	1.63989	0.0301082	3.07235
	4.18394	2.96491	-1.19811	3.12086	-1.24602	-1.48709	-0.289119	-8.29018	4.31986	4.16088	0.162552	4.63803	-0.769714	2.67178	-1.61503	2.44888	-2.27083		1.00151	-3.13826	-2.89696	-2.70373	3.00412	-4.7095	-0.385883	-0.662106	2.56465	-7.09849	-6.98865	0.583564	2.77997	-3.11984	0.844721	-1.83699	-2.87521
	-3.22343	2.4804	-2.69763	-1.32596	-0.740757	2.70146	-2.11242	-5.38357	-6.74659	1.73413	-0.282278	-2.24748	1.29252	-6.10413	-3.97423	-4.06209	-2.79719		3.55033	2.35991	2.42603	-0.664594	0.587913	1.37273	-5.65232	0.335316	0.149183	6.79218	2.57095	1.17728	-1.26017	-7.91706	-3.95387	-5.17819	0.18677
	-3.61525	2.50542	1.28615	-2.7704	1.26939	-1.60717	-0.432909	2.56174	1.70769	4.31879	2.79097	-2.64136	1.37094	-0.892504	-1.8208	-1.55191	2.18305		-1.38736	-0.146276	-2.24954	-3.13042	-3.33773	-1.06922	6.0726	1.35067	1.72057	7.68673	-4.89336	-5.69175	-3.79919	-1.74296	-0.762226	-2.4989	-6.74422
	2.50555	-4.45853	-0.74522	0.286868	0.285874	-1.9176	-1.25397	-0.452056	-0.815605	-4.08914	1.37944	-3.04622	-1.03568	3.30042	-3.15854	-1.01929	-3.82954		-10.8136	4.34379	0.0670211	-2.10177	-1.27459	0.964586	-0.215361	-2.61767	1.77351	-3.41435	2.11654	0.470302	-5.83469	-5.09998	-0.586533	-3.80488	-0.17112
	-3.36441	-0.910307	0.210285	0.84505	-1.18997	-2.73409	-3.0786	7.576	-0.315452	-2.99418	6.47993	0.535786	6.57145	-4.53122	2.00894	-1.96331	3.16529		-1.73101	8.83079	0.866669	2.92098	4.27606	1.97487	-3.02027	3.42818	-0.196913	6.48956	11.5993	-3.84366	-4.86416	-3.98945	-0.432653	3.89799	-2.09719
	0.271246	2.15073	-3.34491	0.903315	-0.657026	-2.56029	4.59073	1.64555	1.20851	0.598781	-1.91101	6.10309	-0.308763	3.60732	0.178368	-3.3834	0.667526		-5.64226	0.81545	-3.35911	1.4376	-2.18651	-4.03695	1.15408	-3.51419	2.305	-2.60072	4.55426	0.35862	-1.88508	13.0883	2.69403	1.60386	0.474094
	-0.591238	0.224773	3.09195	-1.53916	-0.114389	2.60084	3.25215	1.75492	-0.244018	-2.31526	-2.79696	5.15475	0.822745	-6.78836	1.34683	1.72068	1.17693		-0.050428	1.2985	-4.11803	2.44798	-1.16248	-1.0689	-4.19576	0.552592	0.775719	-0.184124	-7.51881	-1.43095	10.6049	0.633996	-5.71124	-5.69285	-1.4608
	4.54443	0.311472	0.523898	0.516875	-0.0614698	-1.75281	0.404361	1.90112	-0.173964	-1.74124	-0.181487	-2.80949	1.46527	-0.221623	3.51181	1.84877	3.19303		0.541298	3.7806	1.5832	-4.04786	-1.6515	5.38145	0.927165	-3.37416	-4.78737	-0.25936	4.88051	2.77949	0.607626	4.64919	0.847524	1.50269	-0.905366
	-0.325286	-3.09002	-1.54591	-0.429256	-0.998019	-3.62252	-1.45334	1.07993	1.41716	3.8162	-3.06805	3.21082	6.61831	-0.19467	-2.82883	2.00032	-1.78482		2.62971	-4.23765	-1.76093	2.45018	0.847265	-0.683211	-1.97971	1.70292	-7.38581	-0.324867	-1.24689	-7.01797	-2.37531	9.13626	1.86715	-0.314113	-0.862876
	-2.70359	2.01895	1.38574	0.621911	-0.424171	2.99128	3.17882	1.286	0.0273102	6.85294	0.0401159	-2.78322	-6.71839	5.79158	3.32313	1.1744	2.24258		1.21168	-4.25578	-3.15454	-0.55769	-0.16489	0.239985	-1.41843	-1.21863	0.980002	-5.87885	-2.39959	1.1693	3.15691	-6.90175	-1.15461	-2.64713	2.66372
	2.90671	-0.86344	-0.678034	-1.33002	3.15952	3.08894	3.80104	-5.48693	1.65399	-3.13445	6.14009	-3.28992	-1.04496	6.23752	-0.533795	1.36962	-1.22569		2.28426	-6.27341	-1.60032	-1.07121	2.31371	4.15389	-1.39044	0.858998	-1.68915	-4.41931	-4.57573	8.83469	7.20446	6.53873	2.281	-1.99945	4.67193
	-0.496682	-0.239442	2.26569	-0.285314	0.752071	0.171491	-0.586254	-5.24591	3.7943	0.351503	0.729359	-3.30703	-0.861391	3.14482	-2.90088	5.08414	0.809338		7.34476	-12.2903	3.40058	-0.590014	1.28506	-4.43875	-1.3966	0.933988	-2.89126	0.555903	-5.77302	0.97264	-1.73321	-1.0384	-1.32627	-2.37327	0.159855
	-1.91551	3.88833	1.21952	1.75592	-0.647956	-0.259519	-1.98253	0.00155026	1.94507	2.30931	-5.19412	2.16806	9.33233	-2.98363	1.22073	-3.18434	3.34657		-0.109083	-5.30626	3.34856	1.38632	2.25138	-2.03545	-2.93709	-3.99507	-3.62317	3.54899	-4.98878	-2.92127	0.842605	-12.129	-5.47566	-4.76989	-0.873765
	-0.350922	1.01696	0.185636	-0.706301	-0.542419	4.79783	-0.887315	0.24767	-4.39712	1.7386	4.86812	0.138263	1.03612	-0.643852	3.32994	-0.438653	0.884848		-2.07911	8.67879	-2.25449	5.85829	1.21507	-2.13403	1.48857	0.0708609	5.11939	-4.43788	7.28003	-3.35011	5.92993	-0.728841	0.834601	-1.18972	0.0705604
	-1.30351	0.14333	-1.83428	0.328113	-0.933583	0.345647	1.69965	0.484712	-0.235791	-3.85978	1.91513	-1.89341	0.249738	3.16906	-1.57439	0.817922	-3.07701		0.933381	1.66489	0.0947128	-2.17351	-0.82141	4.76731	6.88153	-5.86871	-5.15835	-4.40266	0.536756	-0.815586	-2.47384	6.6662	2.60723	6.36771	0.493095
	0.726718	0.264181	-1.33915	1.85934	4.67594	1.38601	0.778282	-0.294748	2.92548	-0.483766	-2.55348	-0.923939	-0.0273947	-2.53928	0.506524	3.08161	-1.04021		-0.572335	7.6521	-1.59922	-2.20843	0.144381	-4.83007	2.24363	0.186153	-4.45032	6.15643	-0.214962	2.68202	-3.3718	2.5601	5.84582	5.40368	-4.10511
	0.240255	-3.12376	-0.328519	-1.61241	-0.716766	-0.579156	-2.15197	-0.0975477	-6.41681	-0.630097	1.46248	-1.4505	-6.79624	4.73724	5.07134	-1.65181	-0.50595		-2.59638	1.14048	-1.33059	-4.2457	1.11481	1.5748	5.07737	2.2358	3.25017	5.24081	3.02876	-2.35621	-4.76741	-2.54349	0.554782	-1.07982	2.77779
	-0.76195	1.47631	0.6974	-0.586913	-5.1148	-0.548296	-1.59216	0.0703189	-2.26605	-1.7944	-2.03626	-0.970577	-5.55827	-3.99503	-1.88141	0.613065	-1.97544		-4.13828	4.13018	1.40726	-0.284522	-1.40793	0.982453	2.88589	4.28089	3.45025	3.35136	4.27203	-5.4279	-3.1643	1.85873	-1.76079	-0.0801898	5.64435
	-1.27858	-0.438643	-0.262263	0.436009	-0.0213942	-4.0203	0.456106	2.20393	-1.62538	2.5287	1.4516	0.0179372	-4.3155	-0.729719	2.14669	-5.62867	-2.44982		5.30306	1.12144	-1.8783	2.17602	-1.92185	1.39311	0.672925	-4.67763	5.65725	-5.51161	-3.9809	-2.52952	-2.56612	-6.23038	-2.09522	3.90565	-3.50219
	2.19197	-2.87138	-1.70901	-0.0434997	-2.43976	-1.99462	-3.00929	-3.70038	0.502338	-3.1546	1.92781	2.01661	-7.07057	-1.46073	-1.34597	0.617879	-0.930213		1.22925	-4.88538	6.32056	6.63688	-3.42524	-0.193321	-3.05725	1.36132	8.87847	1.15147	0.274343	-5.15661	12.0237	0.691566	2.05764	-0.118892	-2.65806
	2.15151	2.17571	1.35509	0.474638	0.127021	3.5287	0.509112	0.355153	-0.385376	-4.83746	0.394549	0.0263984	3.67327	0.817598	-2.36099	-2.15249	-1.91765		0.142436	3.11024	1.01193	0.599058	2.08329	0.222902	1.70013	2.3989	-5.87907	-1.6606	-0.457786	-2.8039	11.102	-5.87355	-3.29577	0.349807	-4.31902
	2.60195	0.200665	-0.0725162	-0.509575	-0.32391	-0.450952	-0.991541	-1.63022	-1.79058	3.48733	0.854353	-2.45235	-2.08782	-2.88973	1.60023	2.0551	3.08694		-1.95484	-2.39107	-0.296093	-1.93643	-1.39523	-2.8586	-2.04982	-0.563765	2.39118	-7.94987	-3.67285	7.03437	-2.33372	3.07566	0.851192	-1.18459	2.01947
	-0.454771	1.70203	-1.49477	-1.99621	1.20498	2.56527	1.98578	-1.6557	2.78515	3.32718	-1.18996	2.08004	-3.35822	-1.57849	-2.46342	0.235741	2.58275		1.94032	-6.38853	-0.595675	-7.96857	-1.86011	4.56182	-0.301662	0.474298	-3.30498	5.28074	8.63354	4.86423	2.21468	3.04009	5.00518	3.78147	2.36209
	0.983271	-1.32106	2.58513	-0.485375	2.21172	-0.424188	0.438194	3.28106	0.340782	-6.81065	0.264633	-1.37733	2.35728	-0.745376	-1.05259	-0.615082	-1.43088		-3.66898	2.61874	-0.379414	-1.99642	0.188938	-2.01612	-0.549799	-0.486148	0.537383	-3.97255	7.9656	-0.308242	-14.2539	2.52019	-0.327266	-1.74866	-0.286482
	-0.0821057	0.631105	-1.33612	3.02276	3.69493	0.0788326	3.86314	-1.81615	-0.124184	3.58076	0.721254	5.17404	11.0536	0.611972	-1.1673	2.49869	3.04562		1.72052	6.6317	8.35943	2.98088	3.25185	5.40751	-4.28858	9.55536	3.92213	4.78567	-0.172665	7.02278	8.76041	3.51596	1.86016	4.72801	5.07828
	-1.14921	0.558896	0.238207	-0.971952	1.65395	-2.42758	-1.74136	1.05779	0.390351	-2.49232	-5.81694	3.23224	2.72539	-3.00505	1.19322	1.57385	-2.48798		2.11205	6.6513	-0.373209	2.46405	5.3282	-0.167103	4.98758	0.598949	4.35195	6.05009	6.72241	5.36268	-8.74172	-1.47295	-1.42664	1.21404	-0.539434
	-5.71649	-5.5367	-0.194994	-2.96963	-0.91111	-3.44523	2.62355	-4.09087	1.38507	-7.02447	-2.34686	1.79498	1.36755	5.40406	0.530651	-5.89189	0.968369		-4.49122	-0.821514	-1.57238	2.95362	-1.0828	-4.73946	3.28403	-0.355653	2.32826	-1.68524	-3.84594	6.21621	-6.25869	6.55274	2.81771	-2.28856	3.3641
	2.71746	3.34594	-0.638491	1.5297	-0.999306	0.524423	0.457794	7.74504	1.86122	2.98868	-6.36554	-2.14022	-4.52489	-2.16105	0.847738	1.60023	2.41503		0.913633	-2.78595	0.265823	-5.05012	-1.98224	3.69128	0.605766	-3.30909	-2.14883	4.07329	-2.375	-0.412741	7.21196	1.09204	-1.40202	-2.77836	1.29202
	1.1539	-2.29097	-0.594598	1.02613	1.89116	-0.519506	1.26258	-0.42664	2.32065	1.55024	-0.870271	3.4241	2.04358	-0.701383	0.148331	-1.44985	-1.64732		-1.67074	1.75862	-2.35585	0.952857	0.628506	3.12631	-4.04273	1.73761	-13.0805	-4.18104	0.637319	-2.02119	1.67338	0.643681	-3.58183	-1.25455	-3.25327
	-0.406006	1.55531	1.93495	1.51995	-3.23706	1.42284	-5.45944	9.40227	-0.234296	3.66195	2.14138	-3.01449	3.06914	-3.21847	-1.56256	2.45906	1.28237		0.757893	-7.68743	4.06419	1.46225	3.7478	-2.43284	-4.15762	-2.2169	1.53084	6.04501	-5.30763	-4.10719	9.62931	-8.29381	0.781459	1.78303	-5.77013
	-2.96115	0.888021	-0.550935	3.01163	-0.380506	0.852279	-1.20408	-3.75999	0.199227	1.82414	6.67147	4.04182	-3.95113	0.285824	1.7212	3.32948	-0.294463		0.201322	-0.124098	-2.47365	-4.02259	-0.626202	2.5156	-0.235834	-1.17423	-1.81842	-6.75521	-11.2093	-6.16987	-11.4161	-2.72213	3.19012	2.83391	-5.25779
	4.98956	-1.78921	0.447418	-1.4981	1.46502	0.77068	1.03441	-7.90543	0.624488	2.53561	1.22164	-2.90879	-0.519127	1.30953	2.0068	-0.834761	-0.876019		2.66082	-6.05174	-5.47008	4.99734	2.00446	-5.02639	-5.27523	-7.13621	6.86709	1.412	-8.06805	0.290598	-15.4587	-6.14312	-4.85455	-4.10302	0.783646
	-2.55275	-3.47245	0.930426	-0.508222	-1.19563	1.18108	1.26332	2.97338	-0.454891	1.79375	-0.706958	0.132419	4.86448	3.35077	-1.19768	-2.52856	-0.960108		0.137107	-3.97119	-3.4269	-1.47935	-1.36239	3.94324	-1.77464	2.89528	-6.41811	-5.95905	-4.88519	-2.22696	-13.4941	10.4412	-4.35226	-0.0293962	-0.146806
	-3.08687	2.84245	2.39927	-0.0174902	-0.357128	1.5877	-2.00865	2.883	-1.03502	-0.905443	-1.61368	-4.33524	1.70031	0.907924	0.116561	-1.24564	-0.544181		-0.369631	1.61624	0.153094	2.04561	0.270963	-8.07351	-1.23402	-0.0816371	3.81978	8.12676	3.83699	-3.7246	-4.01841	-5.47144	-4.30376	0.0526081	4.94902
	-1.61146	0.659715	-1.14414	-0.0243801	-1.01378	-0.0041112	-1.27163	-6.17107	-1.61185	4.43277	0.00158631	1.68824	3.99038	4.97986	-0.041282	3.02131	3.37463		-3.35976	3.70873	-2.73374	-0.929863	-5.59786	-1.0748	1.84557	4.93129	-5.42589	3.16557	-4.90483	3.29484	0.971755	0.616669	0.289182	-0.859606	2.06849
	2.37499	-0.51642	-0.197251	-2.02715	-1.15972	0.411998	3.98514	0.815326	0.818762	-2.69793	7.13836	-3.29641	0.238085	-0.433983	1.83811	-0.219557	0.299476		4.66584	0.303932	0.908208	-3.40813	-3.97127	-0.0591019	5.46185	-7.06743	1.83795	-4.34529	12.8851	1.82791	15.979	-3.29704	3.92375	-4.26899	-2.29171
	-3.12586	1.31813	4.24305	1.47613	0.210843	-3.15678	-0.727041	5.84487	2.76088	-5.30475	-2.20439	-2.7878	8.94817	-3.83344	-5.73618	1.54051	-0.766299		-1.29415	3.39905	1.07393	2.6082	-1.35171	-3.02536	1.1114	3.92103	-0.89566	-3.90713	3.20138	-0.129237	20.0052	-3.71529	0.0961616	-5.17878	-1.63551
	-1.61215	1.16722	-5.31971	0.487493	-2.39651	-1.20268	1.10321	-3.08135	-4.78158	6.1045	-0.528256	-1.78382	-1.87337	0.282407	1.24424	-7.18942	-1.81922		0.758529	0.99084	0.257967	2.11636	-7.24159	0.0268987	-2.71036	-2.10402	3.8665	4.98021	-2.96199	-7.58069	-3.44925	-3.14097	2.30171	-2.09237	-2.9673
	4.41812	-4.46564	0.118244	-1.49101	-1.97666	0.282318	-0.513114	-10.9639	2.69502	-3.47836	2.1646	5.21816	-6.71946	1.41521	-1.21325	-0.400251	1.14421		-3.67815	-3.4243	-1.54543	-0.886498	1.35668	2.09746	0.990916	-2.1428	1.61802	-6.1816	0.388031	2.46943	8.11516	0.922858	0.534845	-0.0132543	5.70819
	5.46705	4.42261	0.560767	-1.45738	3.47485	2.80615	1.9341	1.19504	-2.80612	-2.0616	-4.12848	-1.27875	-6.58211	2.56733	-0.602762	5.91679	-2.37259		3.39354	-3.35021	-0.342202	-0.9032	2.94077	-3.3147	-0.79139	-3.19495	-0.146909	-0.889342	0.743887	2.01718	4.19654	7.47295	3.28926	3.05508	3.88607
	2.0368	-1.66549	2.51161	2.09018	2.9616	0.876257	1.45356	6.3917	-2.78229	3.84674	5.08934	1.72888	2.04729	0.741726	-0.420252	4.26985	-0.866399		1.47122	1.2091	1.86172	-3.43644	-1.49155	-0.211437	0.935265	2.74049	-1.4334	-5.13831	4.59756	4.55893	-3.20824	0.505964	-0.941989	-0.390789	-2.43859
	-0.870549	4.27202	-2.52579	1.6532	-0.0138314	1.49918	0.0520402	0.620868	2.76859	1.73908	-1.1855	-0.755422	-9.32229	-1.55821	5.83611	0.666082	1.16569		-2.94754	-3.25037	2.5605	-3.48866	5.05758	1.90452	-2.83724	10.665	-8.24567	-0.422395	0.440748	2.09156	-3.10354	-3.48157	-0.66633	2.1459	-1.77059
	4.24697	0.236416	1.45151	-2.26722	1.54995	2.18015	-2.76605	4.87609	-0.152126	2.60857	1.04305	0.271831	-8.18184	0.17113	0.165647	0.611369	2.72614		-1.86509	0.767518	0.748529	2.43802	0.0861808	-2.97044	-1.11752	-6.41919	4.913	-0.734198	4.26509	0.112569	8.00525	-5.99315	-4.39156	0.662106	2.88552
	3.39106	4.22832	-0.0541881	0.329499	-0.346951	3.9227	5.00089	-1.85012	4.9561	0.449321	-0.729258	0.813862	0.477373	4.43336	-0.435059	2.11001	0.816841		0.716375	-1.7408	1.92052	-0.658006	3.09243	2.15931	5.08559	6.49037	1.04035	3.43474	-0.937628	-3.37985	-0.888226	6.96776	-2.12565	2.6551	-1.9744
	-1.43696	-0.252378	-3.54144	2.44331	-3.20578	-4.27167	-6.14864	3.43398	-1.90705	-2.2434	-0.506858	-4.12657	6.66345	1.23182	-0.472309	0.66451	1.93904		0.794889	4.72155	-1.42841	8.22218	4.5747	0.288644	-2.73679	5.39668	4.13517	10.5937	-6.6752	-1.88673	-7.29095	-2.10219	0.123373	3.12249	-7.35399
	-5.2363	0.793533	-2.00975	1.07347	-0.0291781	-0.403833	-5.21951	-1.28032	1.75718	-1.47302	3.20568	2.45265	-3.61645	1.0693	-2.45533	-7.22466	-2.90681		-1.13121	9.65203	-1.80263	0.0781515	-3.96837	3.91188	-0.0933117	-5.69696	3.19727	2.25264	2.54519	-1.40831	-11.2103	4.79384	2.84766	0.0622413	6.74369
	-0.00677331	-2.63543	-3.45966	-3.28158	3.67886	-4.4772	-0.220048	-5.00187	-1.05334	-2.24156	-2.09625	0.552812	5.14363	-5.05224	-2.39623	-4.05912	-3.22109		2.43678	2.04887	-2.20599	3.91023	4.9621	3.02294	7.50786	-2.78715	-0.772589	-0.0783391	17.7173	-3.44411	1.34613	5.65303	2.03969	-6.52723	2.31626
	-1.74892	-2.5414	-2.89282	-3.62421	-1.08698	-5.49786	-5.66205	-2.73938	-2.84171	-3.04961	-5.41715	-1.82575	-6.5519	-1.6319	-1.30981	-4.84271	-1.50508		-1.00207	2.91111	2.35823	1.21948	0.365305	-0.384474	1.05927	-0.870451	-5.77274	-3.38906	-5.16424	2.00709	-4.12885	2.97299	0.692427	6.85291	-1.63794
	-3.46413	-2.92708	1.68801	0.542381	-1.33319	-3.97465	-4.56062	2.49894	-3.11189	-4.89628	-1.76136	1.31622	-3.70029	-8.1701	-3.71329	-0.581407	1.23898		-0.948255	-0.261224	-0.112633	-2.99222	1.24077	2.18335	3.55446	-4.94357	-0.30074	-3.66971	-2.10322	-0.552915	-9.64198	8.75186	3.79954	-0.298022	-0.119868
	-4.65466	-3.7957	0.778987	-2.28584	-2.06728	-0.919019	0.0661104	-2.29436	-0.368665	-2.77927	-0.632928	-1.02313	1.69935	-2.66876	-3.12592	-2.28326	-1.99205		-1.90189	-1.4671	1.87938	-1.2222	2.0884	6.2204	0.988134	0.996492	0.646465	-2.41114	-4.60222	0.878176	13.3009	-0.511514	1.35551	3.01976	1.37026
	-1.32371	1.34909	0.375251	2.38635	0.202384	-0.344861	1.19739	6.87431	-2.11755	-0.695019	2.46449	-5.34681	1.14595	-5.63143	-2.5685	3.0418	-3.20226		5.63732	-3.70444	2.33284	0.532984	0.908498	5.22113	-2.14363	-3.04774	0.072435	-2.60514	-4.66217	5.803	11.1951	-0.317537	-0.144159	-0.193455	0.832905
	0.524589	0.5033	2.47108	-3.44654	-3.53314	-4.26821	0.81039	-9.00018	-0.364673	3.86121	-6.47227	-0.158923	-3.36351	0.936638	1.9372	-2.61779	3.60344		-2.83001	0.529903	4.74694	-3.22253	-4.7982	-1.31926	-3.84319	-3.0743	0.981048	4.2553	-3.78238	2.22439	-9.4626	0.834278	-0.702875	2.5631	-3.73082
	-3.11478	-2.83726	2.06002	2.20948	2.71685	0.293157	2.38086	11.0784	1.38335	-0.1049	-5.94577	5.53539	9.16607	-3.9715	1.3691	4.22509	0.919351		6.19704	2.74009	-1.87851	0.516027	2.46949	1.5954	7.38873	-4.08193	2.87634	-1.82429	2.53952	-1.85478	5.32632	-10.0546	-2.3228	4.79069	1.18077
	0.252325	-3.1769	-0.864884	-0.652019	2.94303	1.32025	7.88386	3.108	-0.380379	-0.0869224	6.04207	1.23012	2.22802	1.13558	6.20548	-2.94336	0.23917		-5.78037	-3.06879	-0.0431212	-2.74607	-0.28679	-5.5376	-2.94685	5.92983	-4.23766	4.16	2.30755	3.56821	-4.93789	4.5182	0.995191	-3.50892	-0.430175
	-1.38065	1.98007	3.68913	-1.53767	-1.86371	0.293438	3.29456	-4.912	-0.162921	0.422059	0.990113	2.41854	5.81413	3.24783	4.92569	-1.13743	0.0560902		-0.760936	-1.89079	-2.24591	-4.50318	-6.06493	3.28039	-3.84711	4.9606	-0.357062	-6.78969	0.527332	-5.50415	-5.253	-6.44373	1.25161	-1.33348	3.93892
	4.47917	5.62947	0.714769	0.0458658	1.78808	3.19306	3.08911	-5.98045	3.52875	1.4292	2.898	0.593463	-3.58512	-2.64606	8.01094	3.12856	2.863		3.75673	-2.71933	0.514635	2.75055	1.13764	-3.45058	-2.80752	-1.99089	4.52171	-1.1731	4.20593	-4.06982	8.38514	-5.93589	3.44834	-0.180277	-1.70911
	-1.67572	-0.732654	0.704999	0.0921586	-0.10935	2.50015	0.745472	-2.09469	-0.312083	0.441621	3.26623	-4.25255	7.51984	2.94165	-0.0550857	3.84073	0.152662		-0.725982	3.45273	-0.759425	-3.47896	0.323926	-4.7289	4.17813	2.07326	-0.0981519	0.00818568	0.851689	-0.627228	0.482563	-0.452728	-2.41136	-2.04613	0.128774
	3.14701	-1.60991	0.15327	4.09521	1.93736	4.69711	-0.755735	-1.25054	3.80833	-3.53384	-4.40383	3.87313	2.61796	1.99809	6.71446	2.48617	-2.08205		4.29222	-2.8672	-1.56554	-1.68598	-3.00265	-5.55146	-2.88236	0.150118	-0.213973	9.75074	-7.52595	5.32457	0.0470628	-6.98776	-3.32292	-0.92742	-2.54431
	-3.06025	-0.505484	3.5538	2.04969	-0.0771143	2.26838	5.06954	1.55744	-2.61558	1.50914	8.39008	2.96346	-0.301936	0.0102042	0.310179	6.55335	-1.34798		-4.68751	0.328369	0.0993175	2.13495	-1.33832	0.586401	-4.47984	5.23603	-1.32363	-0.950607	-2.41676	0.785908	4.08797	-1.0337	3.21948	-1.32014	-1.22524
	-1.30478	-1.42205	-0.0981906	2.95119	-1.65656	2.20112	1.70949	6.33583	-0.588542	-0.42388	-0.848943	0.0120292	3.74919	-0.034865	-2.27315	3.03264	1.34859		0.335731	-4.9532	-1.76138	1.98873	-5.17898	-1.30927	-1.60399	1.32674	1.57438	-5.60257	-3.30999	-0.743545	-7.88413	-0.582536	-2.27719	-5.21989	-5.41103
	-2.59332	0.638298	0.193756	-0.703613	3.19691	7.98575	0.656998	1.09205	4.38575	5.17172	-1.11697	1.51333	1.26105	3.35072	-2.03616	1.41663	2.50206		-5.6374	-4.70493	-0.143758	-0.120405	4.47969	-3.23115	-9.24356	6.41755	-0.0190131	1.78677	-7.69468	-2.76474	2.1423	-2.12579	-7.30502	-1.12197	-1.09882
	6.56823	-0.325899	0.927504	3.58326	0.983004	5.11645	2.91014	1.8341	3.30479	2.29948	5.09067	-1.53698	2.22446	4.15593	-1.97473	-2.79951	1.10781		2.39342	-9.92047	-5.54357	1.31095	-1.85784	-2.17083	1.61334	-6.49651	-1.10351	6.20822	1.94	3.72081	-3.32068	3.34535	-0.855247	-8.02139	-0.286014
	6.67502	2.68456	-1.39753	1.81123	2.70327	3.59154	4.47241	-0.429699	1.66736	1.46175	-2.72068	1.85814	0.131689	10.8713	1.92013	0.382234	0.162276		-5.07182	-1.59427	-0.956255	-0.214806	-2.18699	-1.11907	4.47889	0.57952	-6.17935	-2.84822	-6.39558	-4.2889	-8.26088	3.33976	1.58147	2.08702	5.52974
	5.72346	7.16957	3.21974	4.98126	1.86109	4.91375	-0.147117	-6.69104	-0.026368	2.65959	2.95489	1.69731	0.976781	7.4893	-2.33782	3.46284	2.66317		0.966518	0.778178	0.123024	-0.696338	-2.50327	1.43392	-2.13469	-3.35929	-1.74724	6.10696	-2.69181	0.203757	0.333609	2.86617	-3.98513	-1.79141	-0.149537
	9.71141	1.12967	0.282068	1.59596	-3.03835	5.09029	4.56611	0.058114	1.72522	3.39281	1.12373	0.980836	5.75586	6.00475	-2.73031	-1.05362	2.10956		2.00773	5.70022	0.199305	4.36651	2.19773	-3.0018	-4.21554	-3.3175	7.19169	1.56311	6.55981	-2.30384	2.47394	0.432912	-4.04516	6.34865	3.67789
	9.6383	7.06611	2.2939	1.15955	0.0117853	6.13284	-0.868114	3.82525	2.92518	8.65993	2.79247	3.21078	-14.5327	17.4151	0.765063	7.83991	4.00192		-6.44918	6.1739	-3.22223	1.4727	1.92016	-3.41627	0.747589	-0.299173	-5.86397	-2.49028	4.86645	-0.814381	-11.8299	3.04766	0.911195	-3.98749	1.01345
	8.00524	3.48071	-1.23872	-1.82215	-2.48017	0.0573093	3.57479	-4.38294	3.078	3.95833	-9.0321	1.89098	3.61192	9.22038	-2.82569	1.6534	1.84221		1.59449	1.19983	1.36365	2.11996	3.16782	-0.799906	5.76495	-2.30761	-1.41586	-3.0632	8.23369	0.169482	8.43061	1.21722	2.89339	2.7053	1.35827
	1.81505	-2.12412	-6.80825	-5.84182	0.495399	-8.61646	-9.07642	-1.56078	-2.81051	0.784265	-0.843232	-7.47301	-8.80712	-2.0762	-6.47363	-3.60051	-1.3662		0.637267	6.77721	7.46217	0.304875	-4.05589	0.856143	0.345577	4.65476	5.03433	-5.16487	1.66531	5.64532	11.262	-6.05273	1.91031	-0.568132	-2.78677
	-5.92779	-5.74548	-5.40586	-6.39077	-6.05091	-6.36523	-15.7895	-2.70374	-1.7333	-7.36689	-1.13436	-6.37405	-22.2842	-7.96871	-6.64767	-13.4069	-5.61853		5.17751	1.9038	0.0784355	-6.97709	0.751867	5.55971	2.99701	-0.413468	-1.51511	0.196583	2.66321	4.61106	3.66877	3.24221	1.47005	2.69669	0.57899
	-18.7172	-2.88007	-15.0216	-7.95914	-7.10777	-24.663	-20.0299	1.19137	-11.1822	-12.0006	-0.899277	-5.8036	-13.3116	-16.9484	-8.81543	-13.7489	-7.90874		3.71351	6.07598	2.71732	3.76856	8.09333	6.81734	4.22509	-2.51258	7.93424	-6.98569	10.7273	5.56509	-1.34701	2.605	1.57967	3.50373	2.45603
	-18.0456	-9.52424	-2.64477	-7.53617	-4.66346	-29.9816	-27.2611	-1.87359	-16.6483	-6.1227	-2.13232	-13.2519	2.6206	-34.0038	-14.9441	-5.60809	-8.22966		3.24358	6.78885	8.38342	1.53546	7.97009	3.13406	4.53379	3.35831	-0.119004	5.28294	6.85553	4.00641	-5.78571	8.03699	8.24506	10.8563	1.8447
	-16.4041	-4.67415	-7.26407	-2.11043	-7.2062	-23.2918	-13.9466	-2.89815	-8.12187	-8.73965	2.67151	-5.20851	-1.97607	-26.6212	-2.00154	-11.4654	-9.57319		0.266103	-5.96364	0.0808666	1.31661	0.382981	5.01318	4.92514	-1.79873	3.32404	0.498724	-0.956118	-4.06537	-1.65018	2.53794	0.470734	-0.242938	0.245274
	-4.28297	-2.32584	11.132	-1.67016	7.2755	12.936	17.4498	6.1168	0.90719	-2.85786	-0.983635	1.33787	14.9113	-7.28488	11.5431	-2.30115	8.06949		1.77965	2.31149	-0.686681	-0.895462	0.832117	1.45622	2.89912	1.01951	-5.2374	-2.84039	-6.21345	-8.14991	-2.9457	-5.39409	0.759746	-1.79227	-2.84202
	-2.67155	-4.97534	8.05481	0.79644	9.29255	7.73113	16.9624	4.16909	6.44911	0.516236	-8.59454	6.39852	6.29652	1.52225	16.218	3.40388	0.207668		3.78302	-0.393479	-2.4162	0.391521	-2.18316	2.96281	-9.04628	0.817293	1.19624	-1.73476	-2.42391	-0.246179	9.32016	-0.26264	-1.3864	1.20915	-7.41697
	1.94115	-0.118753	1.01531	0.800808	0.354921	5.12109	7.62282	4.25543	4.514	0.376496	0.340947	2.48461	1.69396	8.8184	2.54837	5.16819	2.85084		-1.22467	-0.586813	-4.60535	-2.33016	-3.66423	-1.46928	4.58498	-1.40016	-2.87508	8.8169	-7.59633	-7.35249	19.1378	5.42719	-0.467776	-2.73881	2.02066
	5.56624	7.24757	5.0237	7.85375	4.47142	7.13125	3.95897	5.37152	7.11159	2.2172	4.32387	8.6068	0.117931	8.62218	3.05536	5.5088	4.50842		-0.243965	-8.277	-4.75257	0.931991	-3.61321	-4.8441	1.78712	-5.62689	0.0489562	3.31745	-0.240664	-5.46653	-9.50404	-2.83111	0.0139625	-0.63735	1.97114
	5.71454	2.62702	0.58915	3.46506	0.149395	9.78381	9.49409	-1.48771	3.25094	-1.96677	-3.14592	4.27484	3.0823	4.45203	1.75553	8.44085	2.68946		-1.27499	0.527484	3.14286	-5.82907	1.96715	5.33268	-2.94728	1.14366	-5.53098	-8.72883	-3.86768	3.9145	-2.61806	-8.04528	1.05565	3.01126	3.43477
	3.39626	2.02258	2.71953	4.14329	2.89458	8.5971	4.74612	-1.32791	5.94018	6.82018	4.43028	6.99728	3.1	7.82567	0.660406	8.47703	2.90243		-6.81748	-3.68153	-4.41918	-1.61972	-1.42649	1.05391	1.8729	-3.08163	-2.11392	3.68351	2.51139	0.293808	-2.71777	3.27596	4.15268	-6.29629	-0.0881269
	5.62065	2.43677	-0.0788138	2.39539	0.210924	7.08506	2.22713	-3.15509	3.6863	4.57448	3.54998	0.281174	6.68255	3.25951	-3.72385	5.12725	-1.34513		-5.87072	-3.41169	-2.93972	3.05452	-1.79794	-0.688785	-4.76235	0.704226	7.30135	-2.93905	-14.6148	0.174808	3.18287	-1.87688	-0.700812	-1.06438	2.9028
	5.3957	3.8716	1.19878	1.22658	0.100505	0.7567	8.44298	3.02464	-5.50509	3.29343	-2.29039	0.131825	3.33975	5.26817	12.1034	1.39832	0.953244		-2.43363	4.83016	-1.92066	0.689175	0.348618	-0.404688	-1.36394	1.50805	-2.28381	1.91066	-6.2573	-0.439	0.0699506	-0.013749	-4.51182	0.701688	2.40786
	5.72787	-0.171495	5.05514	-0.359896	3.5635	2.11589	0.393146	1.20526	6.87012	4.47522	4.40456	2.05262	6.07927	3.36395	-3.86261	0.293755	-0.697287		4.49529	-1.96183	6.63526	5.78095	-0.491272	-3.1037	-0.943336	7.33626	1.13211	0.240256	12.5734	3.45578	-3.06986	-4.64476	-2.28825	0.495692	-6.57269
	-2.37814	2.3083	-3.50876	1.63716	-1.90177	-0.338803	6.57078	-1.61889	-4.68562	-1.381	3.12933	-6.95508	-7.59356	-2.44354	8.36796	0.813653	-0.793025		1.41784	2.70763	2.72449	-10.1722	-2.32218	-1.79597	-0.0122322	-3.80537	-3.94942	-2.44247	-1.63236	0.862274	-3.74887	4.72014	-3.03867	-4.18932	-3.53868
	-0.419538	-2.68883	3.00616	1.21682	-1.29881	5.88596	-0.537056	-1.45299	4.32842	1.72474	0.877662	3.10798	6.32405	1.35237	-3.71986	-1.54527	4.16816		-2.16389	1.83514	-1.15722	4.82904	-4.14866	-2.4916	-7.58224	2.08804	0.473072	-0.629859	8.6172	-0.716838	-10.4779	-6.42858	-1.27206	-0.86091	0.00989082
	3.10444	-0.163294	1.59712	2.87609	2.86724	6.7785	3.05109	1.69846	2.91124	-5.70675	-1.85728	0.239035	0.832285	12.2551	1.85453	1.71044	0.186778		1.75238	-3.58128	-1.51472	0.285303	-0.975162	-7.20023	-0.164568	0.0203349	2.90088	-7.31462	-2.68483	1.72055	2.23402	-3.5997	-2.49759	-5.52707	-0.927166
	4.6925	1.38386	1.75963	-1.89008	1.08975	9.82255	3.81167	-6.16823	-0.939906	-1.17395	-1.58275	-0.566668	1.42873	7.76486	4.06803	1.07117	-1.23831		-2.83093	-9.54224	-1.35334	-4.30144	-1.30584	-4.93078	-1.7697	-3.00588	-2.16486	8.50991	-7.54364	2.67582	3.38011	-1.801	-1.7243	-3.19604	-2.35028
	4.34137	4.45103	-0.512387	2.9114	1.36087	7.99778	2.71694	-5.05588	-3.72941	0.325313	-1.30617	3.68434	-0.391548	9.87854	-0.105429	4.02461	0.390152		1.08861	-1.54689	2.32128	-1.92799	-0.1445	-0.191125	-1.90714	2.01067	5.27671	-4.65044	4.03739	2.64957	-5.54404	-7.03906	-2.96088	3.12393	-4.26018
	3.09426	-1.39543	2.34803	-1.29192	-0.0483349	-0.190857	5.98997	1.21098	5.79962	-4.1582	3.29634	3.58032	-2.73721	3.57787	4.62152	8.56293	0.999203		3.61364	-0.427591	5.18222	0.612552	4.65647	0.920908	0.00372309	-5.86511	1.38864	-1.89466	5.50853	1.40338	-11.4769	-2.4776	2.58792	1.70512	4.11247
	4.05474	3.10589	2.36352	-2.40645	1.87443	-2.89399	-4.61773	0.100758	-6.80701	0.744236	-2.2383	-9.37591	15.5965	0.379618	0.608081	-3.18418	-3.66378		-1.38128	3.02446	-1.39775	0.197577	-3.27711	-0.0919237	-4.47982	5.38702	-0.0840653	-0.435761	-0.573391	1.54654	-0.549037	-1.50171	-0.415008	-2.14427	-0.935522
	3.01539	-0.366559	2.88408	1.95934	-0.703487	0.382249	-1.70681	4.03726	2.57861	-4.8557	-8.28905	-3.35176	-0.0977229	-3.28779	-0.914037	3.07843	-2.83434		-10.8962	-2.5267	0.0418016	-0.219877	3.27373	-1.61011	-1.47702	0.64097	3.4223	-3.47765	6.4024	4.18751	5.8898	-1.50842	4.07753	1.00168	-1.48327
	0.475919	3.18555	-2.09272	1.80723	0.719121	0.643782	-1.2756	-1.97755	2.95797	10.0437	1.14245	-2.35069	1.18308	1.07818	-1.94412	0.855669	0.491437		4.56801	2.91881	3.50237	3.85702	-0.693259	2.86657	-1.98886	5.89534	-0.0925809	-1.52157	-0.563573	0.821549	5.33938	7.50367	-1.93453	-0.861195	3.46981
	-4.56405	-3.7404	-4.06927	2.13953	-0.357094	2.89674	1.1768	-3.9432	1.83257	-2.55588	-0.444668	4.12425	1.44213	-0.521125	3.51862	0.151961	1.31753		2.01113	4.36065	3.48462	0.925164	0.820204	1.83815	-3.51594	2.14904	-1.12858	1.93105	3.02706	6.94409	7.79907	-7.96454	2.04856	-2.73689	-0.575744
	7.89502	-0.64791	2.95218	-2.04103	1.06793	-6.85277	1.65049	-2.86085	0.703802	-1.6532	-4.5505	3.57058	-1.3172	3.41451	-3.02499	3.47112	-1.35219		1.43337	-2.20172	-0.511619	1.98163	-4.68698	1.8044	-0.0584053	-3.59876	2.3149	4.8786	0.670592	-8.44914	5.26782	4.08733	-2.97369	1.87097	4.88058
	-2.14742	1.4588	-1.53046	-0.731308	4.99367	3.40116	1.14475	3.2668	-2.92702	-2.24714	1.32564	1.48645	5.40855	-0.115854	-0.0741612	1.31623	-0.51414		2.3355	-1.76895	1.01259	-0.976232	4.7847	0.764904	4.38398	-6.34865	-5.26108	4.81941	1.86127	-1.86204	6.24421	-2.84092	0.998069	1.45924	-3.16081
	-3.69199	2.5749	-4.51904	1.07211	0.919054	3.16399	1.15811	-3.56451	2.44124	0.663099	8.68525	0.870719	-5.37721	0.385815	-0.128211	0.689602	-2.66511		1.21872	2.65821	-0.944655	-0.950742	3.2354	3.71907	-2.18813	4.899	-1.85504	0.25188	-6.40845	0.202054	-5.27346	-1.25006	-0.0370149	3.02543	2.80041
	-0.239329	3.19511	-0.0151055	-2.62721	-1.65744	4.94054	-3.31164	-4.36043	-1.19042	3.07798	11.0305	-3.27694	3.32884	-0.0834084	-2.68662	2.09265	-0.302433		1.08471	-0.920949	2.11394	4.05622	-3.33415	-1.33386	0.726287	-2.85608	4.03488	-7.8255	3.3523	-0.759558	-2.2871	-0.141465	-2.07992	-1.43223	5.26443
	4.20988	3.31394	-0.0199114	-0.825654	-0.737732	0.734894	0.232665	2.87211	0.67876	3.49762	-8.63578	1.54397	-2.97013	4.47275	1.75094	-5.4741	-1.42408		-1.0645	0.992923	-0.315041	0.0432656	-0.922638	-2.89472	-0.371397	4.3859	-1.58912	3.08602	-2.86688	-1.74888	2.70121	-3.01708	4.36826	3.58528	-2.76871
	-1.845	-4.5742	-2.53437	2.48033	3.17602	1.05021	-4.71233	5.12514	3.04936	-1.57816	-6.81029	-1.66521	-0.771144	2.54994	-3.81545	-1.01103	-1.02873		1.77344	-4.60066	-1.2356	-2.99049	0.971712	-3.46441	0.520444	2.6247	-0.224623	4.98549	-5.07724	2.23286	-0.810676	-1.87941	-2.69361	-2.42218	1.20088
	-0.404611	-0.474686	-0.0590755	2.79407	-5.41849	-0.111332	0.34963	-1.61012	-5.57826	-6.14987	-2.48933	4.59773	-2.57144	-4.85668	2.11402	-0.519409	-0.115862		1.60114	-5.20197	-4.15218	-0.0453478	-3.6489	-2.0438	2.90364	-5.14003	0.131012	2.87236	-2.29054	2.68522	-8.32485	-5.23146	-1.76664	-0.453917	2.17292
	4.03053	-2.39257	1.40573	-1.88141	-1.52352	1.25146	4.91453	1.65703	1.79606	1.78172	4.83101	-2.66419	-2.86848	5.74781	0.538917	1.49867	3.81427		-0.0786222	-0.311027	-2.56956	-3.12108	-0.281943	0.366308	1.28015	-3.9088	1.9805	-5.25345	1.98146	-4.39144	3.15667	2.4233	0.148089	-3.50844	2.64697
	0.959976	3.16765	4.36009	-5.54348	-0.641191	-2.36127	-3.02174	6.91706	-4.32767	4.21558	13.1547	0.0528049	-0.659943	0.358243	-1.54146	-3.95965	2.2606		0.737057	2.57247	1.50742	2.28312	-3.42469	0.765261	4.15196	-0.682412	-1.17343	-2.39153	-0.77263	-1.99597	0.132068	12.581	1.54964	-2.58352	-1.3776
	-1.61656	2.7022	-2.69566	2.30993	0.226687	0.549688	0.0367616	1.1605	4.05037	4.15053	-6.01432	-3.7468	0.056311	2.46955	3.87198	-0.897886	1.72132		1.5511	3.94914	0.57391	0.668551	1.42569	0.652586	-1.47898	0.538049	1.67188	-3.04094	-1.56334	-2.62649	-2.40021	-2.7625	1.43725	-1.17632	-3.40155
	-2.69923	4.20817	0.73905	-3.81964	0.578729	-1.51737	1.58616	7.37831	-2.57008	0.585257	-3.67254	0.942045	-10.2177	-6.42305	2.27813	-5.82007	3.19398		-0.133586	1.31991	0.125337	-1.963	4.27206	2.02805	-5.11086	-8.24887	-1.48109	-0.200212	-5.39999	-0.780455	-15.4414	-2.11164	-2.68962	3.71653	-2.42578
	-3.28799	-3.31636	0.165003	0.0686907	0.414081	-2.06492	4.62294	-8.43786	-3.18938	-3.98161	-8.81676	-5.87515	-0.480253	-6.8239	1.17578	4.26935	0.675504		-0.314208	-0.813987	-2.3425	-1.10933	2.11714	1.3917	-2.24207	3.955	0.369901	2.6326	3.20972	9.04527	10.5076	-1.97092	2.16878	1.59873	-4.95129
	-7.38264	-1.37228	2.08313	0.975172	-4.26749	1.90396	-3.356	2.70461	-0.807919	1.94858	3.05561	3.30743	2.27055	2.26321	2.06364	-5.63433	0.662417		1.51188	-5.45104	-0.833266	0.232088	3.46348	-5.75611	6.12875	0.147453	-6.27321	-1.54011	5.75996	-0.645711	5.44632	-0.844899	-3.9875	-2.02583	3.02081
	-3.48276	-1.45937	0.494468	6.39939	-1.46555	-0.614313	-5.85314	-0.200421	2.07392	2.87452	-6.05353	-2.50423	3.0364	-4.66484	-3.05954	1.46408	1.15093		-6.15287	-0.589542	-3.34993	0.564043	-0.186697	0.585254	0.00259534	-4.6741	-1.40887	4.78443	1.24702	4.1506	-4.12526	0.261952	3.84192	3.34678	-5.5106
	3.91223	1.92368	1.40012	4.34029	1.82103	-4.12358	4.62964	-7.15763	2.4558	2.79507	8.35696	-1.30417	-1.68099	-2.11045	1.80509	7.55981	3.63713		-2.80628	0.772364	1.6053	-3.11052	-2.8315	-1.58323	-4.61987	1.48746	0.464065	-3.39074	7.66948	-1.56157	-2.20679	2.34535	0.657787	-0.279692	4.95334
	0.303058	4.77922	4.80122	0.796258	3.59406	3.37222	4.09117	0.829889	-2.16252	-0.290733	-2.21264	4.41341	-7.37991	-0.0752239	-4.84342	2.6483	-3.88286		-1.44643	-0.863407	0.0310635	4.71142	2.03051	2.23969	3.26162	-2.37104	2.34628	-3.56241	4.52825	3.22214	7.70251	0.901325	0.461174	-0.401791	4.41154
	1.19061	2.61057	-4.30116	3.76515	0.35601	-1.6308	5.53103	-14.2392	-1.28119	-8.38362	-8.76292	8.15393	6.94139	-0.0600359	1.49422	-1.77472	-5.41271		-5.07174	-4.99497	2.4269	-0.967151	-3.59966	-1.44448	-0.353064	0.747098	1.738	1.77267	-4.17348	-3.49392	4.60379	2.42628	-0.746501	-2.51654	-1.63703
	3.07586	-9.07814	-4.90595	-0.755588	-0.890117	0.363739	-4.5505	7.63548	-3.40021	-6.98405	-1.29531	-3.57766	0.78466	-0.565001	2.31766	-0.213051	1.0443		-0.180955	3.37946	0.293232	-1.64337	2.77848	-1.13399	1.5356	0.838474	4.139	-1.88236	-4.93031	2.29448	-3.00147	3.91712	-0.963518	3.87845	-0.193269
	-5.54015	-0.282082	0.987779	-0.268843	-1.14084	-1.64737	-2.15243	-7.54387	6.98059	-4.09217	3.68791	-3.27709	3.65166	5.91044	2.12696	-1.66998	-1.51461		5.72684	-1.23857	3.13135	0.185405	0.164965	3.17304	-0.0732333	6.89977	5.54863	2.97546	-4.73486	-1.90867	-8.61153	-2.62865	-0.687889	-4.71515	-2.75791
	3.34362	-6.49594	-1.61911	-2.27769	1.10765	-1.16682	-0.773134	2.22662	2.86152	2.79218	1.18375	6.0591	-6.45589	0.367434	0.422643	3.35186	-5.09155		0.652194	7.15223	1.94336	5.02155	-2.94065	1.47861	-2.68069	1.92785	-0.534173	6.34871	-2.57805	-0.599724	11.2755	-1.71289	-0.917406	4.20359	-3.33149
	5.22819	-1.7141	1.7741	-3.7853	1.85934	3.30335	-2.41043	1.95238	4.24305	-2.83052	6.18855	-2.5665	6.46364	-0.192378	-3.2943	0.350476	-0.187856		0.595308	-1.44723	1.73206	-1.63292	-3.03923	-2.71525	-1.78811	2.91992	-1.6108	-3.2605	1.05056	-4.27547	0.661757	3.16328	-0.649706	-1.36524	0.585666
	3.61447	-2.4309	0.66801	-3.79478	0.118244	0.261787	0.938323	6.64026	-3.87419	6.54052	0.698174	0.347685	12.4117	5.23301	-2.02234	5.82462	2.19594		3.55603	3.96357	0.000849879	-1.27641	-1.13203	-3.90655	-0.897025	4.87364	0.317099	3.14938	0.66236	-3.9332	-1.45079	-1.00052	0.117672	6.07767	-1.50653
	2.00324	2.35921	1.56309	1.69093	-4.61178	0.707887	0.776115	1.29822	-0.489463	2.40635	6.20815	-1.19782	8.88964	-8.35417	-0.759486	1.27372	5.0602		0.0338767	3.88467	-5.2464	-1.90776	1.27942	4.90659	-1.009	3.7873	-3.25235	-1.92076	-0.730731	4.92924	-8.06011	0.796159	0.887211	-4.46919	0.892096
	3.39509	-2.83859	1.95968	-2.33086	-1.82716	-1.85822	-4.89385	10.9352	-4.10194	3.26831	0.213826	-1.20354	5.89833	-1.45155	-1.50324	-6.80206	-1.59384		-0.471967	0.315677	-0.00551649	1.9737	-1.30669	1.7259	1.37439	-3.34009	-0.82109	-2.47075	-1.11675	3.81338	6.83562	0.0545435	2.66135	0.492008	1.28198
	-8.20962	0.480283	-3.64199	-2.86241	-0.524803	-2.43571	1.4317	-2.43946	1.28925	-3.8721	2.71058	5.3289	-6.06162	5.44318	-1.75069	-3.40194	-1.26409		-1.96262	1.75571	0.72781	2.36818	0.607732	-2.94714	-1.24832	-2.50869	-0.391115	-2.50116	-3.98414	-3.27986	-10.262	2.77667	-1.05759	0.458446	3.16379
	1.18918	-2.1803	-2.24177	1.59444	-1.20221	0.97687	-0.243997	-5.81586	-1.81499	3.98683	-3.30601	-0.603138	-11.4901	-1.16778	-0.998559	-0.0245347	-1.94771		3.56052	-3.79652	-3.04212	2.27542	1.02068	2.38866	1.62161	0.282268	2.53567	-3.01332	1.67781	3.14981	1.14834	-9.53466	-1.76748	1.92684	3.03846
	-1.40871	5.68263	-2.83961	-2.96159	1.14241	-2.11848	2.08213	-3.18434	-3.41381	0.346879	-2.83997	-3.00325	-3.38762	5.71751	-3.74332	-5.16796	-1.64117		0.0957907	1.15731	-1.31116	-3.30528	2.93018	2.2342	1.48316	-2.96546	-1.04247	3.4907	-1.62147	-3.39792	-3.43249	0.124081	-5.96641	-1.10645	0.407093
	-1.00381	4.57098	2.0645	-0.0312284	3.51006	2.78066	-0.0871675	-1.53554	7.99354	4.20989	2.10524	1.12412	-0.255145	1.10069	3.51876	4.67008	2.65959		5.14129	-6.88476	4.4245	0.624972	-1.6656	0.0900208	-1.66434	-5.2491	-2.62706	-1.99183	-1.87418	-1.42397	-0.504018	-8.24293	3.34722	-5.1452	-1.229
	0.903071	1.48561	7.9705	1.8854	1.90088	5.17696	-3.74949	-2.86078	-4.0923	-7.42232	-0.973129	7.77376	-5.09441	-4.01699	-0.208572	3.49221	5.45902		-9.3051	0.575113	0.168243	-2.43528	1.23166	-0.0436748	1.17881	2.43509	-2.71929	0.535779	4.42553	-5.42979	5.43378	2.36905	3.67468	-1.69322	2.1316
	2.31082	1.4262	1.37835	3.78873	-0.185819	-4.92674	2.59706	-5.15233	5.32913	-4.04798	-5.07699	-8.56008	-8.40781	2.36529	4.07841	-1.19876	-2.23823		0.254357	3.03465	-1.07709	-3.48778	1.62056	1.83296	2.51271	3.09184	-2.31999	0.0697332	-0.718644	4.08268	11.8804	-3.53475	2.51687	-1.75415	2.49041
	-2.78195	-1.6087	-3.21202	1.17976	1.24841	-2.52763	-1.54613	8.59635	2.75808	-5.16546	-5.20729	-0.883586	-0.698434	0.747938	1.38321	-1.89994	2.57248		1.81722	2.99161	-2.80929	0.46552	2.00001	-0.280537	0.337941	-2.27323	-3.42958	-0.894107	6.69469	2.11108	-0.665034	6.55124	0.374329	-0.831254	-0.65102
	-3.87681	2.37838	-3.80068	-1.44001	5.20124	0.87693	-0.178228	3.39039	-5.80546	5.72671	11.636	-6.20316	1.02997	2.13097	-1.29096	-0.608433	-10.1044		-2.11904	-5.0561	3.47321	-2.07748	-0.13073	-5.38494	0.655462	-3.65374	1.45194	0.139923	2.16456	0.652681	-0.704005	5.63285	-1.2528	-1.42735	-0.791165
	3.52445	0.383919	-2.38764	-0.568691	-3.33034	1.28931	-0.298975	2.2334	-2.36173	7.12979	2.45399	-5.02526	-3.22699	-2.98598	1.55868	-0.321473	-1.26467		2.94296	-0.110331	1.27126	3.88105	-0.272005	1.51876	-3.03334	-1.04268	5.82501	9.16745	-2.31233	0.704483	-2.73832	1.21599	0.635252	2.45539	-6.92857
	-4.58001	3.40351	4.52706	0.795956	2.65011	-1.78855	2.09134	-2.87268	1.58875	3.5448	0.248768	7.64383	3.02577	1.89644	0.434363	-2.03649	1.09513		-4.49941	-7.67253	-2.41493	-3.16103	-2.92378	-2.07064	4.77328	0.567443	1.19051	-3.31576	2.25856	2.26327	-1.27016	-2.69345	0.0379281	3.81551	-1.06192
	2.3079	2.43207	-3.55654	4.65638	-2.36138	5.14481	2.49193	-4.92759	-6.45481	-3.02752	0.523422	0.298162	6.28285	-1.72263	-1.16229	-2.75119	3.97789		2.05121	2.75632	3.41421	3.29424	-1.58561	1.34554	-1.42263	2.18437	1.04969	3.68632	-4.13024	-2.17429	-7.30201	-0.0897515	-2.54566	0.652367	1.80993
	4.18634	0.963993	-1.13839	-1.98485	-3.36905	-4.40975	3.40156	-0.932704	-0.993421	-3.08669	-9.71807	-3.56771	-5.96145	0.65582	1.76962	-3.9636	2.38561		1.59225	0.675787	-1.74231	-1.75505	-0.256701	-0.734069	-1.11881	0.815906	2.40417	-0.829803	3.51216	1.3884	0.16345	-0.467504	-2.11665	-0.0338521	1.18792
	0.553614	-2.50662	1.28156	-1.62519	1.62285	2.04803	-2.18137	6.109	1.97166	5.36748	-6.47097	2.54145	-1.71301	-6.46921	2.73027	7.32785	-1.68064		-4.87876	-2.91393	-0.885934	4.18944	-1.93591	-0.810823	0.187142	0.469692	-3.24419	4.63293	2.17532	0.447957	3.12342	0.178278	1.8236	2.7579	1.07271
	-0.091766	-2.48574	-1.29659	-0.262208	0.110149	1.0178	0.241311	-2.8069	4.43901	-5.6651	-0.729904	4.6217	3.52228	-0.0986187	1.21903	7.62439	0.279186		4.13587	-1.51199	2.98153	3.62633	-0.621819	1.114	-3.00233	-4.84702	6.6067	1.0723	5.84789	-1.49893	0.575112	1.85203	-2.22644	3.52947	-4.5353
	2.74902	-4.97918	1.62724	1.10628	1.08903	1.99862	2.16759	1.31391	2.90707	-2.18478	-2.98907	-4.33	11.2387	1.76688	-0.765477	-6.0732	4.76412		0.134015	1.3831	-1.14193	0.554544	1.68725	4.53925	3.31514	0.872399	-3.04094	-7.51311	4.51804	-0.455407	3.01582	3.05752	4.73164	1.78348	0.363996
	-4.42484	4.00764	0.0531506	-3.01786	-1.44388	2.98899	-2.40459	6.46469	-0.125794	4.30784	-1.74242	-1.31566	-5.06924	-3.37314	0.274599	1.73555	-1.72786		2.61381	7.77347	3.24155	-2.02664	2.49314	-4.53599	-0.858227	-3.36622	-1.18491	-4.12389	-1.32605	-2.42445	5.94305	0.297793	-2.30381	-3.47679	1.77039
	-0.113705	-4.03011	1.98121	-0.633188	1.50872	0.986953	-0.477169	-1.36209	0.338772	-9.68804	7.01617	-1.33625	10.0937	4.98128	-0.16358	1.55071	0.800299		-2.92632	0.661786	0.12989	0.882412	2.79779	-0.612444	-0.520492	-2.55808	0.676947	-3.25969	-1.19574	0.591212	-7.6454	-4.92494	2.1656	0.25246	-0.31659
	-3.31746	1.90352	0.41148	1.26126	0.444861	-1.00979	4.94804	-4.17447	-4.70083	14.3266	1.79262	6.60834	-2.7768	-1.16949	-1.58347	-0.127889	1.84473		-1.9876	3.05122	-4.97883	-0.718271	-0.396816	3.30947	-4.67006	-0.699518	-1.95338	-0.919301	-2.10151	2.58915	-4.7513	1.39068	-0.861636	2.47543	-0.897715
	-1.53545	1.30541	-0.156026	1.66592	-1.13657	-1.00379	-1.63045	-6.98072	1.25393	2.85063	-3.90749	-2.48073	8.81596	3.1754	-3.48906	2.69931	-4.09915		1.92914	-1.5547	-0.0862641	-2.82831	-1.08872	-3.27038	-2.80577	1.21179	-4.07416	0.899357	-8.55253	1.56726	0.12403	-1.75488	-0.886919	-3.80346	-1.97398
	-1.26648	-0.826447	-1.22132	0.080702	-3.23577	-0.997718	4.78619	7.21095	0.701747	-2.11719	6.92084	-2.60129	0.36954	-4.48271	-4.38473	-0.468282	-0.0365156		-0.676521	5.34775	-0.19368	0.05301	-1.77605	3.14813	2.57307	0.176817	-2.184	-3.80085	-9.55632	1.52376	2.97982	-0.862052	-1.91145	-2.57971	3.45342
	-0.50882	2.50706	-1.28446	0.504961	-0.852016	0.00580155	-4.30275	0.392674	4.14158	-0.0781621	-2.71814	8.74975	3.38259	-1.14203	0.724874	2.36864	3.52704		0.195452	-6.2376	-0.301905	-2.57326	0.0429168	-2.43457	1.96659	9.19507	-0.281905	1.98362	1.88155	-6.04272	5.81589	0.0678648	1.56376	-1.34895	3.38314
	0.739791	-7.19372	-2.34553	0.937553	0.516307	0.00429275	-6.39751	2.55721	-0.427337	-0.0336193	5.67893	2.07628	-4.64512	-2.3003	0.334965	-0.790634	-1.41424		0.0455683	-4.80706	-5.41126	3.29418	0.869698	-1.01781	-1.12559	4.26462	5.63269	4.75689	-3.24233	-1.13317	-2.36728	0.0327436	1.03794	-1.60706	-0.186269
	-2.01791	-6.42725	9.59534	-0.623121	-4.12834	-3.50443	-3.99786	1.69814	1.99458	-6.4849	1.11439	2.8829	-6.71266	-0.454926	1.44079	-1.94678	6.63387		2.37482	2.14281	1.97844	-1.8431	-1.29441	5.39928	1.79558	4.38215	4.55984	0.52348	-2.42909	2.25183	1.93138	-4.9703	2.01057	-0.350362	2.24372
	5.72124	-3.69082	-0.962	1.32095	-2.78277	-0.0221665	7.89696	1.81012	3.90727	-6.43333	9.08945	1.17469	-5.81796	-0.60299	0.0377475	-1.10037	-2.83415		0.684682	0.114993	1.36791	-1.48339	-0.948361	0.317718	3.22864	-8.45698	-6.50088	4.78816	9.32246	1.11213	-3.78639	8.05517	-2.01866	2.92427	-3.32835
	-2.03927	6.01937	-1.01772	1.7675	0.556797	-1.55021	-2.71184	-6.111	-3.68894	-6.88016	-6.89584	3.4571	-0.957832	0.758588	2.12158	1.7482	-9.32337		2.97711	0.61187	1.25835	-0.124825	-3.5914	-4.76138	-4.32832	1.74141	-0.55038	-7.94423	-1.48417	-1.05199	-2.51828	4.60503	-2.54983	-3.78068	3.09616
	2.70432	-2.29194	-2.57201	-1.78594	1.89459	-1.58932	-0.322638	0.931927	-5.29334	-0.826602	4.15738	-7.76422	-10.6281	3.13296	1.18844	-4.90127	-2.83824		-2.24551	1.13507	0.651381	-6.26549	0.776958	0.663118	2.12238	-0.0295175	-1.59003	0.831038	-7.84337	3.76019	-3.26143	-1.32529	2.91721	-1.46348	-1.48396
	9.95589	3.88083	-0.12501	3.15807	1.23508	-0.139643	-0.933437	-3.06255	-4.40485	-1.27377	2.74682	-2.48366	-5.8237	0.0232124	0.735078	3.95125	-0.882385		-0.480367	0.185347	-2.95106	4.09656	3.65694	-4.40769	-1.4219	2.22259	5.37838	2.11843	8.25244	-5.45018	-1.0125	-1.24066	-0.617261	-0.623181	-1.56972
	1.21937	-2.45614	1.82313	-7.40295	2.08277	-1.70074	-4.04198	-3.09449	-0.0220388	5.7773	-4.63092	-1.19579	7.46115	2.43223	-7.24112	-0.693961	0.541531		-4.72429	-1.7375	-0.0467678	-2.03677	0.548504	0.527172	2.03602	-2.51051	0.352721	-0.0780606	-1.1875	2.81847	2.23224	-3.14612	-0.652808	-2.25959	-2.66186
	-2.50143	-1.79626	-2.2277	-4.97135	3.94202	-2.27158	-4.14583	-0.162629	2.85682	0.32565	-13.4803	-6.39551	2.73276	4.36259	0.757974	-7.33638	4.43191		0.026193	4.86533	1.36654	1.33631	0.451402	-1.0315	0.49322	-0.237378	3.8306	1.74499	-4.15268	1.56813	-3.52321	2.95326	-1.68891	0.126704	0.73915
	-0.202893	6.86729	-3.27753	2.45079	-1.18314	1.14939	2.75752	-6.26442	-6.2663	3.8704	-0.806491	-2.57825	-4.00224	-0.683625	0.731284	-3.47526	-0.21169		-0.225235	-3.50844	6.29117	4.7175	-1.63482	3.41686	1.9468	5.03336	-3.69055	-0.90972	2.36838	1.80121	0.225367	1.05255	0.274998	4.03443	1.13317
	-2.38176	5.54128	3.17364	-1.13823	2.21072	1.56419	0.170526	-1.39618	1.11076	2.41076	6.3844	2.75994	1.76287	-0.204852	1.17853	-0.609621	-1.88855		-2.97474	-3.86204	0.729237	0.608286	-0.210749	-1.12746	2.39405	1.29327	-1.71335	-0.540304	-0.612371	-5.47952	8.48221	-4.35292	0.239481	3.96169	-1.97961
	-4.53521	1.23227	-2.37409	3.26035	-0.373618	0.475164	2.59549	-0.553271	3.49026	9.44598	-3.91415	-4.37778	2.53466	-0.200205	4.10026	3.26164	7.40321		7.78157	-2.19969	-0.317377	1.50997	1.22289	-3.1645	-4.66751	-1.46562	1.75959	3.35425	3.41711	0.229065	1.25153	-1.2674	0.205062	-1.59388	-0.598653
	-1.66097	0.446348	2.57942	1.1458	0.56574	3.38491	-2.46553	5.26973	2.37449	0.475373	1.79095	-2.48905	8.81933	0.830486	0.497777	5.13975	2.1666		-2.95246	1.47359	-1.84721	-0.576369	1.16532	1.30538	-3.73993	-4.25056	-2.27416	0.774063	-0.531491	0.930418	5.53734	-2.19463	-1.32781	1.865	-1.22309
	-7.2574	-0.311017	1.53442	-2.48201	-0.970248	1.29612	-0.510836	2.0788	-3.73433	-3.5017	3.99266	2.92756	-6.87753	-1.61338	2.87311	-0.974008	-3.59436		-2.17314	-1.34796	-0.35928	-1.14992	6.11574	5.2815	3.17521	-2.06789	-2.81678	4.21833	6.55275	1.62826	0.843376	1.86229	-0.85882	-0.164591	-2.35174
	0.176435	0.464836	0.491181	4.37735	-1.48164	0.711433	6.46083	5.88025	5.6659	14.0141	0.183952	2.37258	-1.05111	3.96683	-0.271075	-3.57838	-0.874776		1.62299	0.829414	-0.353212	4.78989	-2.42666	1.76284	1.07691	2.07721	0.129907	-0.814579	2.17961	3.32652	-2.32704	-3.09901	2.11224	1.81438	1.01683
	1.14072	-0.722368	-2.04994	3.22495	1.03047	1.13331	0.450224	1.68046	1.57703	-16.4777	-4.14192	-4.15439	8.30241	-1.93102	1.56843	1.3278	-0.169013		0.939077	1.99912	-1.32926	0.243366	2.53735	1.74812	6.46478	-3.81914	-2.43548	-7.82711	9.35745	-2.97068	-6.97107	-1.08015	1.08539	0.29908	7.38431
	5.63488	-3.86993	-1.08858	-3.43761	1.06398	1.06389	1.45758	-1.51429	-0.49936	-1.97772	-0.99127	-5.15464	8.18575	-5.8098	-2.60473	4.24557	-3.47091		0.277812	-2.84552	-2.28836	0.710557	-2.99293	0.73581	-3.66087	-3.7594	5.98619	-1.82236	-2.40713	-9.25914	6.91353	2.4181	-1.93948	7.78695	1.25254
	2.65757	0.52373	-2.12434	-1.10818	-3.38417	-0.495125	2.48256	5.3019	-2.06206	12.5135	9.13018	11.8697	-3.89962	0.827002	-2.28665	0.675741	1.22604		0.141408	1.78894	0.767867	-0.30873	0.981889	0.224221	2.20095	-3.74454	1.39463	-0.804001	-5.60942	1.96535	-10.1716	-2.60419	1.53735	0.275834	3.62347
	-2.79331	3.9591	0.843134	0.215825	2.18214	0.957434	2.52426	0.134379	2.38971	-8.50466	-2.28253	9.41584	-2.45347	-0.524656	-4.47322	1.11886	-2.07156		3.0315	-0.10369	-0.66284	-2.81492	-7.53872	-0.788443	-1.9481	1.226	-1.20984	-0.27609	-1.74674	4.20697	0.274392	2.35387	1.01544	-1.23587	-5.00088
	1.77946	0.935536	-3.18583	-2.96263	-1.74169	0.92211	2.08123	-5.01221	1.85632	-5.53255	1.26652	-5.51976	-8.97689	-7.86924	3.83965	0.0751847	4.1428		-1.05087	3.471	1.91665	-2.30866	1.94481	1.19601	-3.60573	-3.84569	4.17371	5.75708	2.68151	-1.03025	-4.24823	-0.206038	1.99426	0.750843	2.38145
	0.372482	-1.04865	2.28901	1.85965	0.33926	-0.601215	2.15155	-5.13409	-0.662381	0.42937	-0.225783	7.05895	4.5278	6.7885	0.155972	-1.45539	-2.62469		1.39465	5.50824	-4.99703	0.209219	-1.06786	-1.32416	-1.76906	-0.956078	-3.45318	-1.70885	1.67392	-0.242513	6.76	2.71852	-0.0268388	-2.76432	-3.22765
	1.48183	-2.99611	3.76779	1.68603	2.91958	-1.61334	-2.76715	5.77156	-4.16699	2.38073	0.238478	1.14761	-3.9429	-2.05632	-1.52048	-0.473326	-2.36836		-1.13222	-0.995743	0.09234	-0.262281	-2.077	-5.35052	-3.93473	4.89972	3.41162	-2.67813	-6.27287	3.07366	1.79783	1.63062	-2.04855	-3.78094	-3.82648
	-3.39684	1.08963	-2.2495	0.0198741	-0.506234	-1.61574	-1.17758	5.70652	-2.65859	-1.17875	-9.34172	-1.25834	1.60645	3.09145	-1.6863	1.52057	-0.583231		-2.63245	0.45645	4.18071	-3.72431	-1.08279	1.11558	0.400986	3.72777	-2.22924	5.84529	-6.16395	6.92137	6.36336	1.53389	-0.071588	-1.2979	2.58643
	3.23185	-0.795664	-0.263034	3.86444	-1.94355	-3.6105	-0.582715	-2.32847	-0.138703	-2.24923	1.03366	-1.66352	-0.82958	1.2271	0.161491	1.52512	0.734813		-6.60763	-0.636494	-2.2361	2.32188	-1.08539	1.57313	0.742104	1.53518	-0.872691	-1.64213	-1.50594	0.803206	0.454051	1.43242	-2.59664	-2.81338	-3.4877
	-0.6369	0.343214	0.726844	-0.277233	0.602627	1.39976	-3.48566	2.66628	3.39076	-6.83074	-0.134317	-0.572494	2.7429	-0.653714	0.0253423	1.53883	-2.41108		1.44004	1.72548	-0.162224	-1.62508	1.41504	-0.478485	-0.407247	5.32984	-0.0152648	-5.14334	2.69336	1.72122	-9.4332	-0.169427	3.87569	-1.32499	1.95198
	-5.00789	-2.49892	3.71957	-4.90245	-0.372157	-0.588038	-3.88958	-2.31052	2.42753	-1.42317	5.65638	-1.48957	-3.18269	-1.0549	-1.09288	-2.44011	5.98119		2.00783	-0.956161	5.39836	-1.06661	-1.58162	-0.539452	2.45705	-1.87978	-2.15327	2.83938	-2.0748	-3.82316	-1.30198	1.73291	0.844888	-0.329841	-1.09402
	3.61418	-4.82747	-0.285613	1.49103	1.62842	-2.07726	2.20243	-8.2611	-2.53092	3.4738	-6.09134	0.581267	5.38686	5.02021	1.80806	-1.41372	2.91261		3.09254	-1.67858	-2.05797	-0.0041598	2.42445	-5.60948	-2.16102	5.91513	0.717139	-0.695464	-0.819702	-4.82918	1.84375	0.644004	1.8106	-0.824677	-0.625599
	0.7249	-0.647859	-0.78968	-3.59505	-0.898412	-0.0714305	-0.21254	-9.18846	-0.487301	5.86064	-3.87379	-5.36347	-6.55522	-1.43102	-0.271195	-0.384228	3.38306		2.69063	-2.4376	-0.0343622	0.060774	0.933039	1.81224	2.2422	-8.27657	-7.4002	-1.74856	3.44913	0.203195	7.99974	-0.931691	1.27265	-2.80603	3.35697
	-4.67978	3.53459	4.70621	-3.65956	-0.954362	0.42592	-3.13716	2.90369	3.55556	-0.761957	-0.686602	1.17327	7.98459	-4.41052	-2.83066	3.64602	0.391323		1.79828	-2.22784	3.46662	-1.87328	-0.0561456	-1.27303	3.17001	2.55382	-2.50155	7.18024	1.7223	-5.22673	-4.33844	-1.98998	-1.26894	-4.27039	2.353
	2.89658	1.21485	-4.79928	1.29801	2.45999	4.91143	-4.07375	3.01112	-4.90519	1.60691	0.47509	-0.810803	4.00033	-1.9194	0.629096	-2.82537	-2.5648		-6.58847	3.45711	2.94315	4.19222	1.95655	3.63646	-1.37487	2.41457	2.91659	-1.90808	0.990866	1.3796	-13.1753	2.47295	-4.31393	7.28564	-2.63855
	1.95105	-3.1117	-2.30762	1.27753	-1.15475	-1.61795	-2.5242	4.12924	3.12771	2.96835	0.116556	1.68271	-2.51323	3.54199	2.60696	-1.30075	2.51156		0.0263948	-4.87547	-3.10584	0.255864	2.47069	-2.45711	-2.39031	-0.686682	2.85736	0.488227	-1.75339	-1.47997	-9.01526	0.460382	-0.361853	-4.13483	-1.11907
	1.48133	4.05086	-3.82039	5.2782	-1.79683	-0.664778	1.01006	5.25324	-3.84834	6.82365	9.24332	-2.34706	8.93963	-2.0259	1.10135	-3.2824	-1.38351		0.638972	-0.217659	0.319421	-0.18368	2.98578	0.948784	-0.374889	-2.74315	1.32344	-2.62839	0.482277	1.19172	9.63733	-11.025	1.08796	0.470848	1.90973
	-2.01413	-4.80094	-0.339197	2.29864	-1.96336	0.768974	0.0280851	-2.62175	0.664305	-4.32569	-0.638998	0.0997238	-9.14429	2.37809	1.61032	1.72757	-4.25453		4.74558	0.438808	-0.280448	2.37233	1.50126	-0.643072	0.172056	-0.749049	4.81699	2.74511	-3.3082	-0.108812	11.7784	3.01882	-2.46361	0.604735	-5.55408
	1.46389	-1.16988	-0.865661	2.33689	-3.15044	2.68206	7.02943	5.49951	1.16362	-4.97807	5.47523	-8.47637	-6.26696	2.75579	1.63162	3.22727	-2.60649		-5.65716	-0.897684	-1.404	-2.07727	-2.98349	2.7703	4.25043	1.30024	-4.6605	0.112234	5.37039	3.61439	2.90421	4.59304	-0.0155399	1.26817	1.98737
	-2.08465	-0.558051	7.09868	-0.109502	1.6467	0.0740083	-0.985842	-6.38749	-0.352056	0.368286	0.0914926	0.925889	0.070903	2.60958	3.16282	-4.2849	1.05533		4.92781	-2.21892	-0.0490188	3.4665	0.530907	-4.80807	-0.140646	0.408079	2.8918	0.476791	-0.485321	-5.14318	6.01143	-5.3019	-3.06665	-3.53832	0.531824
	-2.65902	4.03319	3.55242	-4.04338	-3.06647	-0.0547932	3.48277	5.71308	0.616069	-3.78481	3.71503	1.80835	-3.13008	-0.057705	-3.79862	-4.31025	1.22555		0.998026	-3.51714	-3.21258	-0.497264	-1.95616	3.12482	1.49722	-0.423467	2.97402	-4.15723	0.12267	-0.386391	-0.402798	-4.66638	0.384325	3.68492	0.576996
	0.242202	-1.89682	-1.00565	0.532108	2.716	3.29688	-2.0638	-5.20249	-3.43277	0.564498	-1.64924	2.17338	-0.368008	-0.742918	1.74478	1.65028	-1.1011		-0.448387	-1.78524	-1.89116	-0.969292	3.55472	1.07177	0.661723	-0.19369	0.0855384	-0.285859	-3.30625	-2.62035	-2.34081	0.4984	-0.661322	-0.0633664	3.12061
	7.1211	7.65192	-0.0764518	-3.38637	-0.499657	-1.86893	0.875706	-11.1374	1.00115	8.41805	-4.99681	-2.97618	-3.63977	2.05729	4.29056	6.09609	1.57032		-0.9127	1.98292	-1.0808	-0.950155	-3.43695	1.03532	-2.15006	-2.90321	-0.274962	-2.90526	5.22856	8.14971	-8.80437	2.19049	2.7977	2.71468	-1.33952
	-5.01967	-1.32002	-2.16061	-7.30222	0.2928	-2.5494	-0.197147	1.90593	4.41801	-5.72239	2.1764	0.862844	-9.44114	-3.65368	-2.16354	0.526978	2.23517		0.604465	7.79238	2.72278	2.05977	-1.93157	4.01762	2.55845	1.44609	-2.10949	-0.511935	-1.77109	6.41859	-3.29465	-3.5928	-3.7374	5.51606	0.694588
	2.32298	-1.81153	-0.258354	3.2812	4.0994	0.758919	-1.28062	-0.0745678	2.81849	-1.85519	-3.12608	4.69386	0.233059	-5.87249	-4.11957	-4.55693	-3.11067		-0.896866	-4.35311	0.0240252	0.560288	-0.929407	-2.97968	-1.71661	1.8511	2.57933	-2.1028	1.69753	-0.318762	2.68777	3.64524	2.23447	2.83703	2.72113
	5.15252	2.17893	-3.3695	3.36068	0.925721	-2.43995	0.127149	2.91986	2.20366	-2.97888	-0.90121	4.02041	15.3888	-2.09599	-0.579286	1.34485	-2.47072		1.08396	0.0488123	-1.67264	-1.44856	-0.430545	-1.95551	-0.479355	-0.69235	1.78831	0.324647	-7.36206	-3.06711	-4.85711	1.90073	3.21424	1.67317	-0.761416
	-4.02732	0.153207	2.50659	2.43326	0.276674	-2.64163	2.02803	5.88857	-5.42499	6.40775	2.85352	1.34608	-0.467531	1.17869	0.455873	2.2331	-0.347768		-2.95179	2.99903	-0.862973	-1.46655	-0.434895	4.59057	-0.234073	3.81061	1.51379	3.27227	4.55419	-10.3308	5.07132	3.1694	-0.797399	8.01957	0.745724
	-7.21274	-1.38659	-2.62898	2.99636	3.65631	0.158492	1.42386	4.83149	-3.56565	-4.69433	-5.35994	-5.32567	6.171	-3.04595	-4.01519	-1.39111	-2.74387		-2.50235	0.496943	-5.04304	-0.993201	-3.44216	1.65833	6.51493	5.35403	-4.24825	-5.25878	-2.54935	2.38629	4.97419	4.44664	1.70001	1.37097	0.241683
	0.600104	4.06177	-0.274646	-1.95222	-4.43232	1.46502	-2.18367	-4.25086	1.78375	2.21553	-0.0401344	5.50848	9.81125	-1.76781	-2.49323	-0.0264854	3.83967		-0.56546	6.04053	5.2906	-0.027838	2.54815	0.746839	-4.23656	-7.06864	-5.00209	1.23188	1.33179	4.081	3.85313	0.727668	-1.79337	-3.77805	0.225951
	3.4149	-2.49942	-0.928379	-2.91418	3.01268	-3.71757	4.70695	-6.35746	-2.37452	4.13765	3.31388	-7.14844	-8.04003	2.01474	0.521319	2.32844	3.4023		-4.63852	4.1264	1.14083	2.43044	1.53675	-2.64552	-1.99251	-8.46444	2.74785	7.24391	-4.29804	1.25082	0.71024	2.50766	3.72232	-4.93291	-3.80161
	-5.26487	-2.56788	1.41226	3.10928	1.99204	-1.38517	-1.903	8.51314	-0.0380632	0.0719991	0.702582	4.70626	-4.87646	-0.197138	1.52833	-2.82473	-3.55585		-2.21867	3.74993	0.509841	1.38273	-0.47549	-1.02101	-2.75657	1.15931	1.49712	-1.72377	8.56524	4.89398	-5.95197	-3.71813	2.74666	-4.09879	-0.840773
	5.06392	-2.64144	1.7501	0.117517	-1.99477	4.4658	-1.51252	-0.637213	-1.70445	-2.9818	-2.87401	1.07487	3.80774	2.59731	-4.97206	3.01569	-1.03399		5.69711	-0.0945275	-2.10093	-0.169656	3.01247	-3.88249	-5.03197	-5.20485	-2.25866	5.32709	-9.57472	-0.990461	-5.13067	2.54576	-0.221095	-4.2805	0.609034
	5.40403	0.781945	-4.41175	-3.38963	-0.449439	0.338264	-0.120874	-2.80637	6.12872	0.975545	4.0837	0.959213	-2.98244	8.89843	-0.979512	-2.64858	2.96918		5.11188	2.58651	0.809182	-2.22527	-1.9982	1.76667	3.67858	3.43569	-2.52364	4.39418	-2.21483	1.09733	0.677269	-6.70485	-0.681933	-0.482294	0.0487022
	-5.24231	1.70413	4.93008	5.08821	-2.37481	1.23434	1.27238	1.00806	-1.03626	1.94298	-5.92507	4.36064	-3.7429	2.70626	2.00648	-1.81581	-6.04457		1.0286	-7.21405	1.74007	-1.78251	1.99374	-2.07731	0.872894	6.0737	-5.30172	7.47466	-2.85258	1.65799	-1.02484	-0.473714	-0.1371	-0.707726	-0.0205989
	-2.87335	5.62679	0.779092	-2.94815	-2.77474	0.155252	0.667435	-6.19134	0.302772	-2.0808	-2.90146	-3.72002	-3.97061	2.02056	5.9865	3.01566	1.42687		4.45003	-6.00369	2.19086	-2.33967	-1.51045	1.0815	0.0493955	-5.29773	0.903614	-2.93461	0.513864	1.19289	-2.73354	-1.26406	-2.58804	-2.45953	-4.59746
	-0.48791	-1.94861	-4.86118	0.502489	1.34609	-1.39874	-0.935739	-1.40186	1.64773	-7.59738	-2.84698	-1.78242	7.33635	-9.65901	-1.53878	-1.15255	1.38582		-0.121354	-4.78996	3.66001	-1.89497	-0.00952901	-4.76113	2.20709	3.31493	2.5893	-8.33705	11.3857	-9.29593	1.05472	2.42153	5.46367	-4.23955	1.81969
	-2.58536	-2.02081	3.51275	-2.05832	1.98232	-2.42833	-3.53735	6.37928	-0.999723	0.391502	-2.26343	3.67327	-2.32121	2.16714	3.93124	6.6811	3.8347		-1.18347	-3.58024	2.14535	5.55339	-0.502361	2.89057	-0.654426	2.90573	-0.2472	-4.23613	1.76372	4.19417	-4.15653	-2.41889	-3.48365	0.951319	0.232581
	-1.66562	0.91129	1.9042	-1.1288	-0.871861	1.06482	-3.13772	8.15494	-1.63819	3.88396	5.84706	-4.85358	2.05639	1.49867	-0.602868	0.0180227	-0.224043		-1.7347	-1.38151	3.14425	4.00718	3.01205	-0.467557	-5.03502	-4.53071	3.89212	1.36471	8.14796	-6.8337	5.13621	-1.78654	0.0683102	-1.88685	1.64298
	5.77087	2.34862	2.8162	-4.207	-0.222473	4.07818	-2.73723	4.92794	1.7334	5.37806	1.9821	-3.86402	-2.03225	0.335422	-2.64064	-2.64044	4.71192		-4.27394	2.2999	-3.34631	-3.0319	-0.465521	-0.839364	1.56594	-0.999105	-0.494164	-0.0377652	6.03825	-5.37606	1.4363	-2.18193	-2.38211	4.24694	-2.44731
	2.72322	-0.20801	-0.748595	-4.29088	-3.07552	3.10843	8.16375	-7.29887	1.61584	5.37188	1.13901	3.64049	-6.08947	4.67747	1.31826	-3.79306	-4.85525		-0.800654	3.9585	0.670447	1.93774	-0.934552	-0.228338	0.149521	6.4965	2.0931	-2.9465	-1.56586	3.07078	3.74695	0.895166	-2.33645	-3.14545	-1.53656
	5.19011	-4.25787	-1.28799	6.62159	2.06326	-3.34839	1.06495	-7.52269	-1.49041	-4.13643	0.314845	-8.84183	17.8816	-3.97477	2.27398	1.56134	5.57637		-1.81487	0.0898094	-8.30878	-2.08251	-1.89483	1.86255	-0.282861	-0.0472685	1.65365	1.13599	-0.664935	6.01063	0.571124	6.94564	0.703908	2.43863	0.876887
	-1.3301	-7.80029	-0.800356	4.03234	-0.811389	-1.29672	-2.53378	6.25921	-2.58514	-0.148535	-3.99356	4.68698	-1.62294	-3.62049	-0.773436	-1.57617	0.00841246		-0.317176	-3.80952	0.212797	0.408544	-1.8465	0.430926	1.77048	-1.63309	1.18774	-2.29231	-4.75951	-0.552786	5.41155	5.47104	-3.26218	4.50245	-0.205467
	2.16065	2.16536	0.215312	0.443187	2.29594	1.75871	1.36763	-1.95046	-6.66839	-2.16591	-3.2896	3.22465	-8.60733	-2.75847	-0.324144	0.295448	-1.5578		-1.3087	7.25838	2.73216	-2.08818	2.20993	-0.0248818	-3.18861	-0.262979	-1.80386	0.267148	-2.34998	-2.61592	-4.22939	-3.52653	-4.7356	-2.45019	1.7177
	-4.83971	1.63969	-4.24065	3.35572	-0.618464	2.31306	-3.23054	0.850895	-0.240432	-1.68975	6.42314	1.76877	6.92381	0.112951	5.12159	-3.32279	-0.62125		4.20895	-0.707375	-1.25335	-2.07206	-2.2264	0.494191	-0.158189	1.06167	0.180094	1.31351	-7.43643	-4.17552	-3.34961	-3.04444	-0.216905	1.08482	2.64751
	-3.33337	-2.37667	1.33138	-1.22872	2.44266	2.86164	0.172288	-4.33421	1.19831	-11.7209	4.64092	3.31684	-7.53416	5.99582	-0.436621	2.07012	-1.18124		3.23375	-1.70643	0.754058	-1.54281	1.34326	2.48799	3.36368	-0.659921	3.14123	1.84653	-3.01862	3.7712	5.05256	1.92033	1.79367	-2.88826	4.08483
	1.17747	-3.38313	-2.56968	-0.309035	-0.0223229	-0.599924	5.57695	-4.50339	7.14727	5.74008	-2.64014	-7.63364	-5.98578	-4.10744	1.50078	2.47515	-0.237339		6.76333	-0.737237	0.25271	1.49949	-2.08271	4.45712	3.37886	0.572018	-2.91847	-5.63343	0.404125	-4.27347	-2.52159	-5.12892	4.79624	1.6348	-0.96969
	2.19066	6.62092	0.554375	0.115561	-2.01393	-1.07549	-1.01544	4.34562	-1.39416	1.19312	4.07604	-0.585133	-0.935265	-0.694138	-3.56667	-1.10668	-4.78933		-8.20489	1.20282	-0.758468	0.554423	3.4938	0.40298	-1.61095	2.75778	-0.996752	-2.12544	-5.16708	-2.30784	11.9288	2.31134	0.791296	1.15806	1.98433
	2.20421	3.63604	-0.298903	-2.95441	0.968492	-0.568216	-0.603518	-1.78512	4.07334	-1.86154	0.785488	1.45999	-0.386355	-1.26141	0.360581	-2.17438	0.662813		-1.17363	2.6173	-1.77992	2.62117	-0.429393	-1.17236	3.89573	-1.10189	-1.59116	2.87188	-0.730697	7.16912	-9.09576	-6.75529	1.77963	2.18519	1.94704
	-1.2837	1.16273	3.36741	-1.51869	-0.573337	-0.580414	-3.18571	-1.89376	4.04912	-0.423256	1.48431	1.49951	0.657849	0.193693	-1.71784	1.27309	0.119019		-2.64566	-2.98941	-1.31147	-1.30141	-0.354653	-2.7662	0.900169	-0.00578339	-3.69909	-1.63964	1.7152	2.65777	-4.59531	4.17476	-1.23764	3.21935	-5.08165
	-0.274651	-3.29862	-3.45029	3.42275	0.363335	-4.61344	-4.26028	5.0213	0.532586	5.00898	4.16873	-2.96858	12.195	-5.82597	-3.80219	1.73671	-1.92084		-2.12361	-5.11239	-0.852336	-1.21483	1.71553	-0.375262	2.40333	4.04767	3.68216	4.34211	-0.827168	4.15779	-1.07024	2.10493	3.74087	-1.23691	-1.10203
	-0.26994	-1.74778	5.24394	-1.13025	-2.21786	-0.667626	1.17456	0.961306	-0.976787	0.936503	-0.664841	-5.94605	-9.77648	2.18224	-2.39253	-3.28254	0.0431212		4.39004	2.75374	-1.40119	0.379145	-1.22136	-1.99589	-2.09408	1.06039	-0.444706	-1.68054	4.64458	-2.33177	3.4786	-3.96156	-1.28325	0.318234	-0.114579
	1.22942	-2.68471	0.945702	-0.677988	0.187448	-2.74223	5.12063	-6.07283	0.0205729	9.36092	1.98029	2.56558	6.74278	1.72062	-2.98873	1.21623	-0.489143		4.39315	0.614484	1.54373	4.97846	1.3322	0.375905	-0.0916534	-4.96534	-0.576982	1.29481	1.13288	3.68753	-9.95003	3.97817	1.69178	-0.614152	-2.61993
	-3.77726	4.89038	0.150394	-0.720839	1.58415	1.16454	-2.42036	-0.0806455	-0.475647	-2.71594	-2.39884	-3.43487	2.75294	-0.709054	2.90957	6.2338	4.48243		-4.61608	-0.0246493	-2.01542	0.58087	-0.62611	-1.25574	-3.58921	-4.027	-1.21204	-5.22945	-2.35997	-4.28637	0.642239	0.926614	1.16779	6.46621	1.38117
	-2.2904	-2.02301	-2.14669	-2.25922	-2.52254	2.05545	1.55313	0.937839	-7.46565	0.207888	-12.8047	6.55172	0.255033	1.39436	1.30298	0.77081	2.45806		5.36105	-1.1584	-0.0762811	0.684008	0.901628	0.113332	1.9132	-2.12174	4.15263	4.7489	4.16804	4.74404	-7.24661	1.38582	-2.35334	-4.44119	2.38788
	0.689877	1.57429	-2.45021	2.20647	0.372739	0.434177	-3.95764	1.98207	-3.44953	1.13446	2.76063	2.52479	-2.74918	2.03124	-4.30762	-5.67231	1.43811		-0.676266	5.2181	2.86362	-2.21457	2.91365	-1.51281	3.41536	6.75349	0.0194488	5.23188	-5.78157	0.775981	4.3811	-4.64269	-1.86977	-0.837573	-2.6007
	-1.33628	5.18107	-2.76467	1.67591	-0.724791	-1.19487	5.54826	0.0509288	1.07271	-4.93418	-0.704196	1.48418	3.24272	1.70114	5.5789	1.40459	-1.07687		1.77171	3.1091	-0.193266	1.38271	-1.59139	-0.630337	-4.58308	-0.397999	-1.10936	-2.27884	0.792117	1.30648	6.52273	-0.157915	-0.379804	2.77521	-0.0854979
	-0.368523	7.29579	5.90574	0.648891	0.189785	-2.82669	-0.4287	8.14268	-4.39886	-5.49609	-2.20001	0.930024	3.73368	-2.59732	2.9639	-4.99861	-0.586194		-4.7947	-5.48183	3.75534	-0.526501	3.38562	0.2642	-0.582492	-3.5727	0.768283	-1.282	2.88924	0.832517	0.175433	-0.1594	0.6181	-0.105245	2.43259
	0.593702	2.91649	2.55721	-1.87468	-4.37913	-2.45593	-1.88851	1.25497	3.63585	2.95053	0.773071	5.86284	0.22699	0.133533	-2.15107	-1.88242	-4.08905		-0.874625	-3.55194	-2.78857	-1.44438	-2.6557	1.17381	-2.5833	-3.76691	1.15427	6.72325	10.0091	-4.14882	-0.163863	1.85276	4.12524	-3.98172	-3.04733
	-2.94892	-0.459109	-4.81352	2.10527	6.07217	2.92296	-0.831712	-8.61515	1.17695	8.90724	-4.2844	-0.216551	-20.7739	5.39045	-2.7643	0.252274	1.41545		-2.46666	1.40064	0.176598	0.627135	-1.21515	0.600939	-5.58585	0.0232177	-1.44969	-0.262731	2.14987	-3.14023	14.0017	-0.622037	-0.857368	4.14274	-1.02607
	0.00438236	-7.33362	0.290854	1.58898	0.54659	2.81541	1.24061	3.52876	0.72452	-0.124713	-1.87115	0.193022	-3.76534	3.66927	6.12601	7.40413	-4.57178		3.4311	8.87688	1.65196	0.686393	-2.29198	0.547444	-1.09038	-1.19833	-0.0420725	-2.24005	-6.19103	-5.64407	-6.33129	3.91511	-1.32903	-2.23498	0.495603
	-2.04556	-3.70991	-3.13166	-0.42317	-1.45392	2.72658	3.32683	-4.31737	-2.22145	-3.14442	-3.48527	3.09301	8.25589	-3.53501	-2.47828	2.07139	0.450109		-3.17903	-2.12315	1.63808	-1.26788	0.115138	0.0145184	-1.09702	-1.42747	-2.12155	1.29072	-7.51734	-2.16223	1.33404	0.462679	-5.78939	-3.61794	3.01701
	6.4021	-3.09105	4.91764	-1.43068	-0.928392	-2.33891	-1.57525	-2.1581	1.33894	-9.15138	2.37582	-6.01487	-3.20715	0.771904	0.92464	-1.2482	-0.518129		-0.794389	-2.10022	-2.36511	-2.23656	-0.491948	-0.997306	1.89432	2.33992	-2.68698	-0.671392	-3.33367	1.80392	-4.00557	4.51878	0.761535	-2.00897	-3.46243
	-0.151847	-2.98019	0.438205	-1.93296	1.12313	-0.877155	0.531727	6.00164	6.40545	-8.6455	1.71526	-2.12866	0.848087	-1.91628	-0.663505	-1.55732	1.52406		-2.41207	4.44409	3.14176	-3.22008	-3.61088	-1.48815	-0.116109	-1.89201	0.262574	0.872265	-1.64544	-0.246323	0.64678	-0.918784	0.823401	-0.910531	1.55677
	-2.20666	-2.88051	-0.0697566	2.07064	4.69959	2.61483	1.64468	4.15665	-4.02234	4.87289	-1.96332	-3.24621	13.4235	-1.60626	-0.741153	-3.35906	2.57696		2.97099	0.00754489	0.657451	3.28161	1.76111	1.04122	2.87217	-1.11917	2.22788	1.92006	2.04124	0.186965	-2.21181	-2.8524	-3.10449	-0.324572	2.07418
	1.23832	-2.79509	-0.60532	-2.41924	-1.20099	1.63901	-1.73981	-3.69836	-0.945013	2.40301	6.84412	1.13478	-10.9796	-1.80495	-0.806968	1.34307	-3.85946		3.85788	-5.41265	-1.81983	-0.230978	-4.87284	1.0895	2.8598	8.66242	1.70948	1.97018	8.71982	1.10442	-5.08397	-2.28462	2.47687	1.74754	-4.41052
	8.68363	-2.72675	-1.16687	-1.40204	0.418567	-0.303844	-0.125372	0.431295	2.13664	-6.05629	0.14188	-0.4833	-4.86088	-0.0192679	-2.35989	-1.95471	2.2144		2.25162	-1.31971	0.207669	0.243115	3.49064	0.15486	2.34763	-4.54341	2.20772	-9.97933	10.3835	4.00734	5.52796	-1.21799	1.5662	0.305126	-0.397625
	1.1297	0.821971	-2.25219	1.12268	-2.94527	-1.21413	-0.515755	-3.45948	1.22163	-2.50656	3.43444	-3.598	2.77922	2.74405	4.6008	1.24355	3.29772		-3.34496	1.28287	-1.26267	-4.2947	-1.14494	-0.764954	5.83662	1.26693	2.22274	1.56959	1.52554	2.3977	0.622015	2.84495	0.162022	-3.6518	3.11266
	0.576821	4.84901	0.141518	0.655198	-0.296596	-1.59349	3.08532	1.62457	0.808775	1.55036	12.2263	1.7931	7.93944	-0.521291	0.575491	-2.56635	1.38925		0.0707234	0.391492	-2.73373	1.65738	3.22396	3.3275	0.327834	2.09675	0.75445	-5.88494	-5.86056	-1.72196	-6.80335	-0.0981887	-1.23732	-0.622507	-1.87984
	-4.97481	1.85283	6.51746	0.195514	2.86012	3.05527	-3.82574	1.67921	-0.103277	15.1123	-5.47825	-0.807653	3.61766	-1.82098	0.564162	0.11136	9.4873		-0.999159	2.50256	4.2915	-0.398513	-0.399194	0.429433	-0.677616	2.94899	-5.19747	-4.34464	-1.28069	-3.84856	8.25076	-7.54958	0.366416	-2.10556	-3.37526
	-0.025109	2.83252	-2.1208	-4.75664	2.02023	-1.77179	-1.75221	2.70089	-3.01603	1.1771	2.32499	2.60195	1.311	-0.159899	2.06642	-1.2275	-6.91022		-2.05287	-6.38735	0.810047	-0.459967	1.48883	0.537963	-1.67864	6.82621	-1.63359	2.18903	-7.73989	-0.978664	-1.71629	3.98887	1.97144	-0.0988937	1.62629
	1.42591	0.287883	-1.76947	-0.201845	-0.820962	-1.57956	0.802998	-10.3131	-1.93109	5.74222	7.13969	-0.976093	3.51588	-0.0419345	-2.41852	6.91307	-0.305777		2.41082	-0.781386	2.81909	-1.02438	2.89097	-2.34981	-4.67423	-0.269513	-0.554714	-1.7851	-0.242124	-3.10851	-1.20465	1.01563	4.57598	1.90007	2.12471
	-0.121843	0.71943	-2.42468	-0.641052	4.33206	4.12626	-2.66248	-0.364565	5.14984	7.80529	-7.03091	-4.04005	11.2282	3.03013	-5.39178	3.0294	-2.20214		-1.60743	0.317678	1.31611	3.91094	-2.19028	4.76331	-2.6635	0.663431	-2.96192	4.73213	-0.290038	4.7658	-4.71396	-3.47046	-5.82165	0.894361	-1.88008
	4.33151	8.62845	0.417465	-0.0755509	-3.02485	-3.16068	-2.65041	0.545857	1.72506	-12.6361	-0.684237	2.91149	-4.55675	-1.94529	-1.3548	3.6182	-1.60232		1.89247	-2.09247	-4.20098	2.34872	1.24707	-1.12529	1.35422	-0.373887	1.14346	5.74027	5.1152	1.64816	2.75658	3.0299	0.276988	3.38727	6.61185
	-4.7142	-1.98304	0.260698	2.99302	-6.39536	-0.447068	1.33814	1.41859	-0.707135	1.91584	-0.818373	-2.12046	-1.84371	0.0315314	3.19068	0.176746	-6.00943		-2.09	3.48635	-2.73373	2.29159	-0.795567	2.98201	-5.12064	0.619071	6.25984	-0.760756	2.97402	-1.95766	5.20823	-6.48355	0.870525	-3.11777	-0.399586
	-2.75915	-4.6123	-0.391469	3.5627	0.217507	1.76021	-0.697184	4.25526	2.85165	-5.54095	-6.43217	4.36468	0.862254	-3.53842	1.74275	-4.29709	4.07337		0.944076	2.05288	1.71693	3.24202	1.18258	-1.41681	1.91205	-8.35769	-2.1146	-1.27066	-6.71149	-2.54816	-1.85733	4.98942	2.95781	5.88264	0.0855607
	0.696499	0.744046	-5.03586	2.63126	1.81141	3.45439	1.24406	0.0586769	-3.60008	-1.50823	-9.02528	-5.13296	-3.94383	-0.152887	-0.700666	-3.3047	1.14301		1.49307	-2.39365	-4.34924	-3.29781	0.18163	-5.32345	-0.0478774	-0.304693	-0.481941	-4.78884	2.56243	3.37973	-5.93807	0.449516	-0.462083	4.39172	2.56724
	-3.84738	3.08992	5.33028	2.19624	-3.1152	-2.37098	6.16307	0.832777	1.43637	4.01258	-3.59814	-1.61379	-2.26675	4.69161	2.3583	-0.846717	-3.30334		3.05487	-0.853459	0.0682512	-0.826039	-0.799	-3.23918	-0.000954264	-8.22295	-3.34444	5.18561	-0.698896	5.32857	9.46833	-3.60211	-1.8898	4.41233	1.54542
	-1.89091	1.42966	-1.79076	1.25504	0.936897	-1.22178	2.06175	3.58257	-4.04013	-4.97959	-1.65196	5.42127	-4.61099	-5.00038	-0.0824858	2.07704	-3.76823		2.12691	-0.826346	-2.5294	0.158784	-0.260538	2.3351	4.55196	6.88608	3.29546	0.153798	-0.488677	2.30029	-5.13555	-0.16386	0.674259	-1.05313	2.02012
	-1.43413	-3.23209	3.10276	-3.69499	2.46771	0.896879	3.94269	2.314	-0.530419	-2.4854	-1.68868	-0.0292276	-11.9806	1.27666	1.97492	-3.53239	2.24627		4.70631	-0.811698	2.35971	-0.842371	2.29517	-4.60113	5.10967	1.02053	2.43518	-1.38303	-2.79889	1.29609	-7.24702	3.76622	-4.27006	-3.5029	-3.50864
	7.02292	-3.39057	3.51202	-2.6565	-1.52203	1.48084	-2.69092	-6.96621	3.46492	-8.00509	6.78913	5.03275	-4.87888	7.029	-5.4714	1.82683	2.2386		-3.21008	3.6914	0.738104	1.67096	-1.63431	0.45199	-1.3293	-6.82177	-0.42794	0.576444	-5.62052	-1.68357	-2.36328	-1.30956	3.77731	2.56413	-6.54074
	-7.01973	0.458957	-0.0623486	2.86801	-5.03096	-0.972983	-4.83545	-1.25075	-7.0544	4.46148	10.2783	1.60475	0.691276	-1.73651	1.07686	-4.84264	2.7078		-4.12559	1.1841	-0.891151	1.19872	3.44814	0.494608	-0.266717	-3.64325	-2.2966	8.0335	-5.44387	-5.63905	20.0184	-3.38863	2.31664	0.64826	3.92394
	1.93797	-0.178979	2.8797	-0.623748	3.44284	-2.46646	-3.98687	0.468073	1.91163	10.4149	0.275442	-4.31617	-1.77215	-2.51269	-0.881776	0.962592	0.153581		-4.54357	3.66767	0.475437	-3.25972	-2.46079	1.02715	-2.70452	-5.44653	-0.173465	-1.01069	5.7411	3.42849	-0.0991957	10.5318	-3.65166	-8.75098	-0.114362
	0.896085	0.699774	-7.16231	-0.633748	1.40169	0.999781	-1.641	-3.80193	-2.63668	0.856013	-3.7234	0.266692	3.22956	-1.79222	-0.348457	-1.25344	4.57636		-0.967367	-2.35659	0.341644	-1.70549	-0.364654	1.05023	-1.1448	8.76572	-1.06112	1.44487	-2.05563	-2.98286	2.78632	1.4545	-2.12707	-5.13484	-1.15537
	-1.64533	2.09884	-2.68936	-1.66356	-6.15184	-2.07365	-0.793545	0.946927	-4.69874	2.28612	2.27788	0.349681	2.69588	-0.0679143	2.67596	0.01386	-1.52276		4.59984	-2.88741	0.211382	-1.14022	-4.7672	-0.935411	-1.08972	1.9908	3.03802	-1.59908	7.17556	-2.37575	-10.3228	0.382502	-1.609	-2.00537	-1.19873
	-2.18623	-3.97884	-1.20284	3.28571	-0.715059	-0.684925	6.05965	3.72195	0.226287	-2.79333	-1.72461	1.92891	-11.373	0.667082	0.190951	1.26951	2.85801		-0.344925	-2.42368	-3.41146	-2.066	-4.1722	-0.928958	1.45859	-6.77388	0.621736	-5.64211	-5.05653	-1.75348	1.07546	-4.18138	0.903127	3.63474	-2.74402
	-0.726599	-5.03112	3.79546	-3.78649	5.71469	-0.831069	-0.577477	-1.4702	6.13947	-3.38063	3.7654	1.00036	13.5239	-4.08093	-4.3037	-5.4812	-2.27891		-4.30429	2.53556	-1.0232	-1.48532	2.91666	1.57038	5.49808	12.4692	-3.81189	-0.184117	0.255777	-2.11988	-9.51743	3.2656	-0.59016	2.7822	-6.79075
	0.425913	1.3994	5.56469	1.78987	2.41369	3.38979	2.59636	-7.55865	-1.5505	2.33931	11.6373	2.15379	1.15028	-1.85844	4.5191	7.71677	3.93653		4.79782	0.316419	2.54436	6.77511	0.678083	2.08237	3.83595	2.90345	-2.06009	-5.01758	-9.61585	-4.28164	4.16502	-4.97358	0.688504	14.6007	1.65192
	-0.10756	-1.15804	-1.54197	0.289281	-1.55877	-1.12235	-1.94909	-5.60796	-2.18	-3.01858	-2.44668	2.10794	-0.851865	-1.90359	-2.54555	-2.20095	0.531168		-0.123065	4.19793	-0.408216	3.84316	5.18265	2.7136	0.891474	3.94569	-0.390597	3.9179	6.39403	-2.70576	8.28532	4.1202	0.74673	6.11945	6.17615
	0.341148	-5.23815	-3.66074	-2.70676	-1.03236	2.37299	-0.505671	6.33837	-2.31347	-3.37898	-2.53093	-4.92754	0.661419	5.04076	-3.10796	-2.09562	1.61965		-3.01885	2.57673	-2.37417	-2.08059	-1.33324	6.82871	-2.55964	-7.01554	-0.715618	-0.152534	-5.08832	6.38542	-4.60509	3.2038	0.305685	1.14094	2.17268
	-0.725386	-0.339016	0.711941	1.30098	0.49142	-2.12467	-5.57322	-2.71967	0.553633	3.25419	-7.11199	0.547981	-4.31142	-1.5251	0.83365	0.0307818	0.198833		-3.39217	-1.04245	0.646822	-1.99664	-0.870025	-1.57456	7.48277	0.0193082	0.459109	1.27294	-2.56297	0.49247	-5.51032	3.27291	-1.13502	-3.3326	2.14194
	0.195737	-2.45814	-0.420196	2.31146	-0.488893	-1.11594	-2.15153	-0.781963	-0.0744897	-5.12283	2.81356	3.53455	-0.772665	-4.60073	-1.71936	2.67562	0.265644		2.75362	2.34503	-0.34468	-0.90589	3.57236	-1.99805	0.519042	-6.94981	3.62759	-5.3037	16.4701	-1.88475	-9.93384	-4.17609	-2.07607	-1.79923	1.58514
	0.607624	5.90744	-0.0534112	3.82342	-0.474689	-2.10153	2.75962	2.15177	-2.69416	-1.51351	4.24887	-3.9683	0.774743	2.31447	1.7339	0.335684	-2.18286		-2.58536	-3.25647	-0.347873	3.69042	-4.00548	-0.443137	3.54967	-1.92259	-2.21617	0.619676	2.51098	1.25285	7.62174	-5.14591	1.48155	-3.75741	-2.49583
	-0.986536	-1.739	-1.68408	-2.16457	3.03277	-2.08224	0.66059	2.08192	3.19766	1.57902	-1.80321	-3.46154	2.32737	0.221216	0.693804	2.50724	-6.64938		-2.91345	2.15701	-2.36175	-2.20932	6.89768	-1.41075	-2.9247	-1.89839	2.42203	-5.95483	-8.94012	-2.59642	7.15477	-0.638206	3.53657	4.79388	0.401604
	4.9164	-0.893953	-0.308805	0.845901	0.532402	-2.05893	-0.448187	0.00904397	5.10332	-0.847866	0.659674	3.55339	-4.61859	-1.37961	2.66022	-2.81381	-2.63631		-2.73524	2.08892	4.11485	-0.106986	-8.71636	2.09867	-0.403322	1.1237	-2.96314	-2.02515	-5.38298	2.06492	5.66462	-4.15351	-0.412543	-8.14483	-1.21941
	-2.18058	6.44616	0.575446	-0.64681	-1.97668	0.467482	-1.06612	-3.06624	3.02439	2.70369	2.63937	-0.92537	1.43289	-4.98702	-0.367496	4.86814	-0.14566		-0.0554655	3.04208	-3.91676	0.995278	3.65482	0.585111	-2.38539	3.1448	-2.87634	4.41061	2.68272	2.23364	-0.848243	3.80886	1.13247	-1.57357	1.64476
	-1.27474	5.28483	1.47126	2.35563	-1.49511	2.49604	-1.19245	1.85676	0.961684	-1.76786	4.63708	0.100032	1.97781	3.40009	-0.89045	-1.95145	1.82105		-0.878822	2.01859	3.04479	-2.40481	4.51421	0.549002	0.12993	-1.83383	3.67867	2.85412	5.75728	2.40582	-0.382317	0.250739	1.6697	1.00708	-0.00186356
	-0.863731	-1.37459	3.38069	-1.1484	-1.52329	-1.47421	3.67376	-6.22123	-8.08475	-0.263463	-1.34664	-1.8728	-7.98769	-0.717051	0.589849	0.222839	2.2628		-1.20982	-2.48022	4.50094	0.190384	-2.13468	-3.00882	2.14348	2.18912	-0.300828	1.30672	1.34103	4.57697	-3.93508	-2.32488	0.197174	2.59607	-2.65498
	1.0544	-3.02908	3.30518	-0.660429	2.43866	1.05573	-2.96631	2.70052	-1.61557	-1.28345	-2.81195	-0.846398	9.03286	0.162836	-2.42843	-1.61345	5.17914		0.947331	-3.95385	-0.0468871	-1.72146	5.21208	2.91282	-0.843943	0.214944	-3.31634	7.76939	-5.06577	-0.257776	1.99687	-1.41398	1.71293	2.69189	-2.31017
	-1.51888	-0.175981	-6.25446	-1.68182	-0.109127	3.58489	-0.611286	2.62266	3.86796	-0.827538	-0.759728	-0.823308	-5.4636	-0.958891	-2.94734	0.535443	2.07021		-4.41112	-1.90263	-1.0973	2.35746	-3.44125	-0.684541	-0.331631	2.24482	-2.36808	-1.7573	-3.46294	-1.60357	-1.58229	-6.01168	-2.28489	3.7927	1.53704
	-0.582639	-1.31309	-1.29805	0.286267	1.83373	0.612281	3.74044	-3.45425	-2.13594	2.60512	0.808472	0.693991	4.52046	1.41916	-0.969069	2.16564	-0.0632349		0.211596	0.672318	-0.148987	1.92517	-1.09019	-0.799134	-4.31897	-2.72024	5.54507	-0.273232	-0.850417	0.0344045	-9.66783	4.38758	0.202053	0.39638	-0.609018
	4.86356	1.06131	1.6739	-2.25708	-0.232142	-2.86307	-1.90932	1.47024	2.87053	5.51594	4.89044	1.7032	0.483284	2.29841	-0.495795	-2.72629	-0.719862		5.81288	1.76907	-2.20076	1.98004	-3.73021	-1.92895	-2.30547	0.320543	-5.07442	0.22126	-0.728284	-2.34892	-5.25461	-0.710194	-1.32761	-4.49932	-3.24423
	-1.18035	-0.0516159	2.66033	-1.81248	-1.30594	1.65787	-1.55853	-0.603603	1.88493	-3.09323	-1.01662	0.202295	3.92388	2.18025	2.4704	-2.14322	2.10224		7.39081	0.385003	2.74845	0.0208307	2.14314	1.92818	-0.290786	5.36768	-0.22282	-0.774603	-2.09683	-4.25825	0.662624	-3.29879	-1.37486	0.103326	2.63518
	1.78506	-1.65118	1.15958	-1.88025	6.11335	1.67415	-2.70502	-2.67567	-0.0953199	6.2799	0.0840152	-0.310403	-7.65791	1.06605	1.42766	-0.0873629	-4.59448		1.44415	3.51689	1.19951	1.5468	-2.96591	2.27457	-1.77473	0.421348	-0.895204	-3.76201	7.04343	2.80224	-5.91094	5.62794	-0.440218	-0.297878	2.53254
	1.25883	3.26277	-2.83046	-2.96036	0.026846	0.684869	3.65351	4.25393	1.9272	2.13795	-8.31133	-0.33615	3.23859	-3.0429	-1.12556	-1.06026	2.69288		0.472384	-4.33901	2.65314	-2.94227	-5.55354	-1.88743	3.24274	4.48141	-1.08564	-1.24252	0.69176	1.32909	0.0295955	1.0758	-2.02369	-6.20491	0.450635
	4.23962	-2.81001	-0.312279	1.94756	-0.564209	-0.310859	1.01946	4.18491	-2.04995	-0.0162405	-1.70659	2.62426	2.61483	0.854644	1.8096	-0.0626951	-1.53237		-0.0243154	-0.686847	0.609874	0.553951	-1.11645	-0.0554221	3.26151	-1.4526	1.21264	3.78203	1.84713	-0.68027	5.98857	3.55002	2.37528	0.880542	2.89167
	-4.77414	1.6298	2.21137	1.34422	0.341482	-0.313853	3.3952	-1.88321	-0.0289542	-4.17967	0.394194	4.07055	-1.52694	2.25978	0.232481	-0.0946964	-3.26663		1.45486	1.96901	-0.42997	0.536356	0.347954	-0.227034	6.78133	-4.38148	-0.993016	-2.69046	0.508282	3.77263	0.469632	4.55498	-0.742165	-0.0427953	1.3572
	-3.28423	-2.41875	1.73758	-2.76934	-5.25476	2.67513	3.78309	0.048947	-2.51167	1.65073	-2.01304	-0.497072	-3.68383	3.1735	0.642944	-0.655527	0.493923		-4.58868	-4.37593	-1.46623	-3.49362	0.341512	0.600049	-3.69818	-0.306277	1.80508	2.83783	3.67366	-2.81264	4.97552	0.59404	-2.87428	5.02425	-0.651923
	0.207476	-4.45686	0.7634	1.10823	-2.35162	-3.34455	-3.81464	3.98061	-1.99951	-5.522	3.06785	-1.07788	-2.8524	1.59664	1.5414	4.75629	-3.74678		-1.65304	-0.226133	0.501066	-0.534051	-0.134835	-2.07195	-2.17748	-3.22829	-0.385327	-0.135357	-5.1585	-4.4353	9.00795	1.66935	0.981207	-3.91865	-3.13552
	0.699137	2.51416	-4.71401	6.97855	-0.947833	1.62654	-1.89599	-4.08906	-0.993468	-1.6949	1.13326	1.32931	0.97124	-5.97011	-3.07117	0.642923	-5.9848		-4.2359	-7.08586	-1.52824	-1.58259	5.41891	-5.24093	-0.15713	0.851013	3.44329	-3.61219	-8.99022	-2.09339	4.06755	-1.71826	1.32711	2.6287	-4.59411
	-0.311004	2.49295	2.30271	2.34349	-0.542192	-3.41198	2.54083	0.839067	-0.994012	4.63479	0.680063	-0.773869	2.29123	0.973764	1.80671	-2.99281	7.28366		-0.334612	1.54091	-5.05443	-5.63655	0.501756	1.09507	2.86229	5.93008	-1.70204	2.40533	-2.32368	-4.78372	-3.84623	0.930619	-4.33334	1.66699	-3.02885
	-1.82452	2.9782	-2.18877	0.705126	-3.63359	1.53966	-1.50275	-3.23584	-0.00114743	-3.53036	1.70566	-2.88545	5.11183	-3.57138	-2.32296	-0.647549	-1.43778		0.553679	1.15066	-1.57791	4.80697	1.61175	0.437822	1.88019	-6.99269	-0.315045	-0.0845615	5.8388	-4.50205	0.764926	3.11401	0.503428	5.19741	2.05848
	3.65726	-4.03129	0.309624	-4.43432	5.27899	1.48143	-1.5257	2.68549	-1.51443	-2.68808	4.20811	2.99685	-4.06271	-0.605374	-0.457796	1.68255	6.85417		1.43196	3.2404	-0.599117	5.25098	3.24598	2.28893	-1.10404	0.0811834	5.10954	-7.08328	1.99483	2.25692	2.39823	-3.17144	-3.65876	-3.77848	-2.83444
	-2.36666	-0.536508	-0.203556	1.92746	1.19643	-1.58648	0.97259	0.602481	-0.0330127	-2.33639	-6.31378	-6.12451	-3.72836	2.87179	-0.595074	1.00168	0.662394		-3.69677	-1.69221	-1.11855	-3.30154	-3.59932	-0.350216	-2.09091	-0.849711	0.575813	1.40815	1.14199	4.49932	0.549896	-2.93035	2.684	-1.25876	0.789619
	-0.896959	-0.538236	-2.22923	0.792847	-0.380489	-6.66362	1.99224	-3.48521	1.94427	0.0263486	-3.86042	3.25305	4.61856	-0.140035	2.26815	0.814291	-0.510675		3.17045	0.851181	-0.636703	-1.34778	1.07129	4.52157	-1.0809	-2.78657	-0.413512	7.3892	0.77791	12.232	6.7153	-2.16847	-1.96439	-3.74132	-2.07253
	1.06609	0.963018	1.23226	1.16418	1.54888	-1.24927	-0.467133	3.42234	0.418808	0.401464	0.568615	0.132129	-2.01871	1.35884	0.634941	-1.87504	2.83685		-0.963577	1.86966	-3.15404	2.11479	3.25265	1.40526	-1.07437	5.26966	-1.35716	2.8598	2.40035	0.462068	-2.61088	2.60755	4.8998	1.77609	7.07566
	-2.47744	-1.03298	2.68112	2.04374	0.985099	3.15754	-3.40643	2.32542	-0.107847	3.78994	0.474573	2.51524	-1.13754	-2.13203	-0.491661	-4.56171	-0.293727		-0.596234	3.8631	3.32903	-2.41171	0.939103	3.80159	3.92844	3.31838	-2.75538	-3.6796	0.507254	-0.802838	-6.93442	0.39039	2.77998	3.29568	-0.269449
	2.47294	2.4738	0.118112	-3.0663	1.4286	2.55811	-4.32707	1.22465	1.86587	-2.80753	5.3595	-3.09527	-0.735937	-2.61319	-1.10873	-3.24124	1.59832		5.77485	1.83212	3.81217	3.57432	-6.3753	-6.78892	0.427417	2.35932	5.39008	0.771963	2.09684	0.944703	-3.26135	1.17229	-4.32084	-0.680462	3.8884
	-0.0819864	0.98362	-1.95548	-1.66395	1.87973	0.95399	-0.730934	-0.878938	-0.658525	0.60944	-3.77381	-4.69729	-1.31266	-2.08532	2.7864	2.09065	-6.48691		5.15177	3.27808	3.29514	-1.42613	2.30341	1.63401	1.42258	-4.60739	-3.424	-0.784103	-2.33234	-1.28809	3.4023	-4.55462	2.59979	0.849481	1.54551
	1.85888	-2.00306	-4.03791	-2.24743	-1.16122	1.84701	0.379637	-4.98393	3.8203	6.041	7.57811	-2.78903	-0.867214	-2.54915	0.196048	2.9379	-3.54988		-5.96368	2.70301	1.27782	-4.41273	-0.0307223	-0.429538	-2.5859	-0.581259	3.79782	-0.845952	-6.78138	-1.49451	-4.94927	1.20198	0.0436588	-5.11304	1.19827
	-4.20312	1.01435	0.872925	1.68478	0.305949	1.73924	1.50192	-3.08851	-3.69654	-1.01292	1.41928	-1.36905	-0.399842	-2.50548	-2.37791	2.80404	-0.591625		-2.07	0.109557	2.26018	4.61415	2.61668	-1.97973	-3.09772	0.438593	-1.95018	-3.91139	-1.2509	-0.668557	1.6786	-5.56515	6.01186	-0.067033	-1.15672
	3.73351	-4.96348	2.77942	-0.866087	2.2814	-0.367034	1.63287	3.80947	2.29173	3.44744	2.25417	3.06366	8.58848	4.04483	-2.93411	1.6921	-0.613675		1.33405	-1.49911	0.742333	-0.346573	-1.25951	-3.51692	-5.11243	-0.546621	-3.67472	6.02205	3.75892	-5.80514	-3.71874	-5.8625	-1.99529	-3.51205	-1.02257
	-4.8296	0.564084	-1.81584	-1.89912	-3.73477	-1.96937	1.76922	0.712466	0.785536	0.4217	-2.91248	1.00971	3.59611	4.10091	1.0282	-0.895461	2.882		5.2494	-2.11942	-0.275497	-0.79665	-1.66374	1.95831	-1.12948	-0.535394	0.616753	-3.54299	-1.25158	-4.90026	-9.64511	2.80444	0.521707	-0.948233	-1.40203
	-0.390823	3.09761	0.589786	0.0862532	0.25753	-1.06521	0.40755	-8.37681	0.284912	-2.09061	-2.07573	0.969281	2.12082	-0.338115	-0.990793	4.5432	-1.10692		1.17678	-2.74749	-3.29299	-0.738467	1.40037	-0.0547802	1.35179	9.47401	1.91632	-2.10382	-4.28157	2.54887	0.396696	-0.0686182	0.561582	-0.876312	1.20255
	-2.44857	5.13749	1.4989	2.09025	-3.24167	-0.151981	-0.455598	4.54449	-2.7105	-3.09001	-1.73071	2.94215	-2.34008	2.72688	2.00846	-0.490741	1.41697		-6.88331	-2.87926	-0.809739	4.32505	2.93018	-1.55713	-0.16789	-2.5165	-3.78411	5.34224	5.17028	-0.456234	-2.59499	4.51542	2.6223	3.20237	-1.71069
	1.49864	-0.816117	0.913968	-0.887263	-3.73237	-0.227108	4.67638	0.479301	-0.201431	1.42292	-6.87268	1.9277	-0.28968	2.79504	2.02492	-0.996762	0.45091		-2.43052	-9.01062	-0.325262	0.390554	-1.07586	0.950186	-3.68772	-7.50497	1.00746	-4.70229	3.10579	-2.9154	1.37934	5.05515	0.701149	2.28594	-1.64313
	0.452087	-5.26333	-1.66282	-0.846794	1.78538	-1.78815	-2.19976	1.4305	0.311053	-2.55238	-1.49724	0.425005	-6.73129	-1.63447	0.0569978	-1.47502	3.49206		-2.46463	2.36246	-1.83904	0.954387	-3.11819	3.96594	3.29312	-2.48942	-0.216593	-0.23515	1.02722	9.67022	2.32037	-0.949301	-3.20519	4.872	-2.59566
	3.41284	1.29539	2.27039	2.21081	-1.68849	-1.33285	1.91301	-0.599191	0.825616	-1.51647	7.89954	1.43285	0.331676	-0.0624606	-0.897377	-2.42634	-0.962386		3.01446	3.74385	-1.35053	-3.48725	-0.696092	4.9888	1.77546	-3.46799	-5.96323	-0.254426	-3.56279	-3.20178	10.73	-3.99622	-5.10051	-0.0422171	-0.568596
	2.88167	0.859208	-0.284969	-0.715638	2.84585	1.14077	-2.48795	-5.60729	1.84073	1.03009	-2.679	1.44981	-3.10419	0.0103026	-0.34068	-3.35213	3.58488		-0.493218	0.137082	2.64081	3.06185	-4.80769	2.01737	7.26011	0.560977	1.76147	-7.75863	-2.16127	-0.0349804	-8.88884	1.4176	1.01105	1.54025	2.43821
	0.359078	0.426935	0.672063	-1.12764	-0.611822	-0.865653	-0.904839	2.40828	-0.145236	2.58679	1.76975	-4.02565	-4.54214	1.58307	-2.27568	0.245585	-1.36862		1.01232	0.545328	-0.36453	1.59808	-0.95005	-3.94982	-0.752166	0.598903	2.4525	0.253234	1.23501	7.66601	8.46779	1.29674	4.12516	-3.38379	-0.0745837
	0.345229	0.497018	-1.85808	-2.52698	1.43818	4.14908	-0.839368	2.44914	-1.63392	-1.84691	2.74761	-1.99515	1.51484	0.655129	-0.205351	0.864304	1.17491		0.0310002	5.47126	-2.8661	2.61815	-4.11923	-5.91424	3.73936	0.646846	2.60612	5.78161	5.12944	1.89574	-2.69537	-1.85296	-2.26255	-0.317507	-0.105859
	-0.66001	0.0675792	-1.87549	2.58429	4.49542	2.18568	-2.79271	2.51634	1.37314	-1.77152	-7.24445	4.03972	6.56412	-3.77423	-0.132705	2.50107	-3.28637		0.0627085	-4.58298	2.63647	-0.380739	8.18956	-1.87734	0.735309	0.705473	-1.28009	4.32639	3.02549	-1.3519	4.12703	0.975302	-1.15632	1.23608	-0.154081
	-0.657064	-5.86353	-0.380793	0.703919	-1.44065	0.744323	3.23454	0.610254	1.8746	4.81241	-2.70637	-1.42254	4.60351	2.29432	1.93928	-0.347416	-2.7539		-0.392727	-0.115853	-3.35656	-3.40075	-2.51819	0.159473	-1.76376	-1.22499	3.79289	-6.11312	-0.0734104	-3.58344	4.44077	6.28913	-2.06011	0.274262	1.28266
	2.35338	-0.298642	1.12489	1.32946	-0.370688	-1.67539	1.74237	2.73058	-0.130618	1.90429	3.36102	4.11673	3.63131	-1.13992	2.00779	2.81526	-0.228699		-3.83555	-0.62644	8.65496	-5.44333	4.76351	-1.80511	0.242596	5.85521	-0.17452	2.46184	-5.16393	-0.305635	-1.74821	-1.9034	-3.47746	-0.205193	-2.79342
	-2.12957	3.75977	2.13998	0.958341	-1.29552	0.925519	-1.76866	-0.123737	0.856794	0.503481	6.956	-2.34363	-1.85362	-1.07763	2.07032	-0.514647	-0.711327		2.2339	-2.11445	1.67107	0.990897	1.04098	4.22772	-4.24527	-2.05464	-0.180564	9.54954	-7.24295	-0.0251679	5.56599	-3.09401	-4.91133	-0.703943	1.12016
	1.39301	-0.190758	1.66252	-2.41209	-2.21611	-0.954549	0.702567	-3.95452	-4.16346	1.10925	-5.92397	3.19548	-2.35191	0.480491	-0.875287	-2.34098	4.7981		3.31515	-0.580204	-4.30835	1.40219	-5.17936	2.25695	1.77289	6.04428	2.77779	1.64777	7.19234	3.25152	-4.11098	0.225441	0.635982	0.777051	0.526077
	2.41994	0.847382	0.690241	0.215472	0.366442	-0.817799	-0.34232	2.23568	-1.19121	-0.779234	3.21783	-3.26655	-0.363616	-3.96626	0.66927	-1.16755	-1.70011		3.90759	1.97537	-3.28351	1.7917	-1.39123	-2.21827	0.797229	0.150363	-1.29535	1.25397	1.64436	-3.48153	-10.774	0.562735	3.16293	7.73761	0.927116
	-0.549984	0.872001	0.220676	-1.16165	2.45091	-0.166985	-1.40126	4.44359	-2.22584	-8.16292	-2.12254	-0.730054	-5.38832	1.08138	-0.797189	0.00192003	-6.70525		-1.98959	-0.949186	-0.754749	0.161453	-4.08865	-0.19856	-2.17221	2.26163	-2.39492	3.8653	-3.88491	-0.729632	2.58148	-0.575039	0.668799	-5.32161	-0.67386
	0.982021	-1.11879	2.25124	2.95391	-2.46405	-2.00536	1.02818	-1.33467	3.73376	-1.54289	-0.449535	0.304907	0.0748797	-0.377338	-1.2753	-1.83611	4.78374		-1.87744	1.64416	-3.22253	-4.48571	5.23383	-3.18431	-3.63545	-2.62423	-2.51521	-5.52124	-3.39401	1.50274	6.95907	-0.181706	1.65369	-2.39913	1.226
	-1.98517	3.3735	-0.220654	1.55967	1.12012	-1.8366	2.44872	-3.10357	-1.81093	2.07967	3.73201	-3.66145	1.52724	-1.84317	-2.76513	1.3151	0.768178		2.24278	4.25305	1.81262	-2.64621	4.08095	0.824333	1.90741	-0.509747	2.34998	-0.908729	-0.882026	-4.28798	-9.63849	1.24778	2.11854	6.0074	-0.870501
	0.0474284	-1.15214	-3.19749	-2.34672	4.20192	3.83528	-2.63675	1.13201	1.14197	-3.79659	-2.08299	1.37134	-1.52964	2.18312	2.23377	-2.04737	-0.250389		-4.63046	0.374746	3.35009	2.68416	0.456637	0.827476	0.956188	-0.3976	1.20701	1.69981	0.151376	0.3957	6.79052	-5.78283	2.56509	-2.59894	-0.960705
	-1.92101	2.80381	-2.68154	-1.26739	-5.2202	1.50603	-0.225241	-1.63311	-1.90541	-3.1731	1.10031	-5.59608	-8.09398	-0.799232	1.2224	0.0739456	-4.77029		4.50103	1.00629	-1.61077	-3.98993	2.36383	3.82547	0.0106699	3.70948	-3.93777	-6.19849	3.70594	-0.447714	-0.253262	3.22881	-2.00422	-3.71436	-0.542117
	-3.89112	1.24148	0.825205	2.29575	0.352258	-1.8287	0.186199	3.59571	-1.95075	3.44861	-0.723172	-3.06292	-3.16381	3.70902	0.702189	2.17697	2.71022		1.13522	-1.35544	4.42936	-1.16351	2.30442	0.318916	-3.42941	-1.19119	2.42165	-5.10623	2.28081	-7.31864	-7.27021	-0.716409	2.41368	-4.8345	1.88753
	-4.36331	-0.838422	-1.17887	-3.65886	1.91781	-2.17327	-0.899582	-7.18691	5.50832	1.06694	0.941699	1.4717	0.262835	0.207188	-0.325068	-2.23989	2.69281		-3.7302	5.28633	-0.530168	0.668516	1.27922	-1.19139	1.63565	-4.10216	-4.20924	3.97434	-0.625381	0.283511	5.73832	3.88091	1.82236	-3.45461	3.33023
	-1.83775	0.0654532	0.305077	0.367478	0.975105	-2.5319	1.52005	-0.986173	-3.52587	6.18026	0.090439	0.508669	5.18791	-2.80539	-0.857279	0.82229	1.17908		-2.0977	1.42842	-3.48998	4.01115	0.287956	0.795569	-1.79447	-3.0257	-2.82568	-0.458598	-1.01456	-0.13976	2.27005	-5.98125	3.22576	-2.56967	-1.71234
	2.68562	-6.04497	-2.72366	2.87386	-1.47709	-0.408555	-0.0525694	4.19301	-2.55119	0.78698	-3.78094	5.04883	3.61325	-1.82927	-5.89218	1.36296	1.17042		3.03008	-7.93228	-4.95065	1.86914	0.329289	2.78093	-1.72013	-2.96381	-2.42379	-3.90638	-0.889093	4.91386	-4.67804	5.6938	0.127978	2.82541	-0.23881
	-1.29293	-1.66725	-0.765248	-0.640253	-0.939814	-1.30682	-5.61546	-6.65382	-2.06582	-5.61447	8.82419	-5.40706	3.04052	3.13509	0.0725454	2.38208	-1.832		-3.84959	0.701332	6.58735	1.74676	-2.0991	-0.234029	3.35832	1.08194	1.49928	-3.86983	1.24826	4.44734	-3.60955	2.40153	-3.9668	-3.26445	4.25179
	2.22705	1.20151	2.18065	2.82498	-0.413857	1.77023	0.832926	-1.53051	4.43166	5.47446	-0.596846	4.14156	1.97116	3.08736	3.03919	-3.61985	2.17266		0.260565	1.82656	-1.37636	0.147689	-4.50041	-2.74799	-3.05952	3.11041	6.44529	3.65079	-2.60555	2.46414	5.97147	-5.36351	0.445449	4.66539	-3.23993
	3.24616	-0.935422	2.11487	-2.23018	-0.899758	0.320098	4.79369	4.55979	1.44216	2.05246	-2.54594	-0.304952	4.90635	-4.97263	0.00987323	1.85815	-2.31509		-0.642125	-4.55897	-0.84203	1.07479	-4.37858	5.74039	2.02594	3.12095	-3.58512	-3.34425	0.546158	-2.03197	1.06076	-0.607593	-2.13151	-1.38098	-2.21376
	-1.73491	-4.07457	-2.96128	0.694913	0.602241	4.34096	-4.23256	0.61476	-1.03402	0.618426	-0.524178	5.25352	-2.65297	0.955143	-1.01354	6.31751	1.20487		4.93984	-1.45729	2.19021	-0.469946	-3.23812	-1.7676	6.11428	-3.88658	1.40759	3.64581	5.69998	-0.0370948	5.15405	1.16253	0.805646	1.59988	-6.66989
	2.28455	0.28765	-1.54606	1.60131	1.09221	-0.168246	2.75432	0.63297	2.50282	0.171471	-5.5318	0.316807	1.29385	-1.62911	0.970475	-3.73991	-6.76768		-2.49578	0.629962	0.720374	-0.485531	0.916053	-6.77075	-4.295	3.0882	5.42193	1.62221	0.352473	5.9526	-5.25278	-5.56016	0.759684	-1.38943	3.39111
	-0.694728	5.1548	1.36261	-1.00956	2.57055	0.792177	-0.246021	-0.386072	-0.948314	3.21098	1.93176	0.384435	2.24722	0.275033	-0.536986	3.18808	5.76662		1.54911	0.201541	-3.7514	-3.47201	-0.921188	-1.26804	1.7976	-2.95385	6.95548	-8.91342	4.50023	-7.5593	-3.16348	4.7173	-4.26729	-0.847275	4.96828
	-0.672115	-1.46973	0.767066	-1.13592	0.537978	0.222739	2.76565	1.5581	-1.88903	3.73663	-1.13213	-0.0443524	-0.292665	1.66824	-0.0352885	0.104003	0.806785		-2.42694	3.25663	2.77517	3.06953	5.745	-1.25861	-0.108492	-1.01143	1.50504	3.04087	-1.85998	0.930422	-3.08129	4.48811	-2.27393	6.72698	1.5603
	0.852904	0.917137	1.16986	-4.77566	-1.00449	1.12474	-2.71182	-1.53311	1.67844	-2.75159	0.278644	-2.47059	-0.325793	0.551394	-2.0243	-0.489408	-3.64849		0.575117	-11.7052	4.80047	1.13696	-0.590352	0.258121	-2.01391	0.917179	-5.9332	-0.0127526	-7.23116	-0.0755562	1.4912	-1.75405	0.740353	2.33286	0.165496
	3.88067	0.818031	1.5736	1.5736	-0.0555366	4.00022	0.32007	5.34262	-0.248678	-7.25338	-3.83317	-1.89557	-4.35226	4.92562	0.995589	-2.58925	-1.10079		1.05491	-0.183852	-0.174999	4.72724	0.568097	1.28247	-0.419333	-2.16597	0.636552	2.92801	-1.11599	-0.0751788	-4.44784	1.98515	-1.22469	1.96883	-5.21809
	-3.58868	1.23505	0.980901	0.914478	-2.61361	-1.64804	1.85958	6.1884	3.32642	-2.26813	1.03576	4.17922	0.627742	-3.70772	2.52352	-0.192532	3.94806		2.5127	2.32099	-2.15066	-2.16355	2.71621	3.81444	3.67447	2.74142	-7.29012	5.36549	-7.51678	-0.067085	6.10056	1.20092	-2.1701	2.1323	4.4073
	1.94474	4.66966	-0.105716	-2.75023	1.32304	2.18333	3.40479	-2.99189	2.40022	-1.79492	5.3892	-0.747878	0.114034	2.65292	1.05816	-1.29625	2.49609		-2.5506	3.31013	-3.12588	-1.04002	-1.14954	1.85369	0.766669	2.64183	0.782398	4.30193	9.0646	-3.55064	5.13621	1.38939	1.90235	-3.18029	-5.96081
	2.48059	-3.8774	-0.683937	-0.917597	-1.74367	-3.50178	0.953664	-4.19379	-2.03097	-3.33259	2.23125	0.321397	3.10646	2.00929	0.0977991	-1.89748	-0.458765		2.86658	3.78465	2.90002	0.092722	0.468079	-1.60041	-0.643624	-9.46221	1.84994	3.23941	8.12676	1.97405	-2.84027	-4.45221	2.99021	6.02663	1.17494
	1.01826	-1.90611	1.24829	1.41534	1.68824	-2.19905	-1.49582	0.587613	1.52915	-1.87972	-3.43378	2.38526	-2.39507	-5.63671	1.14039	-0.493387	1.58142		0.266458	1.74594	1.92771	-1.27081	4.5671	-2.04886	-1.05737	4.43185	5.40877	-1.32026	5.6688	2.50621	1.1725	-3.82561	1.09047	2.74795	3.31177
	0.0569239	-1.41721	0.692673	0.751545	0.120774	-0.90391	-1.94563	-4.64244	-1.42296	2.5653	1.89848	-2.55802	-1.89049	-1.78304	-0.316316	0.418613	-0.88539		2.15186	6.19562	-3.04214	-0.6362	-2.8536	-2.49292	2.52445	-1.67354	-0.0442564	4.12442	-11.8097	1.54443	3.17659	1.7686	0.199649	-3.52199	1.44685
	2.09553	-0.41217	-1.34946	-0.9061	1.55589	1.38836	0.102407	-3.87856	0.109478	3.5042	-5.26762	-0.510099	-2.37964	2.57241	2.22529	3.84086	-2.36107		1.02613	1.63554	-6.50893	0.49104	-0.79429	-0.434143	-4.39921	-1.77614	-3.01156	-5.42543	-4.30852	-2.41322	0.674581	-2.16918	-1.686	-0.789175	-4.42265
	0.63286	1.10686	0.122769	1.94514	-3.00458	-5.31752	-3.85334	6.88459	0.12371	0.9388	-2.42794	1.02757	-1.36219	-0.0682333	-0.737195	-0.724616	-0.347317		-6.1069	-5.93235	0.527893	-5.39429	-2.2544	-4.8743	-0.829385	0.126082	-0.994712	2.03085	-1.82716	-2.36906	-1.33054	-1.13756	1.4296	2.44029	1.20047
	-0.3324	-2.86287	-0.890188	3.80779	-1.05899	-0.517	2.18576	-3.34781	-4.88238	3.37095	5.9214	-3.44626	-7.33767	-2.70282	2.29393	-5.77618	0.154434		-0.743087	-0.0059735	1.06877	-3.7969	-0.232607	0.684691	-1.76709	2.03483	-6.49438	-0.00648269	-0.864523	7.17433	-2.33556	6.36564	1.54256	-3.33959	-3.68644
	-3.80163	2.17541	-1.38835	0.184097	1.39404	-2.2058	-2.28134	0.429061	4.58982	-5.69755	-1.21613	-0.932554	2.69451	3.17071	-3.18344	-3.8126	0.143058		-2.87805	-2.5832	0.614034	6.27921	-2.22692	5.24078	1.7867	-1.04852	-3.51029	-0.0376201	-0.419129	0.714263	1.16279	-2.15671	1.64912	-7.63452	-0.0858591
	-1.27621	5.7181	0.127838	2.07598	-2.6444	1.11995	5.24459	-4.78044	-1.46022	0.735012	1.6625	2.56804	-0.764988	-2.94568	3.32888	0.666933	-3.38223		-0.507337	0.838089	-2.3361	0.330891	2.76523	3.2919	-2.16893	9.87703	-1.04128	-4.06317	1.01086	-4.7519	-0.832357	-3.70124	0.745865	-2.94965	-1.00001
	-3.25741	-2.2386	1.6575	0.984982	0.326434	1.9636	-1.73683	1.02743	-1.03213	-2.32981	2.05977	3.0552	2.78454	-1.05022	-4.17055	1.66275	-0.421821		2.87347	-3.24003	1.21844	-2.64404	-0.753177	3.33603	-0.134754	0.812116	1.91468	-7.08412	-5.07241	0.273409	-7.31817	2.73575	3.32981	-0.789456	0.569168
	-3.74638	6.80143	0.199418	-2.58777	0.806887	-1.67213	-2.22568	0.855729	-1.62459	2.60934	-0.522457	-4.47103	5.34378	3.85868	-0.682721	1.67474	-1.97575		1.26856	2.68445	2.2776	1.35332	-0.278878	-0.128733	-1.11144	4.75699	6.86038	-6.60175	4.83343	-8.71191	-5.79227	0.6581	-0.101483	-1.15753	0.620113
	1.75597	-3.16559	-1.74797	-1.64161	-2.20308	0.714798	-1.72172	3.70672	-1.73539	2.05361	-3.5829	1.48974	-3.58672	1.28233	-1.70814	3.20232	0.956373		2.18179	5.11337	3.34117	0.823005	-4.30848	1.8959	6.90055	0.711592	-0.200788	5.38239	11.2309	4.7905	-1.25285	-5.43039	-4.04978	3.4435	2.65165
	-3.75102	-0.643165	2.31354	2.32368	1.29607	1.6257	1.27557	0.581878	3.13859	-2.49616	3.87907	-4.06177	-6.50653	-0.278236	3.2532	0.744463	-0.624713		-2.88346	-5.45155	2.40881	-0.233815	-1.83861	2.40848	1.90091	-0.324456	-0.264937	-0.633382	-4.37723	4.77958	2.30117	-4.02611	-1.01613	-6.98789	7.16303
	0.732315	-3.6344	1.88196	-4.19215	2.30349	3.06111	0.766933	2.48182	-1.99877	1.46063	-0.636544	-2.62455	3.08449	-3.32233	-0.298184	-0.200258	-0.717901		-3.42442	-3.00881	-3.51993	0.685136	3.63392	-3.59209	3.38961	3.64824	-0.327905	0.34917	1.5116	0.754882	0.870148	3.37421	-2.50087	1.54787	-2.34602
	1.20601	0.35815	-2.0448	2.31016	3.31797	-3.97917	-2.74668	-2.59365	-2.14291	0.424274	4.36965	2.30269	7.68621	-0.349586	-1.36129	3.36635	1.67823		1.56097	-6.05713	2.55439	6.08317	2.61199	-2.10656	-1.13318	-5.37112	-1.88542	0.828316	3.40009	1.71665	12.9536	-0.726611	-3.00354	1.5515	-0.875313
	3.67044	1.83258	1.03112	-1.17055	-1.16205	2.50392	-0.264204	2.35452	-0.788792	-1.6052	-1.60351	4.72144	1.79809	-2.36002	-0.434659	-0.0578354	2.56539		-1.42597	0.404521	-4.36891	-0.035492	1.09808	0.864782	-4.66698	-9.38343	2.0667	0.802444	-6.70921	-6.3342	-2.94966	6.6737	1.97702	0.524784	0.0758329
	2.1264	-0.712271	-0.8924	-1.63587	-0.638375	2.00876	0.715478	-1.67537	2.06897	3.37197	-3.55773	-1.86668	3.4192	-1.35398	-2.01646	0.524789	1.94548		0.115196	8.87691	1.20945	-4.66585	-2.90588	-2.17791	-0.711092	2.61036	-0.467627	5.27015	-2.81388	3.60392	0.158318	4.07686	1.94264	4.47051	-0.991444
	-2.425	-2.77674	-1.31737	-3.08774	0.88694	-1.46686	2.69349	-0.685607	-2.56413	2.35531	-1.99514	-3.95993	-1.95185	0.667783	-2.10457	0.611638	3.3206		4.68409	4.36051	-1.2113	-2.8023	0.101464	0.265973	-4.76452	-2.39067	2.01507	4.23031	-4.41171	1.03318	1.27491	-3.51603	-2.10425	1.39235	1.42445
	2.0177	-1.86036	-4.74568	-0.0284461	0.411722	2.07434	-1.82913	4.32101	1.81731	2.34417	-0.418276	-3.05659	-2.31692	0.704223	2.30336	-1.8	1.19293		-0.720535	2.35551	5.36802	-0.438872	1.62082	-4.30247	-1.32604	-3.38734	-1.48233	0.182168	7.99929	-0.0437182	0.896911	0.395565	0.839241	3.29472	2.3255
	-1.54376	-0.96181	-1.17901	-0.9605	1.43373	3.12922	0.64857	6.34128	2.21839	-3.16225	-2.82997	2.34503	-0.178292	0.753954	0.209763	-2.2129	-1.93529		-2.60072	-4.6382	1.44659	-3.56939	3.15226	-2.3817	2.10585	2.61969	0.0423515	-4.87466	1.42085	-2.12367	-1.97927	-0.688328	-2.72361	-5.31744	-1.78591
	1.89258	0.42099	1.38116	0.613387	-1.54924	-2.8056	-1.87266	-2.62824	0.643676	2.33516	2.76671	2.24653	-8.03871	-2.68468	-0.382948	-0.629777	-1.56185		1.54076	1.37899	-3.97636	1.81226	-0.304784	0.0302192	1.53281	-7.37007	1.59046	-0.940104	3.3544	-6.20331	5.14251	6.73188	-1.28934	2.56119	-3.40713
	0.328795	-0.209164	1.93362	3.6904	-1.53931	-1.23369	2.60772	-5.5911	0.597027	1.83546	6.36856	-2.85068	5.59874	6.8864	-2.47247	1.44674	-0.184631		1.70048	-1.09364	-2.40161	0.211962	4.74853	5.43559	-0.0432987	1.64317	0.662514	-5.01366	2.30109	1.22086	-0.241627	1.15543	4.14563	4.43604	3.46476
	0.267048	3.15113	1.47738	0.767711	-1.0384	4.34137	-0.409978	-0.550843	-3.41859	-3.66227	5.47232	3.55461	-3.26934	1.96513	-1.55671	-1.98578	0.698376		2.87448	-7.05704	-0.829862	1.6351	-0.689466	-0.662991	-1.62048	-7.3406	-5.74187	2.9056	-7.73825	0.652323	-3.13547	-3.9186	1.58478	0.312507	2.33283
	1.20945	-3.99426	-3.48828	2.34252	0.951842	-0.58388	-1.42569	0.48915	0.59876	1.34112	-2.42525	1.96338	8.35348	1.54926	1.86608	2.07048	-1.41101		-4.94154	-0.512455	0.738257	6.08641	-0.620901	-3.26272	4.30334	1.6789	2.87608	-5.68096	-1.26307	-2.40564	-2.54248	-0.491246	3.0314	-2.80433	-4.79978
	-1.34202	1.85886	2.03616	1.91219	3.93008	-1.0127	2.06038	-7.47423	0.649868	-1.65508	-3.82731	3.37634	0.963509	-0.863511	-0.702732	-1.38632	-1.51121		1.74784	4.03866	0.302191	-4.93018	-1.54821	2.63933	0.730263	4.70217	0.014353	3.72838	4.22688	-0.450067	2.03434	4.93653	-2.51157	-2.40983	-3.92993
	0.614394	1.21485	2.55041	-0.52573	-0.104619	-0.447993	1.04779	0.556278	1.73432	-0.151466	-7.73686	-0.20606	-4.44287	0.224479	-0.262241	2.14234	1.39914		3.93803	2.59465	-0.638524	-0.911738	-2.47406	-0.453871	0.16236	0.729935	-1.32979	1.13562	-3.26843	1.02154	2.09265	-1.63605	-2.54165	-6.00004	-4.05459
	-1.91984	1.07804	2.55442	-2.9734	-0.652774	-1.39226	1.53589	0.578414	1.85049	-7.64841	-2.65667	1.21635	3.13087	0.310939	1.18796	0.155442	-4.17892		1.12452	2.65369	-0.0842592	5.14364	1.09881	-0.539438	-2.39837	-1.23692	5.84033	6.04301	2.25072	8.51109	-3.36916	-3.20945	-1.55689	3.92825	2.82911
	3.55635	0.452572	-3.45175	1.56737	-4.21444	1.15252	0.52382	-2.40956	4.99553	-0.646095	4.91076	2.14351	-0.31841	2.89367	5.64775	-6.8476	0.755403		1.30306	-8.28618	4.46471	-0.263283	0.167697	4.38536	-0.950079	10.8026	1.52096	0.952934	0.283811	-0.980175	-0.851855	-3.78375	2.94402	5.37733	1.72374
	-1.4564	-0.657763	0.53211	-3.40486	-0.78921	-0.815076	-1.48938	0.591188	2.1655	2.85553	-0.0367546	0.575154	3.20657	0.470623	0.116525	1.63315	1.20257		-4.53017	1.77303	0.00820139	-3.13287	-4.26994	-5.17702	1.5089	3.84951	1.70806	-1.13217	1.83011	-3.95174	-1.35528	-7.85857	0.461731	0.848511	-6.36845
	-0.45796	-0.249697	-1.99371	2.60892	-1.37621	-3.79589	2.49522	-1.41991	-4.64457	-1.14328	-5.50104	2.01083	1.20367	-4.46005	1.59316	2.09809	1.66275		-0.878414	1.32927	-2.95388	3.03337	-0.216385	2.77553	1.47999	-0.0951396	-1.10254	-1.20992	-7.11128	1.59612	-3.37837	4.067	1.49622	-0.657885	2.55438
	0.0513158	-2.82061	3.47113	-1.39183	-2.47414	-4.29015	3.97655	2.55715	-4.44047	-2.14206	-3.98355	-0.0500086	-6.82858	-2.89996	1.57613	2.54815	-0.364138		-4.24427	-2.61945	-1.42154	2.7329	2.82648	-0.755294	-3.53567	-1.03047	1.58506	-0.278068	0.958551	-4.33762	-3.41916	-2.50563	-3.45322	-1.64253	2.4936
	3.57054	1.63136	0.427007	-1.90718	-1.08128	1.20249	-2.54643	8.52296	0.771344	2.35983	5.51466	-5.10799	-7.39086	-0.350432	0.563535	0.984696	0.121516		1.37044	-2.57505	-4.39472	-4.53779	-1.64281	-1.76831	-2.53727	-1.95575	-0.733038	0.665401	1.03841	2.24529	7.02514	0.425469	2.11207	-0.107045	5.95008
	-5.40168	-0.892775	3.87431	-0.436727	1.80441	-0.317036	-7.57468	-1.52143	-1.516	-0.136855	-1.00704	-0.163746	-6.48302	-2.31249	-0.946787	-2.09046	-2.3809		-0.53529	2.96071	1.1267	2.21693	0.374833	2.23713	1.47568	7.12949	-2.06037	1.12219	-4.87302	5.34241	2.45805	3.86263	-1.80982	-2.55389	-1.07585
	-1.8672	0.607116	-1.1866	-0.979618	1.18526	-1.34733	2.89103	1.42553	0.690459	3.86875	4.45112	-3.21783	5.89597	-0.786828	0.542834	0.324886	1.62779		-1.4616	5.48627	2.64292	-0.00794526	-4.62098	0.26109	3.50329	-1.7746	-1.39997	-4.90636	2.22286	-3.04925	2.88366	1.30857	1.27873	-1.48627	-0.584366
	-0.328251	3.63026	-0.755349	-0.0345839	0.0638211	1.61347	2.35012	1.36571	0.383739	0.877535	0.389308	-1.77069	4.74805	-1.77381	0.0300162	-2.26675	0.146562		2.59219	-4.99964	6.15415	0.282051	-2.13007	4.30306	2.04533	0.331771	-6.25429	6.58065	0.324579	7.56684	0.806519	-4.23378	0.874939	2.09205	1.42379
	1.71258	-1.325	-0.831605	3.90003	1.44274	4.06753	-4.69772	-0.698742	1.5572	-1.10963	3.80811	-0.822621	0.0760076	0.726532	0.0124376	-3.36261	-2.32575		2.6276	2.50199	-2.83932	-5.41891	-1.6517	-1.13807	1.1012	-4.55203	-2.62511	-4.41636	-4.06936	-4.31308	-12.2686	1.23862	-4.52423	0.176867	-3.05259
	0.752495	1.23888	-0.915024	-1.67382	-0.1753	-1.98268	-1.75252	-1.7655	2.20479	-0.591969	3.70849	-2.3737	-1.61652	-3.2855	-0.0120469	1.54026	-0.790422		-0.85316	-2.50944	-4.8372	-4.11679	4.81539	-0.56396	-1.33002	0.572954	-0.0134991	-1.3974	0.539487	4.30704	-4.337	0.228774	2.57803	4.26379	-4.0152
	-2.21143	-2.68129	-4.00525	2.74611	2.21233	-0.5346	2.18599	-3.8322	-4.17875	-2.06883	0.0917578	-1.92377	1.17482	4.1907	0.954702	-2.05514	3.75116		1.15279	0.465854	0.160834	4.68256	6.77292	-3.47677	2.75044	-3.29477	1.58018	3.13699	9.14958	2.42325	-0.393976	1.73947	3.67856	-1.15161	4.03388
	0.317881	4.41069	-2.1019	-0.837766	3.10812	1.9144	2.61843	4.10353	0.402335	3.96022	1.45958	1.02758	-4.04498	-2.84398	-1.58879	-0.6458	0.297588		-2.85118	2.42808	5.15514	2.97354	-1.77698	3.1209	-0.658905	-4.1571	0.15627	-4.31414	-2.74063	2.53176	6.0647	5.27315	4.27427	-0.0735945	4.09225
	-4.66238	-1.98943	1.29549	2.07706	1.51431	2.36688	-1.95429	-0.956122	-1.05501	1.99539	-3.18609	-0.518991	5.72952	2.6116	-2.14355	4.77116	-0.152597		0.138669	2.87789	-2.3539	-0.249018	-2.83191	-2.77395	-0.559771	-4.01633	0.215725	-0.252182	1.36732	-3.37094	3.0427	1.33173	1.36234	-4.00608	1.15727
	2.8452	-2.38619	-0.812524	0.493144	0.432847	-0.174781	-1.53095	-3.00915	1.94744	-2.96341	1.15699	-1.56256	3.50411	0.0587869	-5.21006	2.69844	1.39917		2.62628	1.31639	3.63411	-0.989682	-4.88922	-1.16457	-3.45402	-2.87507	6.26006	-1.67886	2.47193	-8.78792	1.04299	-3.08351	-4.55972	-3.45247	0.726134
	4.83842	6.21578	0.574722	1.41297	-0.134677	-1.20845	-2.11006	-3.05385	-0.0906923	-1.91657	-4.00874	4.39801	-0.215297	4.99911	-4.78824	-1.36155	0.451476		-1.88437	1.24511	-0.380404	-1.75232	5.05384	3.44564	-2.84363	3.2638	-3.20878	-1.5962	2.07174	-3.72167	2.56767	5.02795	-3.49395	-0.9155	-0.703984
	3.31549	1.31189	-0.0419375	-4.6611	-0.1871	0.76766	-1.1899	5.91113	-1.16839	5.1352	10.8194	-1.13598	-3.92283	1.43423	1.62256	2.09321	5.50297		-1.38944	0.166004	-0.396975	1.96002	2	-1.44683	0.269411	2.39722	-1.68854	6.49359	-2.33464	-0.674076	-2.88214	-5.83421	0.558108	2.10285	-3.13587
	-2.72481	0.397814	1.8385	0.273086	-1.2237	1.25494	2.2314	-1.11325	-2.28326	-0.809137	-7.85583	1.33693	-1.61287	3.86586	-0.476424	-0.435667	-2.94765		1.11461	-2.41861	-1.41511	-4.35488	2.95192	-3.34538	-2.61689	3.52205	0.323226	-5.41184	-2.74855	-1.14627	1.69368	-5.17119	-0.904534	2.10146	-2.07215
	1.71691	-2.03035	3.21724	-1.78259	-1.74425	-0.245662	-1.84416	-0.126454	-0.431593	-0.250922	0.468488	6.81825	2.21979	-1.70423	0.916574	8.05292	-5.40156		-3.36913	-1.50606	-2.43426	-0.698321	1.41208	2.2467	1.99557	-1.36482	-0.671021	2.18515	-0.671211	0.361347	4.7942	-0.485092	-3.38228	2.58008	-1.0152
	-2.35929	-5.47592	-2.40432	2.17341	-3.74894	2.76631	-0.414508	-2.12834	-2.10852	-0.191765	0.295267	-0.190505	1.07975	-3.77429	-0.696198	-3.44045	0.64013		-5.33815	-4.09345	0.546155	1.42926	-3.61735	3.82645	-0.894949	-1.2664	1.33109	1.78226	1.39623	1.84913	-5.58252	-4.77889	1.62506	-0.460644	0.0329619
	2.0473	-0.441516	1.97541	-3.35772	-0.238481	-0.70917	4.02237	0.880787	2.19186	4.86649	-6.37257	-0.687902	4.47084	0.657388	2.1879	-2.41578	-2.82355		2.20936	3.82234	0.0267746	5.02826	0.865497	-4.60877	-1.29	1.81456	-1.66832	-3.12265	1.95275	-2.68184	0.560611	7.94363	-0.38179	-2.51919	5.07071
	-0.0618838	0.571051	-1.14177	-1.87522	-2.71396	1.3274	2.96842	-3.09973	0.976243	-5.57815	-3.03217	-2.17265	-0.103991	1.0924	-0.92817	-6.37362	-0.293458		2.27442	0.244517	-2.49171	-1.40014	-3.6379	1.93891	0.309109	1.87562	3.33256	-2.03151	4.99748	1.77017	5.71988	0.177997	1.09843	1.40673	0.0969314
	-3.18477	-1.93914	1.24607	2.12126	-3.17686	-3.12495	1.42542	2.92911	-2.74812	-3.52781	-7.1808	-0.643688	-4.1428	-4.46779	-0.541288	1.68489	1.22969		0.857235	-3.32369	1.99145	2.14592	3.3735	4.46786	4.40135	3.91478	1.33508	5.55405	-3.97033	-5.2925	2.89085	1.41917	1.56741	-2.6799	0.611019
	-3.31869	-0.472095	-0.358989	1.13165	0.871016	0.932428	0.394946	-0.0339975	2.02635	-1.48462	3.18409	0.899762	-4.14471	-0.52185	3.85175	1.75812	-1.75467		1.45716	-0.879128	1.47705	-2.33115	-0.599679	-4.52293	1.486	-7.06945	-2.15989	3.13275	-9.45124	-3.86707	-0.431381	-0.838299	-2.47278	2.72445	-3.88706
	4.03956	-2.0269	0.0451814	-0.844565	4.92761	-2.5022	-0.121703	-0.990553	1.30728	1.54937	-0.935191	0.458123	3.39006	-2.56865	1.75408	-2.15609	-0.246978		2.57273	-0.418848	0.965934	0.171518	2.94275	0.466135	-0.437343	-4.07802	-1.65202	5.70366	2.55436	9.5496	-7.25207	4.39996	-1.0198	-1.37626	1.10321
	0.393608	-1.60177	-2.53926	-0.808267	2.4907	-0.430822	-0.123544	1.05778	1.10205	0.572235	0.463382	-2.46857	-0.0398136	1.89274	0.668654	-2.5603	-0.747483		2.20167	-0.440163	-0.0410317	-3.34293	4.00058	-2.06468	-4.86877	4.88877	-1.6415	-4.23373	-1.95374	-0.539145	-3.57655	1.12828	1.42886	0.0221384	-1.41707
	-2.25263	1.30591	1.38979	2.23929	1.05796	1.14434	-1.60994	3.10927	2.91758	-0.91772	6.88149	3.61927	-0.936698	0.363037	0.598102	3.04258	1.74371		3.34105	0.0592368	-2.54295	0.628833	-3.42678	-0.614484	1.69196	1.83122	2.87097	-4.67954	3.02448	4.37009	3.58995	-1.15876	-0.624236	2.42389	-1.94632
	3.10497	0.699426	0.334303	2.79654	2.12706	-1.77905	-3.08062	2.16217	-0.239955	2.57813	0.820446	-1.27919	-3.30394	3.34276	1.54465	0.149365	-0.273316		3.98732	1.0812	3.9611	-0.409848	-5.34022	1.31824	4.24537	0.750291	2.38424	0.366479	-0.510806	2.28062	-1.25743	-4.46619	-1.67655	2.33313	-0.982442
	-0.0294784	2.08266	0.796065	-0.138335	1.69573	-1.70335	1.4643	-1.7852	3.63468	-1.94122	4.78111	3.33475	3.85427	1.33218	1.50999	1.25672	4.20168		-2.86349	-2.87294	-1.02802	2.04428	-1.24091	-4.2644	4.29224	0.647559	2.8968	3.90491	3.44083	1.69555	-1.12305	4.70156	4.27432	-1.74628	-0.522976
	2.34807	-1.54009	-2.22342	-1.56734	0.761882	1.86911	1.02435	0.265593	-3.95438	-3.97631	-1.23609	1.9594	5.03301	1.83138	-0.00475394	-3.13873	0.169125		-1.21566	2.19752	3.99056	1.99425	0.369806	3.14017	-2.16641	4.52517	4.4069	0.936635	0.379988	1.61762	6.98948	-3.65915	0.230539	1.68908	0.434871
	-4.75863	2.33571	1.27699	-0.492595	-2.6764	0.936131	1.09868	-2.68682	-1.50427	4.47276	6.26879	-0.907372	-4.77316	-0.659772	-0.499104	2.45966	2.62963		-2.07357	-2.20732	-3.98238	-1.05719	3.49046	1.535	1.37062	-2.61422	1.41263	-4.53724	1.80748	-0.450848	-4.92261	2.449	-3.30602	-0.857937	-0.605894
	-1.34617	-1.28534	-2.20194	1.58372	-3.12072	-1.50428	0.686133	-1.64361	-0.513468	2.90646	-2.20479	-5.26798	0.429967	1.8584	-2.47325	-1.95126	0.583986		-2.94158	-1.08804	-2.94613	-0.607693	-5.38048	1.92346	-0.595352	-3.76752	-3.08791	0.984554	1.22429	4.99191	-4.36106	0.524315	0.666159	3.61487	3.35785
	-1.9117	4.10126	2.34005	-0.840532	-1.57237	0.54615	1.28525	-0.605703	0.518173	4.32574	-0.657873	-2.62514	-3.36357	-0.114605	0.571957	-0.37441	0.533148		-2.32381	3.05409	0.599889	5.34469	-0.244539	-0.690844	1.93707	3.0687	-0.59647	-1.49664	-0.368412	-3.05289	2.67339	0.0662643	3.14819	-4.39108	-2.6708
	2.04706	1.99971	1.40273	-1.76741	2.46772	-0.914002	-1.10565	6.42625	2.58943	0.2321	-4.59195	-3.48174	-1.15964	-6.07943	0.635027	0.187685	-1.52176		3.27603	1.21718	6.15614	-0.698573	1.39683	-0.804178	-2.03069	0.898087	0.385459	1.52052	-1.96934	-3.58467	-0.818886	5.57543	2.14075	-4.37511	-0.18884
	3.03164	0.913745	-2.01466	0.301215	-2.00102	0.114204	-2.48846	-2.54816	-3.30224	-3.37249	-5.50897	-0.340755	4.0361	2.46313	-0.286116	-0.267053	-1.57945		-2.64527	3.89866	-4.27709	-0.736438	-3.95774	-2.9128	-1.49727	-0.275596	-3.64322	0.537302	-12.5771	-1.10342	6.16356	-3.94647	-3.85587	-3.83741	-0.193517
	-3.95716	1.84651	-1.41345	2.86366	0.521256	-2.36992	-0.36519	3.47094	-0.660569	0.514379	8.58869	2.79483	-2.78151	-4.98782	-0.194058	-0.740169	1.86148		3.40981	-1.40455	-4.6997	-4.76831	-1.30945	0.986938	-4.46139	2.55141	-3.68308	-4.44516	1.80994	-3.10971	-5.37684	-4.49666	0.15819	0.7211	0.817582
	1.58064	-3.19958	-0.79547	-1.08146	-1.96526	1.13334	-2.73793	-5.51638	-2.49033	-1.60448	-5.80167	1.42215	6.38295	-2.43329	-0.5918	1.26738	-2.69745		-1.56047	1.80393	-0.611793	-1.29398	4.84061	-0.601543	-4.9219	-7.61727	0.265843	-1.42596	1.69322	-4.10462	1.06327	3.92857	3.68243	-3.20124	3.34643
	0.144236	3.77707	-0.163095	1.96477	-1.96001	1.62408	0.891222	-0.509808	2.70281	-2.72597	-8.68306	-0.461491	2.52571	-2.37432	1.51735	0.255267	1.24536		-5.05695	2.02009	-0.513668	1.18642	6.99155	2.32488	-0.877846	0.221764	-0.795806	-4.90445	4.07438	-0.0896156	-4.01204	-3.66624	-0.78396	-2.10674	1.89449
	0.232028	-1.72282	-0.019143	-0.998415	2.03786	0.102739	1.0202	-0.508901	1.41257	-4.34679	1.44129	3.14154	-1.35617	4.18794	0.129918	2.22382	-2.80843		0.920394	-4.76036	-1.90586	2.17251	-3.35739	-1.7311	-2.32849	-2.92843	-1.86675	4.11973	-1.04498	2.43349	2.90193	-5.77594	-1.74206	10.0018	0.962611
	-1.65831	-5.69941	0.13317	-1.9714	-1.47054	1.07013	-2.85296	-2.51309	-0.367759	-2.46353	6.06801	-1.27077	-2.26461	-0.247645	-2.75764	0.674018	-1.85717		-1.12746	3.9581	1.71087	-6.83629	1.79314	3.73276	-0.273318	1.93479	-6.44505	-4.35339	6.33668	0.962707	-2.18979	-3.89495	1.30688	6.12111	1.05102
	2.47025	-4.6538	1.79032	0.0457566	1.51612	-1.97265	3.7699	-1.52172	-0.145065	2.92722	4.1937	1.80004	-3.20054	-1.68225	-4.64879	-0.39253	-3.89924		3.80136	-0.829054	4.33556	4.65935	-4.05739	-1.28187	5.2879	-3.18644	0.971823	-1.82411	-0.779173	-0.00402058	-6.28197	1.98249	0.361503	4.74777	-3.34073
	2.11417	1.41211	3.94855	-1.44664	1.49931	-3.02426	0.387104	0.465877	1.07385	3.82874	2.31501	3.3529	1.33611	4.38294	0.453228	1.02637	1.5669		0.709535	3.87374	-0.0329702	3.15872	-1.90946	-0.773904	-0.144845	-3.29052	2.88692	6.20695	-1.89117	1.03131	-1.86945	1.3621	2.4204	-0.621803	-2.71375
	-0.230525	0.495612	-1.89599	-2.94799	1.48054	5.91685	-1.00283	2.45034	-1.7175	1.24409	-6.57128	-4.6127	-2.65357	3.44679	1.54548	2.43346	-0.457343		-2.89948	-1.93773	3.10392	1.16119	-0.76356	3.25711	1.42817	5.62355	2.8037	2.73892	2.50194	-0.933116	5.05264	-0.750656	-2.51777	-2.49113	5.43019
	-2.0681	-1.90665	-0.247153	1.54262	-1.03864	2.85236	1.59883	2.43226	0.474933	0.175999	12.5319	0.403303	-7.1676	-1.49186	0.125467	-0.168104	3.02927		-0.521618	-3.76734	-0.755305	-0.833783	1.87979	1.81102	5.00644	2.55622	2.7259	4.77064	0.401228	-1.39881	11.9887	-5.35082	-0.454257	1.13648	0.0887082
	2.09701	0.701426	-2.60866	3.02632	0.443239	-0.215973	-3.30896	-0.587872	0.645913	-3.37324	1.62179	-1.59849	5.79681	-0.934088	-2.30882	-1.27477	2.02773		-3.65231	-1.61848	0.887711	-0.326545	7.51999	-6.11297	2.58923	-4.49266	1.65736	1.8008	3.80763	5.63311	2.44244	-1.43413	0.109848	-0.241953	0.75888
	-1.23964	5.81555	-0.984012	-0.495564	1.92751	-1.78636	-1.72707	2.39032	0.791107	1.09816	-2.80371	1.38305	0.743135	1.61905	1.2412	1.11724	4.53878		0.213349	-0.993998	-2.46879	0.182755	1.6563	-1.51623	0.675627	2.47624	-1.39813	-0.172058	-1.27809	-3.33802	-1.08323	4.50282	-3.32633	-8.12894	-0.562697
	-1.08236	8.43122	2.62366	2.47843	-0.0846608	1.14295	0.343889	-3.63294	-0.0928099	3.5914	-3.74638	-3.65043	1.17536	1.16656	0.774709	-0.988164	-4.93717		1.5804	1.60396	2.1734	-0.805803	0.287835	2.09932	0.264574	-0.538232	0.0629941	0.350592	-0.35538	1.68766	-5.08639	3.96244	6.23656	-0.0264749	-0.879793
	3.56479	-3.95614	2.21168	-1.05018	-3.59235	1.07361	-1.59656	-0.657566	-1.00806	-2.89294	-7.70741	0.803108	-0.402178	2.70751	1.7915	-5.58704	-1.90007		3.45387	-1.32603	-2.68756	1.20809	-3.58647	10.2313	-0.14509	8.46234	-3.45614	6.86729	-5.42382	-0.789457	-4.06613	-0.0539706	-2.2019	0.564089	-0.696438
	1.19819	-2.35098	-0.722109	-0.079849	2.90509	-6.99284	2.4513	1.3164	-1.45574	1.64505	-0.187409	1.24608	4.515	2.74104	0.791974	-2.17558	0.149772		3.33862	2.71541	2.44656	-6.27505	-0.467857	-2.62324	3.94542	1.47605	4.04703	-7.62331	1.01684	-0.768465	-4.52258	9.95378	-0.64185	0.142032	-3.0168
	-0.685295	-1.7575	-0.679228	-0.609108	2.40803	2.44495	-2.01268	4.28876	0.0641999	0.204628	1.31363	1.68115	-0.568655	-10.7336	-2.22289	4.74979	1.21165		0.239119	-4.77156	2.57405	2.74548	-3.35776	-1.46732	-4.46514	-5.49923	-2.42566	-0.622373	-0.533308	1.75202	6.04305	3.98472	-3.08326	-1.29271	-1.84506
	-0.0881985	-2.67947	0.33946	-2.63659	-1.58346	0.888163	5.01142	-3.74078	-2.44712	3.7844	-1.20368	-5.38887	-0.148909	-1.71713	2.74838	0.692328	5.28445		-0.840674	-1.28592	0.693297	1.7705	-3.25776	-8.8044	-5.37794	-3.46578	-0.873242	-1.1308	5.42571	-0.226192	3.12857	5.03684	-3.02588	-0.239551	1.81472
	-2.51237	1.3799	2.33378	0.838885	-1.06964	0.837744	3.52366	1.22742	2.51242	-3.61765	-0.238101	2.03889	-1.72192	4.28989	-1.79231	0.654792	-0.133331		-1.39745	4.67411	-1.69712	-2.69911	-2.16953	-2.63804	0.705894	2.57408	2.20434	-0.149212	-10.6062	3.299	5.23088	-3.89287	-4.96935	-8.19735	-0.0412667
	-2.95897	2.41802	-3.19572	-1.6817	-0.0510308	-1.20558	-0.475893	3.19291	-2.05419	3.99592	3.21216	4.96725	-2.7844	2.78696	1.15726	-3.86058	-3.04359		2.07135	-2.38896	0.901554	-4.16244	6.90517	0.528137	-1.71463	-1.38191	0.30611	-8.17785	-2.62934	-1.67011	-1.65384	-0.308258	-0.913231	0.835572	-6.41648
	4.5716	-2.06694	-0.247849	1.30237	0.471547	-2.2413	2.01288	6.15527	2.35677	-0.877942	-3.85058	2.39885	-6.33372	-0.226277	0.599533	-2.8522	-4.94857		-0.932572	-0.971927	-3.0117	3.3813	-11.0354	-0.809443	-3.14034	7.66416	0.930112	5.7834	5.85617	-4.13113	-10.53	-7.71381	6.14294	-5.63873	-0.313885
	-4.92036	-1.07604	-2.82074	-0.708476	-3.00294	1.73084	-1.50989	-1.88594	3.24957	-1.24269	-2.92358	-3.66393	12.132	0.249925	-0.462968	-1.31913	1.64919		2.59159	-4.07105	-4.43765	-4.0672	5.00714	-1.15425	-3.07192	-3.28959	3.0734	2.23506	4.35003	-0.0817903	0.597582	0.885543	2.19958	1.88212	-1.73589
	4.42829	1.85846	-1.11844	-1.99412	1.90912	0.484259	1.08266	2.47496	2.29432	-2.68492	3.48761	4.52036	10.6066	5.89213	0.786111	4.7699	1.54681		9.37617	-3.29818	2.77895	-0.918131	-3.30082	-0.270674	6.22634	-1.13416	5.7097	-7.06797	9.99461	-3.78936	1.71903	3.22836	1.26976	13.8547	2.1679
	-8.51415	-0.0563679	0.895146	-1.4445	-0.640693	-5.00847	1.53438	4.3084	3.21635	-0.258468	-1.39888	-2.03727	-4.37797	-1.08869	-0.747098	3.73143	-7.44896		-10.9405	-4.14637	-1.0881	-2.46739	0.574267	-1.35984	6.74449	0.812579	-2.71979	-5.04318	-0.018374	9.26278	-1.97041	1.41714	4.9375	0.907731	5.71731
	1.5384	-6.99278	-0.0895507	-2.90779	-1.68864	2.98023	6.95141	-6.86389	-2.85809	-2.33351	7.21087	6.90112	3.10785	-5.10898	-2.30199	-3.82447	-1.9389		2.75337	1.99317	0.53244	-1.0265	-0.0664121	0.548234	-3.73587	-4.24418	-3.15039	6.9937	0.446729	-3.2287	-1.18246	-4.92366	-0.907348	6.46158	0.269694
	-0.415836	-0.95304	-4.0735	-0.385791	-0.734264	-0.54964	0.835792	-6.03765	-1.42573	-3.40838	2.31372	-4.66298	2.56179	-0.168112	-0.377726	-5.39675	-2.92461		1.45216	-1.38381	-6.36278	-0.592616	-2.72023	-3.04348	-3.21603	-6.3053	-6.0859	-8.46029	-7.60783	1.73687	-4.92567	1.70103	-6.26799	-10.9845	-1.67694
	0.121622	7.56109	-2.05765	-2.37993	-3.27718	5.40234	0.690429	-2.20865	-0.483709	1.51859	-3.59312	-0.228328	-1.51774	4.73554	0.527026	-4.98402	-4.40788		1.65033	-5.78098	-1.27678	0.33731	0.115451	-2.63205	3.30264	6.6285	5.96978	-3.90823	-1.67988	-3.33877	11.2922	-1.213	-1.64709	-0.931142	-4.62459
	0.649606	1.54839	1.95714	0.108776	-0.817132	-1.163	-3.48101	-1.37291	4.47028	3.44892	-4.51193	-3.79389	2.86848	2.10448	-0.586016	5.41546	-3.89051		-0.657565	2.79858	-2.21216	-0.23358	4.94327	2.28536	-2.18125	-1.44334	1.51278	7.64677	-2.76741	2.04706	-6.03544	1.33089	0.453202	1.62116	0.924794
	-1.3327	2.00825	-4.02989	-1.42027	-2.35392	-2.24449	0.325762	9.47324	0.937865	-2.61603	-1.44453	3.64111	-5.27942	-1.55796	-0.714806	-0.696319	3.12566		-0.476657	0.852495	6.32895	0.197751	2.76579	-0.788696	-1.16912	1.47883	1.03945	-3.29833	10.6314	2.39784	-5.91418	6.33027	3.03134	-0.328052	-0.530559
	-1.32573	-2.55928	3.48063	-1.96719	-0.387418	-0.840667	3.11552	-2.66698	-2.58005	0.324892	0.107813	-1.42276	-1.46041	-3.74782	1.14294	3.68285	0.138899		-1.31168	0.379116	-3.65509	0.134084	0.0854759	-1.85194	-2.16233	-0.605185	1.54654	-2.74635	-2.48178	4.2177	1.65184	-4.21629	-0.41371	-1.77915	2.50781
	-1.32957	-2.15353	4.48823	-1.03165	-0.417546	1.55016	-3.60665	3.2091	4.41661	-2.72747	3.14431	5.01481	0.32751	-3.46061	-0.0103588	-1.44471	0.14758		7.83316	0.877531	2.33459	3.57779	-0.0953647	1.09746	1.8378	-1.69537	-0.968661	1.30013	3.39437	1.01126	2.65987	2.19084	1.11756	2.76751	3.53864
	1.65609	-1.27314	-2.00739	2.38713	0.0557597	4.42983	-1.33557	2.10355	-1.07287	4.22744	4.16468	-2.546	-4.41276	0.808492	-2.6722	-0.076575	1.6503		-2.04575	1.34756	-2.70259	-0.469318	-0.274576	2.56089	-1.66998	4.20846	-1.50815	6.33893	2.26104	0.283448	-2.39138	-6.94766	-3.37489	0.31156	-1.43898
	5.63188	-3.41616	-1.50637	-3.2096	1.53255	-1.69973	-2.06608	-2.98223	-1.55002	2.18982	-3.33094	-2.6052	6.32255	-0.935526	-0.340145	-1.21035	3.14591		-2.95136	-1.71029	6.23329	-0.506043	-1.4502	-2.46081	3.3132	9.10665	-2.07313	14.3682	-2.38074	-9.96065	-0.50177	4.36998	-2.89068	-2.64738	-3.42562
	-0.901279	-5.08007	3.49132	5.67976	-0.987092	0.163416	0.206706	-0.0474842	-1.01708	0.659504	2.15798	0.837119	-3.46206	-0.687662	0.988163	0.656306	0.133574		-4.88591	-0.79486	-2.35734	-2.03192	3.87951	1.53267	4.28633	3.99965	-2.66388	-3.11329	-2.53009	0.784028	4.3302	4.14653	1.57093	-0.609778	0.578538
	-2.94221	-2.26182	2.48587	1.55717	4.49691	-0.47885	-2.5127	3.90785	0.0230635	-3.86401	-0.367745	0.780818	1.73858	4.05693	2.81488	0.025644	4.1128		-5.85091	2.09558	4.02642	-1.04724	-3.28392	-3.45894	-1.25144	-4.11196	1.72021	-2.1065	-2.18616	1.52243	6.60733	-1.11428	5.51094	-0.0761648	2.07363
	0.51047	1.04203	-2.52239	2.42488	0.9847	2.37525	-2.72037	6.88322	2.06703	2.11843	-6.40704	-2.27426	0.430128	0.302782	0.141927	-2.10026	5.58348		0.652846	3.96323	-7.61408	3.44697	-6.43922	-0.93646	-7.30083	-1.22757	1.08076	-1.11176	-1.84812	-5.24078	-2.66647	4.59214	-3.5694	-4.54719	-4.43986
	-0.0417382	4.83523	-1.53306	-2.21465	-2.52357	1.72732	1.08697	-5.1225	-1.8889	-5.39436	4.04131	-4.82825	-2.38144	3.55401	-0.529072	-2.2195	-0.454144		-0.374749	5.3107	-0.277108	-1.55103	1.91466	-1.40123	1.63763	-6.34651	0.420282	-9.62897	8.48496	2.49869	6.01369	-4.22887	2.33131	0.976378	5.0388
	-2.59726	0.62175	1.95437	3.64115	-2.02771	2.57879	-5.08821	1.88905	2.65133	2.5962	-6.02139	1.61881	8.30999	1.81419	0.803191	4.66957	0.000560154		5.56686	-4.35911	-0.460583	-0.0436185	-2.72151	1.14492	0.0635809	-2.46813	3.74213	2.84242	4.31408	-0.255297	5.65347	-2.07136	3.21457	1.99366	-3.98942
	-0.654511	-1.59435	-0.559564	-1.50505	4.47249	-2.06914	0.755712	-1.08418	-0.816162	-1.41156	4.40615	-0.433066	2.51051	-1.91372	-0.860314	-0.431582	-4.05144		4.97882	-2.0431	-0.662136	4.96631	2.15281	6.69975	1.97683	-4.59181	4.05041	1.30336	-1.85954	4.50063	-2.74088	0.571087	-0.418058	1.50367	-1.02344
	0.788015	2.69094	-3.57435	-0.650651	-1.52274	2.28449	0.119444	4.95543	1.20488	1.58053	-1.67479	-2.48374	0.225963	2.37256	-1.51896	0.978228	-2.10885		4.36281	2.26191	2.62084	2.97548	1.03789	4.76068	-2.62261	-0.716969	-7.15018	-4.24485	0.965472	-0.730666	-10.1628	-6.79482	-0.0649794	1.50532	5.93792
	1.23171	-2.01851	-1.0895	-2.79312	-0.51321	-1.35959	-0.497191	-7.99473	-1.78889	-0.429448	-0.763042	2.46704	-3.53822	2.17462	1.32756	3.89996	-0.670153		1.22096	-5.94087	1.39112	0.480391	3.93378	-3.17514	2.26545	4.15689	1.14549	0.19937	-7.70927	4.55313	-5.10554	-1.16227	-1.22459	4.99746	2.89581
	0.677779	-0.719094	1.39539	-0.430107	3.00124	-4.50085	-2.09525	-1.93739	-0.800309	-0.943464	-3.35757	3.4196	1.7228	-1.00664	-2.82075	4.33435	-1.23362		-0.944246	-0.148325	-2.34838	-6.02251	1.84025	-3.61072	1.14137	3.03021	1.44278	3.13779	1.11802	3.35385	-8.06241	-0.0244915	1.1047	-3.52108	-5.64871
	-2.37279	3.59241	0.380602	-0.0595125	1.5207	0.861044	5.32339	-0.875301	2.1685	2.03657	2.54254	1.87436	-14.4869	-0.17097	1.03585	-6.71811	1.2026		1.86998	-3.85746	2.40532	3.46338	-1.24313	5.95086	-1.99429	2.90332	-0.752927	-3.92767	1.94932	-4.82716	1.47303	-0.874949	-1.57551	-5.05146	-7.69472
	0.580727	-2.5812	-2.63373	3.82048	-1.45483	-0.773751	4.25614	-1.81117	4.11617	1.00885	0.938064	0.331784	0.836026	-1.31875	5.39687	0.742913	-5.35962		4.66661	7.4345	1.15524	-1.56504	2.18297	-5.49347	3.85922	4.77652	4.56356	1.00493	-7.71327	5.51102	-0.993153	6.79249	2.2364	1.90526	-3.24153
	4.03876	0.262311	-0.147623	1.21135	0.57451	-1.90518	8.6998	3.25242	-4.95774	6.47174	2.82964	-3.20765	3.19377	-1.45089	-1.73834	2.71753	1.08156		-11.0513	0.7301	-0.0956487	2.38964	5.61772	-0.446623	-2.79719	-3.34999	-3.60297	1.93754	-1.3676	3.36894	14.5446	4.48339	-0.457932	-0.151902	-2.78872
	-3.49854	1.62462	-0.1613	-3.3858	2.10844	2.46674	4.15067	-0.686893	0.447232	-5.07615	2.21784	2.2565	4.08764	-1.56874	3.12947	0.70571	6.02782		-0.280482	4.03161	-1.34442	-1.17455	-3.43994	0.0886606	2.53756	-2.47602	1.25168	-10.128	11.4885	-8.75318	-5.40888	-3.79736	2.84318	3.7763	3.16387
	3.46867	-1.4932	0.324842	2.52976	-2.3535	-1.15804	-2.89525	-2.63126	-5.16751	-2.13596	2.60316	-0.275399	-12.4821	-0.674019	-1.50053	-7.29273	-2.51932		-1.01793	-3.15899	-0.0882422	-2.75879	-3.99118	-3.39005	-4.13529	0.398604	-6.36906	5.80995	-4.643	-3.35536	0.150722	-4.54571	-7.35847	-0.810673	7.11606
	-2.06006	-0.090713	1.31022	-0.54165	-1.31196	-3.77955	0.557889	6.41744	-0.299667	1.29155	4.98611	-1.80312	10.9836	-2.26866	1.87084	1.72188	1.44134		0.739435	-0.840002	0.175558	-3.8634	0.462685	2.61519	-0.814324	2.27406	-1.96271	6.25289	-10.7602	-5.93784	-7.77311	5.2415	1.93899	-1.41306	6.56738
	1.41458	6.83192	-0.205944	-2.60007	-0.267777	0.602233	2.50592	-7.54239	2.05391	-3.79408	3.36724	0.173423	0.483122	3.64524	-2.25719	-3.25089	-2.58932		-1.00545	0.489994	1.9495	2.01222	-3.57972	1.60271	-3.49801	-0.849426	1.47218	2.20204	-0.861736	0.498969	7.8224	-0.433555	1.23757	-2.53076	-1.4829
	3.89165	0.773977	-1.22455	0.8541	1.27799	-5.51256	-5.05513	-9.51208	-0.602926	4.10708	2.2472	1.65409	1.51364	-1.43443	-1.3853	-4.71161	2.88917		-4.7498	3.33215	4.73591	-4.63039	-1.11984	-0.428661	2.81534	-1.97155	-2.06407	-6.84168	8.55361	0.454559	-0.0606325	-1.06972	2.03944	3.33669	1.46422
	-1.12992	1.2342	4.75336	-1.17988	-4.67589	0.876301	-7.12894	6.50731	-2.76575	-1.50467	-0.873219	3.13853	5.07165	-0.509718	-4.51406	4.33902	0.376876		-0.991044	-3.8126	-3.9631	3.71123	-5.15912	-3.47961	3.1275	-5.09193	2.42773	2.62236	-6.0136	0.42831	8.07925	0.333136	-2.65313	-2.30986	3.4076
	-0.151382	-2.7891	-0.773335	0.797	-3.13085	0.2692	-1.2187	-0.485077	0.0702877	3.87134	-2.99301	-6.37387	-3.34703	4.91747	-1.64387	-0.599809	-5.62658		2.27322	-0.943568	0.354316	-0.459624	-4.19895	1.94968	-0.559651	4.78996	2.44559	-7.40551	10.4367	-4.08048	-3.25702	2.27414	2.16231	6.53087	2.84596
	-1.17402	-1.79798	2.19419	2.28349	-0.0884358	0.666649	-1.32701	3.5101	-3.08978	-0.263894	-6.11098	-0.883956	0.752884	-7.15456	0.725036	1.97093	-2.62201		5.54519	-9.56021	1.68977	1.8611	3.75935	1.35954	1.75584	-4.32524	-3.51352	1.07477	0.403812	-0.572578	-1.06902	-0.248529	0.988294	-1.63948	-11.222
	-3.69913	-0.294754	1.65478	2.7782	-1.55034	5.06929	-1.45579	0.492333	0.259103	-1.90906	-3.22567	-0.892807	2.36634	-2.2272	8.59261	4.55011	1.38936		-6.17317	-5.66214	3.04458	-1.82195	2.71458	-2.24918	-2.42404	-3.43677	-0.453626	3.56293	1.88664	6.95113	0.143351	-5.23758	1.32743	3.18114	5.20251
	0.272039	2.71808	0.607327	-3.72038	3.98169	0.977891	3.39381	2.4612	3.1218	-2.56258	-2.83541	-3.90172	-7.51189	0.698426	-0.0410189	-2.36357	2.90593		6.11993	3.25089	-3.58023	2.99628	4.66575	3.12479	-0.0972781	2.45629	-0.879601	6.5585	-8.11674	-0.510316	2.87993	2.80351	-2.31764	-4.5049	2.11838
	-1.26165	-0.262023	1.05082	-0.213818	0.00588583	5.39329	0.221432	5.41636	0.502752	2.27733	-3.9383	4.08784	3.113	-3.37846	-5.17557	1.72843	-2.07419		0.42606	9.17903	-2.68393	-4.67892	0.612053	1.98321	4.73812	2.35497	0.703038	5.06078	3.39121	-1.45804	-4.85961	-0.129383	-0.444333	-5.19493	-2.47524
	1.19882	0.762429	-0.515592	0.296353	3.02052	0.816363	-1.97243	-0.642532	4.90584	-4.38737	-9.53228	-1.9257	0.735974	-0.958315	-3.81059	-4.1756	0.946827		-5.75339	-0.377662	-6.26612	3.15777	1.05295	-5.67183	-3.91591	-0.739607	5.28832	1.56889	-5.09256	6.10668	-1.07563	-0.0408949	-3.55016	-0.886065	-1.0789
	-1.84728	-5.71094	-1.59256	-2.19134	-1.47605	-0.751996	-0.6865	5.28419	1.33415	-3.05462	-1.11514	7.05602	5.35236	-0.0413041	2.05447	2.92244	3.96668		5.5828	5.08079	-0.326715	-4.98856	2.98819	-2.8379	5.44248	-0.826263	1.87006	1.58183	10.9284	2.68239	8.2315	3.06399	-3.63285	0.924717	-2.69277
	-1.40047	-6.18429	-3.6805	-0.678251	0.514699	-6.81096	-2.4187	-0.803822	2.78991	3.27765	-1.18463	4.03139	-0.0420269	7.87269	0.420291	-5.47955	1.98298		0.435668	0.0542626	-1.86598	-1.61323	-0.582171	-3.51228	-5.18497	6.09621	-1.55793	-12.9015	-1.04963	0.767395	1.06152	-0.819913	-2.19043	3.7405	-4.31658
	0.539034	-3.65949	-2.27956	-1.16557	1.99151	3.14017	0.333718	-11.907	0.274328	2.11154	3.76147	5.4989	-7.95075	4.28399	-4.21241	1.6161	0.993389		-1.19391	-1.95743	3.11553	3.78782	2.34224	7.30789	-1.79671	1.029	5.99842	4.11778	0.969133	-2.14023	5.9143	-0.697801	-1.22128	0.0643316	2.05039
	-0.528684	2.36193	-0.889588	-0.654272	1.95339	2.10197	-0.925858	-4.02563	0.287543	0.449037	13.7253	-0.0428183	1.62334	1.69312	3.65715	5.20688	-0.00432255		-2.80523	-1.45461	-3.3831	-0.782166	-2.73786	3.12563	0.608617	8.97321	0.533699	2.13853	0.980577	-5.54266	-14.2101	-2.57474	1.77573	-2.60089	-1.09064
	3.39676	8.37884	-1.01013	-1.64514	-0.100337	2.07475	1.30645	5.83978	-4.17138	-3.70799	-0.291382	-3.09485	-3.32185	-1.39929	1.52972	-2.7099	-0.512148		2.60226	1.06231	1.63693	0.679098	2.67855	2.44399	-0.467877	-1.07019	1.04317	-1.34033	-0.0193514	3.0577	2.18837	12.0445	1.80117	-0.752476	1.76202
	3.81606	1.89049	-0.140417	1.36129	1.83003	0.558599	1.5349	1.68891	-0.604442	3.14216	3.71308	-2.65799	0.21242	2.00744	0.406074	3.36297	-0.0317731		0.528962	1.09275	5.17413	2.67283	-0.907208	-2.73397	0.974651	-8.10043	-1.47699	2.68016	-3.03445	4.15818	0.610123	-7.84442	3.85503	5.11191	2.61049
	-4.26981	-2.10347	-0.27937	-0.63526	-1.25543	-3.94672	1.264	8.52148	1.48536	0.500983	-4.26022	-5.23265	-0.774306	-7.08601	-0.213083	-3.0774	-1.06449		0.975071	-2.36401	-2.27329	4.19908	-4.99353	-3.40531	-1.06327	-7.11695	0.470443	-7.30094	-7.06807	-7.24405	-3.94448	-2.24528	0.936595	-3.0058	0.457328
	1.14038	2.39701	3.57438	3.36513	1.14378	-0.941769	-1.50165	-2.66263	0.594121	-4.63028	5.78933	-3.31882	6.2183	2.82101	1.1729	3.4661	-0.111138		-3.55938	0.691112	-0.207312	1.75674	0.921424	0.432797	3.41858	-0.119524	-4.11611	-6.28445	1.37699	0.348013	-10.975	-4.16118	-2.95553	2.89586	-5.19462
	-1.45194	1.39229	1.42246	4.36262	-0.971416	-0.427425	4.24253	0.136647	-3.28279	4.24938	-2.63827	1.58394	-0.308709	-1.77095	-0.935379	-5.00935	1.32794		1.42545	4.75701	2.86985	-2.15646	-1.66036	1.78297	-2.57997	-0.10822	-5.73699	-8.27109	-4.70132	5.4313	4.01886	-1.09448	1.67653	-1.68222	-3.84224
	-1.04514	-5.61694	-2.23328	-0.142459	-1.0997	-2.40492	2.00096	-2.08037	3.84941	2.64069	3.95635	-1.52346	-0.853627	3.63855	0.462583	-1.00644	-0.747052		-0.570793	3.83237	0.955827	0.456092	-2.23676	6.14757	6.9406	-1.08348	1.60873	9.23855	6.19578	5.50273	-3.46256	-0.546747	2.82998	0.76031	2.0177
	3.3625	-2.12981	2.6092	-3.1496	-3.23936	-1.87579	1.27774	-7.31305	-2.51487	-1.95589	-1.92813	-0.639676	-0.914215	-4.4502	-0.632768	-0.0276233	-4.3354		-7.54869	-1.58433	0.548166	1.59005	-4.80563	-4.47131	-3.52059	0.953864	0.423271	1.24401	0.567983	-3.44068	2.58075	-0.518701	3.50133	-4.77685	-2.11151
	2.27277	-2.14526	-0.547916	0.341807	0.611682	-0.84187	1.57658	4.43964	-1.38141	0.459857	3.20626	2.23706	-0.98781	0.962964	-0.22105	4.92498	0.564147		5.49096	-6.99482	0.644352	-5.25976	0.135151	-4.57191	-0.964765	0.00262144	-4.78999	-5.25509	-1.08403	-5.40175	0.148574	-5.51025	-1.31348	0.705417	8.2733
	-1.81255	-0.162165	-1.70239	-2.66752	-4.54421	1.69477	-3.5993	-4.8209	-0.755917	4.38791	-3.14321	2.10885	-7.07146	7.87807	1.69807	2.34967	0.953321		2.04717	-0.400989	-0.758119	4.40083	3.58758	4.34716	-4.89349	1.06121	1.97341	7.24099	0.741386	-0.382984	-0.759687	2.97951	-0.118999	-6.79437	-2.32488
	-1.89174	4.32058	-2.85197	1.32315	-3.70441	2.2319	-2.74729	-1.0928	-2.64382	-3.17198	-5.97989	-1.52188	3.33793	1.79502	1.12488	-0.754763	0.834283		1.1187	-3.30491	2.83833	-1.43443	3.55346	1.28696	1.19134	7.12773	3.21886	0.732083	0.0468558	-6.38652	5.85497	8.95222	1.57981	3.72177	4.59659
	-0.46321	2.304	4.0056	3.81456	2.13386	0.767144	1.13463	7.62624	-3.05009	2.27976	4.19228	-3.15253	3.24348	-10.7863	-0.940331	0.111069	-2.79045		4.70413	-4.20877	-1.56861	-2.27196	1.53431	-1.75189	0.287571	-1.80007	-4.54752	3.71807	-7.16412	3.58599	7.99108	4.91019	0.777758	-2.74868	2.53995
	-1.52553	1.28899	-0.627574	-1.69256	3.47351	-1.70187	0.547776	-1.66102	2.02098	0.242542	-1.13114	4.71961	-4.8518	0.133833	1.00271	-2.55279	2.58191		-4.69819	2.38521	3.51899	0.381853	2.0313	0.73089	-2.60722	0.275357	3.1809	7.1989	9.61274	2.03349	-1.85328	5.35627	-2.53047	8.29135	-2.99308
	4.42248	-0.223803	3.7505	-2.69758	1.31743	0.322541	1.4928	-2.95141	1.06594	-1.28434	2.04508	-0.402773	-3.94516	-2.9447	2.9543	-1.74558	-3.04569		2.40996	-0.525241	0.599287	3.02094	3.04519	1.73516	1.00435	-3.64865	-4.08898	-7.82544	10.8824	-0.0444575	4.31945	-4.20622	2.6499	-0.161366	-0.00140251
	3.88176	1.26602	-4.8584	2.30005	5.16848	-0.161816	-0.530332	-1.24143	4.58227	-2.80169	-2.78408	-0.517099	5.46584	0.477964	2.91476	2.53421	-3.67026		1.02662	-3.94231	-4.32924	-5.36024	-3.42374	-4.7396	2.61956	-2.57484	-1.35021	2.14506	-5.8498	-1.14758	0.0064159	0.22634	-1.68617	4.88972	-4.48452
	-4.14706	0.758557	1.54727	2.80074	0.529339	3.34311	-0.522284	0.472768	2.56851	-2.31037	-3.12369	-3.62105	9.3832	0.9018	-3.61555	-2.71114	0.211169		-2.35025	7.63192	-1.76776	1.73352	-4.87571	-1.69428	0.235566	5.49399	8.40394	3.61043	4.92188	0.725118	1.70433	-1.34226	-1.54331	-3.05893	5.05735
	1.83633	-3.2464	-0.0312216	2.80479	-1.09752	-6.16432	-2.98434	2.19518	2.0243	1.18875	2.52128	3.78735	-3.19154	1.82695	-3.63623	-0.478612	4.60135		-6.22279	0.695576	-1.71704	1.79839	0.188506	-3.13014	0.849554	3.55516	-0.320257	-3.42927	-4.29684	2.07537	-6.09042	-4.9082	-5.4256	6.98918	-3.87664
	-1.66808	0.250613	0.907081	-1.18765	-2.70993	1.81463	2.08168	-0.0700686	-1.54963	3.19477	3.64611	-1.79038	2.24264	-0.246252	-1.64686	-1.26442	2.00279		1.90686	7.74705	-2.67742	-3.16841	1.76762	0.951238	-2.04126	-0.393891	2.48282	1.52604	-5.50035	1.40562	-8.38171	0.0322027	-1.83644	-1.46934	4.71196
	-4.16061	-2.75121	-0.13717	-0.676571	-0.306081	0.279139	1.17348	-4.3189	-1.65149	1.20681	-9.25346	3.14673	-1.81379	1.68274	-0.146995	-0.0641347	-1.08241		1.53658	-5.21494	0.851184	-0.168428	0.359795	0.0479455	6.56048	4.64455	-4.18208	-0.523537	-7.18344	1.71897	4.82647	-4.01761	4.22158	4.06241	-5.67897
	0.858072	3.24706	2.83635	-1.1621	-0.88459	4.72888	0.788339	3.4526	-1.77851	-0.275952	0.318872	0.599044	3.13916	-1.38527	0.863819	1.62729	-2.65259		3.66429	-0.691281	2.8693	-1.20199	2.4627	1.6578	-2.84771	-6.33147	-2.3112	-13.5779	4.15854	0.0190985	2.03009	5.4454	0.246802	-2.41831	-0.0521134
	-1.11296	2.74414	-3.17235	-3.14447	2.55549	0.66404	0.923247	2.24808	2.57293	-2.25433	0.86016	0.0662886	-6.89901	-0.949288	0.385994	2.81537	2.29336		-4.21192	6.81756	2.87787	0.731837	-5.42644	3.77836	-3.76805	-5.32351	1.09806	4.86323	-8.47055	1.31017	0.725241	0.423793	-1.76146	-1.4138	-1.41057
	-1.07491	-1.76136	-1.16357	-2.62403	-1.48537	1.08532	2.07494	2.07073	-3.09283	-1.72906	3.3683	-0.952486	-0.429234	-3.00806	-2.08012	3.00599	-1.74404		5.40616	2.81159	-0.121782	1.63523	0.689219	3.40699	1.29754	-3.33265	-4.95287	1.8	1.93221	-5.4033	-3.09176	-11.0805	-0.802876	-0.925786	7.2422
	3.97082	-0.770922	1.8621	-2.60119	0.992822	-0.506057	-2.76	0.923213	-1.27095	-3.70086	1.84213	-2.95888	3.04723	5.93984	0.465725	-5.79471	3.23515		-1.48305	-4.7087	0.372037	-0.488536	-2.69379	1.04087	-1.15254	-2.35947	0.036165	1.23279	-7.1313	-2.6166	0.075758	2.43382	1.62393	-11.4554	-2.59744
	-3.47738	-0.285982	0.903829	2.42358	-5.51041	-7.10838	-8.08506	-2.19249	-3.95625	-4.67039	-2.71851	-0.955121	4.52885	0.895979	2.02363	2.41943	-0.269768		-0.38087	-7.74232	-3.13871	-0.135178	4.92089	-5.32294	-1.11948	7.59599	3.56414	0.16202	1.33963	1.17505	9.72496	-0.0327147	3.02133	-3.50325	-1.43326
	1.57878	-0.807875	-5.03946	-2.05019	-1.49599	2.28048	2.09626	0.724835	2.85659	2.36171	2.68725	2.05603	-2.48606	-0.638003	-2.9065	-6.3455	1.73991		-3.78838	-1.78785	1.34817	1.20039	2.52951	-0.687441	3.3959	3.53424	3.12888	-3.41179	2.34451	0.476291	-10.1464	8.01972	-1.10738	2.4309	1.73108
	-0.862475	0.662261	1.53097	-2.02298	1.53475	1.66304	-2.21949	-4.32443	-1.82724	2.89484	-2.9387	1.57136	-1.49927	0.839548	-2.32497	-0.583679	3.76234		-0.706377	5.1566	-2.16501	-4.47613	-2.37164	1.44433	2.39321	-2.54368	6.22714	2.51203	5.38165	-2.2085	0.459965	-4.40981	-3.75809	-1.15221	2.39206
	3.69703	-0.376436	3.61374	2.00477	3.08014	2.04209	-3.03564	0.659211	-0.502826	0.928402	0.406506	1.0873	1.98751	-3.66979	0.767602	3.21027	-1.7048		-3.13537	1.59327	-3.17584	1.84134	-1.28614	0.069371	0.872494	0.363768	-3.64519	5.43423	2.94824	6.1246	18.0432	-0.822972	-2.42597	-0.751187	-3.45351
	-2.74446	0.575516	3.20733	1.03267	4.13819	-3.07937	-1.35536	-0.325659	-1.66573	3.46178	-2.77339	2.10011	-2.52735	4.33539	-0.129666	1.54112	-0.664248		1.92439	-1.4753	-3.682	-3.34102	4.2827	-2.81522	-3.16583	4.25857	-5.99299	1.85574	8.04042	-2.52109	-9.39683	0.277916	3.89434	-0.36408	2.19158
	-1.68864	-6.48199	-0.689833	3.5604	0.706725	0.301719	3.31835	-0.281343	1.68783	0.494376	2.52614	2.60597	2.95476	-0.64373	0.981992	-1.58707	-0.119057		1.97295	-5.04635	1.31875	0.48288	-5.66802	-0.712203	3.77906	-6.85693	-0.321633	-3.22244	1.15343	-1.14294	-1.35966	0.389926	-1.29143	8.01155	-4.17494
	1.36294	5.45137	-3.57934	-0.91224	-0.216596	-0.31158	3.98274	-3.21099	3.06086	-1.97445	-0.189749	-1.89881	-1.0673	-4.10633	1.101	1.32884	-0.0724603		-1.98945	-1.11699	-2.67162	-0.681252	1.35925	5.37587	-3.29166	-0.980056	3.86315	4.20083	-0.718215	-2.73918	-4.34404	2.00963	4.52262	2.87853	-5.55479
	1.40887	0.87642	0.0372319	-0.385392	-2.13416	-0.916342	2.63527	-0.118517	1.45548	3.55465	4.08454	1.58236	-2.09436	0.948031	-0.274554	0.291034	-6.52777		2.03766	6.81566	4.34859	2.1717	1.86266	-3.05327	1.12346	-1.10798	5.55555	-1.37327	-6.08048	-1.80892	-0.348073	4.63321	-4.15765	-1.26	-3.94904
	1.94797	-0.205563	-0.341682	3.64092	-0.548355	4.49012	2.27367	3.99151	1.37286	0.580987	4.85488	-6.9535	-1.62688	1.51929	2.35307	1.80062	0.0117476		1.55487	-2.74559	3.88069	9.04607	-3.15899	0.498401	-0.973828	4.76223	6.24983	-0.443472	12.5604	-1.35223	-1.36935	-2.74344	2.1734	-5.40072	7.14187
	6.47929	-1.79283	-2.21756	2.16675	-4.46145	-2.08984	2.8959	4.11398	1.31323	1.10387	2.62723	-2.0088	-7.16497	-2.39311	-1.51868	-1.64241	2.54301		6.06291	1.70185	5.42552	-1.55479	3.79381	1.52931	0.918379	-8.36652	-0.0594103	2.4915	-8.8018	4.12988	-5.40501	5.37545	3.021	6.45975	6.71811
	-1.99792	-0.383197	-2.09182	-2.30775	-0.875546	0.345711	-3.4998	3.24346	-1.22415	-3.8774	-4.59261	4.41477	-3.20839	-0.790306	0.60736	2.4608	-0.93679		-2.93745	-5.83975	-3.01657	-3.1286	0.221337	-1.46172	-5.69787	0.508542	-1.87709	-2.06711	-5.17311	2.1355	-3.95189	-5.51436	-3.11025	-1.67526	2.28046
	-0.484107	1.02587	-0.46575	0.217624	6.20746	-0.701796	4.58505	-1.62572	-0.740866	-0.863542	-0.799158	-3.68364	9.24341	-2.17398	1.22817	2.10799	3.06996		-1.44546	1.63151	1.05423	1.32575	-1.3754	-2.97537	-1.82045	-1.61007	3.29251	-5.11811	5.441	0.661851	4.99336	3.58303	-0.716482	6.19742	-2.66977
	-5.4795	3.43723	0.659424	1.24313	0.785981	-2.73148	-3.3508	-3.49917	0.260678	2.64477	-3.48746	3.69599	-0.808706	8.45363	2.84057	-3.20419	0.56134		0.5396	0.116997	-0.362811	-6.19182	0.505351	-0.011867	0.0527387	9.27983	-7.05411	-1.66045	6.53576	7.70544	-8.06593	-0.836235	-0.794718	-3.41931	-3.63083
	-2.98406	-7.64609	3.7826	-3.73097	1.35873	-1.24303	0.691639	-0.382358	4.27744	4.14689	-3.15324	-2.44536	2.13631	2.08979	0.441325	-0.980043	-1.96398		-0.981671	0.117569	3.73101	6.31742	3.86606	2.92911	-0.0762585	2.17997	-3.4196	-3.19322	3.60734	-1.23784	-0.626515	0.724405	1.15703	-6.52291	-1.6006
	-2.49754	-0.720911	-0.597239	-1.20439	-4.07523	-3.73677	-0.788362	-1.28034	-0.194113	-5.35774	4.20691	-1.60576	-2.42035	-6.26871	0.527247	-0.224787	-1.5067		-0.508812	6.63347	-1.16612	-1.6489	1.20984	3.34841	1.29447	5.0916	-5.8057	1.28427	-0.346962	-6.67254	0.814536	-0.738003	0.639717	-2.11132	5.92322
	0.480542	0.21591	-1.48101	3.3231	-0.0164723	4.28642	1.70872	-1.19761	-0.657859	1.13041	0.0954923	0.217689	1.5226	-0.125434	-0.404739	3.55564	3.4331		0.958463	-6.83568	1.94351	2.90586	-5.45969	1.74738	4.16667	0.0153984	-0.713218	-4.72755	-4.32863	1.39656	7.25977	-3.22581	6.15321	5.31705	4.44307
	5.95086	1.66741	-2.36955	1.35168	-2.46523	-2.67493	-5.31734	5.86207	1.3822	-1.88902	-2.48605	3.02871	1.46642	-0.484201	-1.85747	-3.14528	-3.14395		0.42024	8.20915	-6.44284	0.477488	-1.63842	-2.8721	2.04185	-0.0485482	-1.1421	-5.72853	-4.83781	4.96459	2.71121	-1.2407	-1.80365	-1.73679	-1.03866
	-0.0857741	4.13639	-2.26366	0.38146	2.57861	1.87723	-3.36645	2.89577	-3.57791	-3.41623	-4.03731	-3.16816	-3.58775	-1.84898	-1.83346	-1.33447	1.26342		-3.6236	4.76637	3.1718	-7.43885	1.67804	-0.00767453	3.92124	-1.10075	-6.09145	7.78118	-2.87332	-0.973128	4.67028	5.21639	2.26695	-0.772377	-2.51976
	2.87161	3.12531	5.33595	-1.08755	3.11546	3.44049	-0.938264	-8.09841	2.45809	0.0487432	-9.55898	0.132243	-0.638922	-0.223772	2.1652	3.48097	-5.34293		3.32662	-7.66613	-3.71589	2.15158	0.994288	-3.15654	-3.19419	-7.14229	-0.559661	1.80106	-2.43266	-5.42095	2.13775	-3.85471	-3.63805	2.71016	-2.99829
	-5.17592	-5.86381	-0.0714125	-0.555463	-2.35403	3.51207	0.467881	-0.121365	-2.51314	-1.99395	2.94725	2.43556	1.81366	0.387573	2.63694	-1.70611	2.53944		0.270403	-2.59091	0.890669	8.24329	-0.685074	-4.31553	-5.30379	-1.17482	-3.04453	0.830287	-9.01211	4.61732	-7.38631	-0.453398	-2.52253	2.21017	-10.4727
	1.27277	3.67052	3.01358	-5.0225	-0.82897	-0.411023	3.35296	0.827123	-4.99441	2.95604	5.97876	-0.252255	4.27045	1.98145	0.0807695	0.597355	0.91345		-4.2929	-4.51093	-1.01199	-2.16911	0.144458	1.51886	-0.907188	-1.20045	-1.5434	-0.132313	-7.10684	-0.361399	1.09749	-10.0783	0.609032	0.726457	1.55805
	1.21884	-0.770829	1.59028	0.510984	1.69166	-2.83196	-1.28175	1.74836	-0.487839	4.89928	3.03207	1.57485	-0.268441	0.554661	-1.50366	-1.11519	0.782379		-2.36406	1.07063	0.0727698	2.40924	-6.01288	3.85036	-0.504336	-1.22172	4.94666	1.41178	3.78888	-1.35933	5.58789	0.772687	-1.24832	-2.24258	-2.40553
	-3.83651	1.81238	2.65805	0.544519	-2.29104	2.74605	-0.43461	-0.35531	2.00518	2.33651	-1.89696	2.92279	2.19678	2.60452	-0.116016	1.15025	-0.350212		2.05615	1.15042	-5.8582	-0.526299	-7.15326	-0.31716	0.404563	0.758546	8.42873	4.96082	1.18144	0.622268	2.08307	3.60236	-3.09979	7.30107	4.63642
	1.6079	-0.0802985	-3.78372	1.07752	-1.77592	-2.18009	1.39631	0.519439	-1.01592	-0.231304	4.68701	-0.702803	1.66553	1.129	-5.25524	-3.11163	2.51939		5.46693	5.72512	-0.807711	-8.47963	4.22661	2.02021	-2.68094	-0.262694	0.405799	1.51282	2.07767	-2.4168	-4.41927	0.414101	-3.95067	-0.144859	-0.816805
	-4.94679	-0.950025	4.76436	-1.39068	1.23809	0.386685	0.713256	3.37678	-1.05092	0.696965	1.27903	-5.29688	-1.3631	0.626759	-1.41957	-2.40527	-3.10509		-1.6324	-0.208475	10.7218	-0.453784	7.62939	1.36634	-0.761492	0.711455	-1.1193	-1.43439	-2.01546	-8.97564	8.0782	1.71182	6.69387	-8.08282	3.23344
	0.000511339	-1.29862	-1.1983	0.639163	0.751979	-0.0562677	7.0188	-9.77843	-0.0987871	-2.3774	4.87399	-1.8551	-6.3903	0.597286	-0.106581	3.76581	3.28002		-2.74239	-2.15329	-4.77137	-2.95079	-0.443014	1.72491	7.66211	-1.32206	2.85588	13.117	-0.591133	-3.55232	2.07264	2.49981	-1.67099	-8.01536	2.78525
	4.45082	2.87146	-5.17224	-2.33374	1.76658	-0.511203	-1.68423	3.05923	1.34223	-4.453	1.9669	2.62596	0.582502	-1.95912	-0.813191	2.39914	3.67813		-0.3633	0.88813	0.711389	0.528414	-0.9895	0.0993708	6.58895	2.63387	-1.66664	-1.33545	18.857	7.35613	5.56111	-7.21731	-0.549624	8.55501	4.83621
	-1.09492	-3.94282	-1.15795	1.68981	-1.21749	-0.979927	-2.89277	-6.10452	2.27453	0.971654	5.05303	0.648659	0.553698	-1.04131	0.964235	0.493296	-0.90762		-2.49513	0.413762	6.16955	-2.51595	1.99019	-7.50723	0.518101	3.57667	6.81459	-2.79383	0.334656	1.75358	-10.4592	6.56519	3.55428	-4.37412	-5.6165
	1.86413	2.75501	-1.65584	0.209025	-4.19982	1.03627	-1.10356	6.73617	-2.79899	-3.60193	-5.87186	-2.28579	2.02161	-5.64734	-4.27019	0.547927	-4.97454		-5.13749	2.92217	-5.89678	10.4174	0.495442	1.4077	-0.0513856	-5.49585	1.3004	-2.76028	0.34643	-1.35533	-3.49079	6.8521	0.637778	2.19503	2.42401
	1.82874	3.46102	-0.666229	1.22317	-0.680283	3.03662	-0.813224	-1.41294	-0.875062	-4.67223	-1.81141	-2.17745	-0.0154594	8.22552	1.98801	-2.43628	-0.0204371		4.21042	-2.58739	-1.48674	-0.168999	0.52481	0.346234	0.37962	2.41466	-0.709003	-7.23667	1.8958	3.03464	7.96418	-2.35187	4.19881	7.76052	3.95445
	1.29955	-3.82901	3.81068	0.731582	-1.65899	-0.979059	3.4817	1.45358	3.54979	0.262177	-5.26844	2.47236	-3.05908	-0.919345	2.74356	-3.45766	-3.04366		4.04987	-4.11498	3.9012	-2.77191	-3.92397	-2.1902	-1.68964	-0.692893	4.78594	-4.72458	-4.51515	-0.0708999	-4.59583	2.45774	-0.263785	-0.179234	0.471498
	6.2771	-1.61945	-0.225176	-0.266268	3.36368	0.489586	1.28464	-2.65933	-0.0209347	4.20264	6.75507	0.661026	4.38935	-5.57796	3.00128	1.48635	-3.04318		-2.6174	5.84011	-10.2307	-2.8871	8.14612	1.29919	-3.75977	3.18106	-2.71582	3.77478	-10.3859	3.33384	-10.6717	3.28505	-6.2502	-4.12544	2.97197
	1.76183	-0.914721	1.22631	-0.270785	-0.112907	-1.05657	2.09893	0.252558	0.916121	5.15033	-5.2419	2.88474	3.3287	-3.74594	0.765967	-0.100926	5.48141		10.2108	-4.7207	8.62023	-1.50973	-0.768542	-1.18553	-4.83117	0.0367518	-1.21583	-8.23938	2.28258	1.75454	-0.763627	-6.86625	3.74029	-9.5789	-1.54708
	-3.74592	1.28083	-2.83458	1.71779	6.41042	-2.61617	-0.572277	4.19263	-0.635995	-3.39379	-3.7594	0.638573	-1.74178	5.0814	-1.45776	-0.715512	1.52989		2.53719	-0.295287	-4.04253	-2.63456	2.8279	-1.64499	1.09597	-1.12487	3.28392	4.23264	5.98759	3.69658	-3.8709	-2.49303	-3.79075	4.96003	1.91182
	-4.74594	-0.536919	-2.40737	-0.800627	-1.06734	-0.687465	-5.22609	-0.836705	-2.1747	1.57103	-5.29651	2.91659	2.17754	0.408831	-2.16559	-4.35295	1.60143		0.864797	1.61907	-1.21523	2.24389	-4.56908	-3.08054	-2.47829	-3.30218	0.781119	3.69103	-8.77504	-5.83523	2.00795	3.90723	2.65908	3.49141	-6.65333
	-0.738122	-2.37178	-2.49139	0.174083	-0.0473413	-0.768366	-9.36	-1.83413	-0.697986	2.04524	-0.351398	0.21206	2.08678	3.24109	-0.853673	5.49154	-1.30537		-4.80292	-3.47435	3.60619	1.13106	-2.46421	6.00581	-2.55363	3.50707	-1.72672	-1.8635	2.48903	-7.33688	-5.62482	-0.163672	-4.90722	-2.48433	-4.24391
	-2.22247	0.272845	3.91425	3.1422	2.46923	-2.35655	2.52809	-0.799424	0.795435	0.529011	5.0786	0.0176377	-1.01346	-7.41732	0.981292	1.32291	5.80759		1.03773	-1.57191	1.92601	0.532129	-2.86233	-0.388623	1.37048	8.3057	-2.74212	-0.929734	8.7729	3.69468	-0.266201	-2.70464	1.5139	-4.96638	-0.360586
	-2.69912	-1.10591	1.31061	-1.89581	-1.01886	1.55044	-4.06026	1.26649	-2.1939	3.52221	2.49685	-3.67441	-13.6221	-3.06232	4.84194	-0.353913	-0.562059		-2.60935	1.83036	-3.75146	-2.04819	3.23184	2.23296	-2.20518	3.09705	0.232497	3.49403	3.06858	2.76135	4.08743	5.28466	-2.07368	0.546334	-2.00323
	-4.16832	-0.0103651	-2.30104	0.0606467	3.48722	1.45509	-0.624018	6.36161	3.83375	0.524399	-4.09272	0.628019	-1.23753	3.80965	3.23016	1.96585	-1.91701		-3.74025	1.73651	4.07802	3.89412	1.81383	2.36687	3.72037	-11.1152	-4.30503	-8.59005	1.36729	-4.63623	-3.05979	-5.19623	0.334107	3.55514	1.32909
	2.86956	-0.942195	-3.41928	2.01232	-0.0135748	-0.140156	-2.66281	2.48291	1.87731	-3.46515	-1.68581	-0.0828543	-0.357771	0.701457	-3.85296	-0.713319	-2.76025		4.14893	3.15056	2.41844	2.86222	1.37956	4.00903	2.14828	-1.32705	-3.8565	-0.679478	0.159734	5.00124	6.79661	-2.64849	3.2413	-2.43851	5.63808
	1.91401	-2.40244	1.95746	0.460062	-4.52216	-3.23303	7.32313	-1.37353	1.43495	-2.94743	1.7221	2.68551	-1.98041	0.115172	3.09285	-1.38739	1.40508		-0.438155	2.57636	-0.726549	2.35832	-2.57451	-5.34487	-2.92019	3.4656	-2.42322	8.72858	4.43646	-0.328319	4.66127	1.92596	-1.84826	0.566913	-5.07375
	4.9644	3.60854	3.83084	-1.59522	-1.03922	2.17849	7.33292	3.78761	3.00416	0.576321	-3.3645	-3.57377	1.89726	2.05201	0.567028	2.94716	-4.92424		-4.99814	-3.98261	-2.85377	-4.6165	-3.55124	2.30073	1.01632	-6.73314	-1.50594	-6.86286	13.6881	6.8717	8.03881	2.02455	1.56894	7.57293	-1.3032
	-0.980063	1.591	1.70261	0.347418	0.43481	-0.903887	3.36502	-7.03891	-3.91816	-1.89533	1.55871	-2.8668	2.77815	5.01227	-2.93179	1.79322	-0.251418		-1.02813	-5.52336	5.53936	2.43775	2.44724	-2.55862	1.95916	5.08071	-3.10474	1.04934	-13.5941	-7.90335	-4.5664	-3.85589	-2.50415	-0.419038	0.453536
	-2.92028	3.04581	2.57451	-2.71107	-1.10022	0.521185	-0.58267	-0.858737	1.66443	5.63604	-3.50432	-0.198718	-1.33469	-3.00468	1.09428	-1.84697	1.42045		0.474178	5.45647	-1.0452	8.01992	-2.08033	0.0727735	3.90969	-6.08912	0.780915	-0.531721	-3.41825	-2.15928	2.84958	-0.219056	2.4348	3.59226	-5.29921
	0.1427	1.97441	4.4483	-1.76979	-2.14416	0.954625	0.487191	1.32234	0.248074	-1.83124	1.44977	-0.573521	5.06177	-1.00033	0.142454	1.52814	1.58845		1.51041	-1.04148	3.39376	-2.87223	1.86565	-4.30913	1.36913	-1.2393	0.152264	5.89697	-17.2913	2.09719	-5.70991	-0.56907	4.3874	-2.39216	1.44323
	0.707707	-0.621293	0.825629	-4.32792	-1.19656	1.89692	-0.428507	-2.50143	-4.1712	-2.79886	5.42367	-3.99398	3.47044	6.02298	-0.790617	-2.08059	-2.25008		-5.41859	2.98363	-6.6433	-0.241914	-3.21431	5.29202	-0.161402	-5.367	-1.48884	4.83817	-15.7189	-3.64142	1.25768	5.08964	-1.14561	0.128452	7.68577
	2.27345	2.26104	-6.29193	3.11526	-0.256651	-1.65186	0.666758	-2.33554	0.402683	4.7315	6.41927	5.53847	0.394037	0.562165	-1.70874	-4.17294	0.902501		-3.81284	1.03175	-6.15667	-4.09321	-0.818806	3.87307	-5.68099	3.53003	0.360026	-0.205703	-2.70511	0.116922	-8.74605	-4.74758	-5.16429	2.1545	-5.06666
	2.33854	-3.37596	-2.90298	1.06031	-1.82339	1.30791	-0.730741	-3.18501	1.466	-1.74171	1.93751	-1.47628	4.83493	-3.38644	-0.116016	-1.24932	2.04418		1.82674	0.601978	1.3526	0.0691232	0.0544022	1.93147	-0.188941	2.4534	-2.29823	-1.73266	10.7478	2.86403	7.27951	-5.08545	1.33043	-2.81395	-2.3092
	-5.5985	-2.52939	-1.00633	0.507644	-0.39547	0.275491	-0.124864	2.94578	-0.48457	2.28007	5.47843	2.96302	-0.704926	-4.32698	-3.01674	3.68937	4.67332		-1.00168	-4.80747	-1.61727	-7.76018	-2.09165	-6.03468	-4.18485	0.403985	-0.46035	7.75875	6.13915	2.5918	0.333835	-0.928685	2.83683	-3.77719	8.46271
	-2.03922	3.30376	2.399	-3.0425	0.02861	2.24983	0.980535	6.05323	2.54819	-1.70437	4.04107	2.85887	-2.22406	2.73615	-0.915207	1.14176	-4.71135		2.69915	-1.1992	-0.0686623	0.413344	1.24676	-0.0265158	-1.16858	4.38194	1.87719	-4.7306	2.97038	-3.20753	3.9153	1.21815	2.35246	0.264158	-2.24678
	7.51484	-1.87343	-3.68627	4.40995	-0.549473	4.2296	-4.91826	-1.8653	-1.93785	-3.696	-5.87643	-5.78502	-5.72156	-2.70157	0.184409	-3.39383	-4.61073		4.42563	-4.07655	7.99545	0.584105	0.0739416	-2.04443	7.85968	-3.61329	7.71798	2.2995	-5.25543	5.45891	-3.47884	3.85075	-1.12577	-3.19086	5.56595
	-5.43791	4.94208	-2.26173	-1.13514	1.87206	-0.786701	2.67529	-5.81146	0.0559552	-4.1955	-6.27681	5.0361	2.80292	2.35542	0.278208	1.58069	1.97466		-1.82666	-3.94349	-3.42833	-2.25332	2.89463	-1.58805	2.89943	4.417	10.5656	-6.6514	-7.03341	-5.41509	12.1477	0.965154	1.39858	1.85652	-4.09619
	2.60101	-1.24679	1.17278	0.821954	3.79503	-1.80067	1.75815	-1.78584	0.0290785	0.296745	-6.16357	-6.67216	-3.6509	-4.59702	-2.1373	-3.4367	-2.95541		7.43718	-0.304473	0.156252	4.89604	1.71389	-2.15622	2.4499	5.47089	4.42334	2.41559	14.6429	-4.33462	2.29009	1.55788	-0.07841	2.90485	-1.231
	2.13015	1.06274	2.61712	-3.21918	1.72123	-2.81391	-3.67225	0.212044	-6.51815	-0.219305	-0.0408315	0.596497	-0.0838577	0.937401	-0.0651011	-1.44801	0.0991502		1.21147	8.83568	-0.254732	4.52772	3.0369	-5.74709	-2.49001	0.545871	-4.70572	-1.5013	7.78128	3.19657	-8.05698	4.126	-1.06081	-0.547507	5.66285
	-1.35184	-7.12679	1.07087	1.74093	0.652395	1.17206	-0.11782	5.18371	-3.58455	1.25662	5.08682	1.34886	2.50266	-1.54439	1.99245	5.04485	4.63866		1.9901	-0.0280233	-2.16527	0.138032	1.36885	4.64183	1.07837	5.63893	4.68095	-7.40448	3.89075	2.67621	-0.899607	2.16717	-3.05269	0.497741	-1.91412
	-0.346118	0.686926	-1.96666	0.20165	-1.90992	1.65587	-4.57982	-0.868392	4.33186	2.72511	-4.28551	5.09193	5.60678	3.45526	-1.46631	0.540163	-0.336353		-1.23331	0.599452	0.420729	-0.775829	2.71478	-2.48636	2.15348	-6.25332	0.585351	-0.796854	0.48108	7.60361	-10.2442	-1.82024	-2.05793	-4.46115	-4.46226
	0.146327	-3.4941	1.00363	-1.33765	1.03567	-1.3636	0.94123	-2.94094	-0.266193	2.18704	-7.6628	0.832778	-2.27378	3.43488	2.05766	2.53652	-2.32522		5.03479	6.21331	-0.500426	-0.715678	-2.92061	4.87186	-4.26642	-4.13455	-3.49117	6.81818	0.562621	0.979748	-6.09725	3.66286	-0.0800607	3.07414	-3.98275
	-0.375245	-2.16814	2.48062	1.12236	-1.50971	-1.38719	0.4456	-1.02992	1.12462	-1.85648	4.95005	1.07823	-3.64162	1.39394	0.56419	0.032817	0.17282		-1.71196	3.30911	-0.432079	1.31772	-0.533055	2.22037	-2.18317	-0.00859543	-0.0479355	-1.06313	-5.35408	-1.69281	4.0348	1.11629	-1.62209	6.10204	4.52248
	0.588694	4.16629	0.463063	2.58109	-1.04523	-0.915367	-0.0656899	0.869193	0.508104	-1.90411	4.04844	-4.66526	2.50045	0.832858	1.55382	1.02836	-1.34139		-4.47963	4.38296	2.12288	-9.67534	-3.11887	3.06329	-3.09871	-4.87931	-9.08501	-0.444763	5.24141	-0.409909	2.14595	-0.459336	-0.186365	-6.3788	12.0508
	1.53797	0.510375	-3.05041	2.53802	-0.570368	-1.44824	-0.590878	3.7613	1.38839	0.545627	-1.87181	-1.89186	1.14955	-2.74695	1.52782	0.0228295	4.13299		-5.27382	0.431615	5.66212	2.30646	-3.17503	-3.59521	1.48504	2.24954	-1.10312	7.1692	-12.6409	-7.66597	0.230779	-3.06268	5.22552	-4.36949	0.599128
	0.472728	-2.6349	-1.06121	-0.00723455	4.41508	2.51449	1.87248	1.65143	3.76974	1.9943	9.18578	3.90354	-4.1972	-1.84315	-0.011914	-0.983675	2.59679		-2.59951	-5.04736	3.18393	-0.234607	1.80072	2.749	-2.43381	6.37439	-2.10369	-7.72533	3.50819	-0.45415	-1.71526	-1.69167	-2.38715	1.12915	-6.33624
	-2.60655	1.73124	1.42923	0.945104	-2.58903	-4.52651	-0.172594	3.54456	-3.3436	0.443509	-3.28159	2.22515	-2.54253	-1.45255	1.43708	1.00931	0.0508145		4.03913	-4.55552	-4.31269	2.20457	-1.19016	-0.400129	2.14295	-2.50803	1.41132	-11.6322	6.69698	0.733466	4.80432	-4.34354	-3.02422	1.11666	-3.75918
	0.300943	2.10942	-1.08045	-3.105	4.91684	-3.07021	-3.22257	-2.5546	-3.44763	3.3948	-4.27584	-3.42383	2.11108	-2.07119	-1.12227	-5.49741	-1.00419		2.63884	-1.59344	-3.32805	1.62778	-1.14708	1.46103	-1.78628	-6.40057	0.439435	4.94483	-3.06754	-2.09442	-10.2128	0.985099	3.81541	1.09292	-6.17375
	-5.30364	-3.99988	4.40849	-0.657348	-4.56809	3.38477	0.226429	-2.64176	-1.5387	0.849642	4.20204	-6.0412	3.26147	1.30546	0.313269	-2.00276	-1.06753		-3.80261	-3.66073	2.13828	-0.960664	3.92973	-0.164335	0.777068	1.69435	1.47782	-2.49732	5.72022	0.0714056	0.23243	-5.20183	1.13373	-3.94179	1.91602
	0.0811585	2.90377	-3.10508	1.78845	-1.54486	2.84005	4.17848	5.28675	5.38627	-0.690689	-5.34798	1.37415	-1.59308	2.68238	0.747148	0.494553	3.36143		3.21362	-0.756004	-2.91258	5.44387	-2.46083	-1.27353	2.33183	2.77486	-0.976599	0.538592	-5.43572	-5.7596	13.6404	1.10007	1.93358	-0.98686	-0.993773
	1.95709	4.82073	2.3779	-1.26697	1.48526	-3.70256	-0.862282	-1.76614	4.82972	1.77488	0.0750427	0.822284	-1.95386	-5.93519	-2.31712	-0.504059	-0.216707		-4.81244	0.123064	3.52117	-3.15388	6.17939	-0.864506	-5.1229	1.83961	-2.92697	12.5505	5.46706	5.42191	-2.48698	-1.10445	-0.781458	5.95868	-2.40674
	0.326155	-2.24866	-1.64329	0.67723	3.02079	2.25889	-2.39183	-0.798363	-2.20669	-5.25283	2.47298	4.80227	-0.321608	0.457998	-0.376106	-0.997144	1.19862		-1.87966	-4.52033	-2.05813	-4.24926	-3.15223	-0.435846	1.91228	-3.11218	2.12361	9.03699	-11.5707	-2.37508	10.8535	4.1896	-7.50714	2.89609	-2.32608
	1.19056	3.69595	-0.669129	-0.377913	-0.439854	-0.773645	2.59359	-2.80877	-2.22214	-1.77332	-5.15143	-1.18774	4.30341	3.36707	3.57342	-1.9833	1.60798		-0.485767	-7.18221	-3.64758	1.6621	-0.958917	-0.986849	3.43709	-4.08073	-1.32775	5.4974	-9.5499	2.85772	-7.33365	3.48736	5.76128	1.8269	1.24551
	1.55268	-0.345105	0.800145	0.568793	-0.898353	-4.29825	2.5973	7.20283	1.78334	3.71361	-2.2947	2.34958	-3.07857	0.79678	1.03433	6.03874	-1.48804		5.37254	3.64201	5.25609	-0.915888	2.75552	3.98248	-3.54845	-3.06576	-8.78365	-16.0682	-1.4729	-3.87231	0.957342	-5.20604	0.0288834	-2.24715	4.80593
	0.414965	2.12853	-0.735444	-0.481337	0.643607	4.68684	-1.37795	-6.76435	2.80885	-1.29216	-0.952723	-1.58909	3.03314	-1.24867	-3.49091	-3.42998	-0.588836		-1.30046	0.457416	-3.84355	1.52004	-2.51314	0.971449	-3.04403	1.93348	3.25382	0.341043	-1.34352	1.44102	-6.26684	-1.3856	1.80093	2.17581	-0.146289
	-0.220097	-1.88281	-2.77563	-0.526919	-1.31563	0.18314	0.169916	3.28799	-5.14732	-0.791104	10.3791	-5.00761	-5.86038	1.7342	-1.00041	3.1113	-3.69371		0.500318	5.76941	0.557197	-1.02759	1.23054	-7.0213	0.450958	1.91818	2.78304	4.22669	10.8332	-0.697433	9.00129	-1.54656	2.58267	-5.40228	-3.11194
	-0.350052	-0.878808	3.6801	-0.0665483	-0.777604	3.19187	3.74216	-4.64268	2.91238	1.71603	2.7056	1.58979	-0.75777	-2.25198	-3.49288	1.163	-4.30189		-3.71934	-1.4165	-4.0379	-2.0571	2.48182	3.0023	5.43738	2.88982	2.30303	-8.40902	-2.44872	6.21567	-6.73029	2.31548	-2.62081	3.52055	3.90883
	-0.972558	-2.35922	-0.367572	-1.59886	-0.743741	-0.786126	0.839201	1.44035	-1.51511	-7.27181	-3.46815	1.69867	-2.15745	-2.20558	-0.96767	4.22513	-2.91253		1.54686	7.90517	0.374816	4.93231	-2.76415	4.03977	8.4163	3.85018	5.81343	-0.563233	4.80384	-2.8179	-6.95336	-1.29559	-3.30478	-0.553814	2.41652
	1.41456	-1.32389	-0.917751	-0.122608	-0.215266	1.24957	-2.03947	-6.46678	-3.43336	2.74412	0.862779	0.314574	0.942235	1.87397	1.07517	-1.2027	-1.02466		-0.194476	-2.26036	3.79878	4.44051	-7.51212	-2.41175	-2.61101	-7.19883	3.31452	4.26741	12.5835	-0.29799	-1.15974	0.623557	4.53499	-4.12359	-0.587794
	-2.68677	0.227188	4.53057	-4.13668	-5.19319	-1.70107	-0.895276	0.6316	2.15374	1.76234	-8.79687	6.93314	2.04291	-1.01385	-0.365091	1.37871	-0.63721		-6.93661	1.09173	3.73708	-1.5335	3.23326	-2.35544	-1.14317	-2.2552	-3.1928	-3.91333	-9.11729	4.77393	3.65838	4.57553	-5.09792	0.812807	5.39745
	0.725104	0.293837	0.478477	-1.14019	1.32172	-0.638569	0.769484	-2.26908	0.742146	2.78126	6.05724	-4.44974	3.64603	2.12932	0.210181	-1.53188	4.25097		4.32713	-0.534312	-0.807617	0.00847583	-1.53235	-0.794658	3.82129	-2.31694	-0.207095	3.89859	-2.30633	0.394887	-1.49179	5.56217	-0.700663	5.75677	-3.62575
	-0.34852	2.37565	-8.57288	3.36747	-2.67107	-1.5639	-2.04834	-1.17349	0.327833	-3.20075	-2.57107	3.1622	-3.24719	3.30078	0.799006	-0.436078	-2.35889		-0.89684	0.36506	-3.83317	-1.93607	-1.81297	-0.732834	-6.71613	1.61785	0.773541	-1.29264	1.00891	3.06047	2.39604	4.08452	-1.27123	-0.7906	-3.15513
	0.0932795	-1.52806	0.377622	-4.6134	1.82821	2.52151	1.64737	5.91381	2.90697	3.31466	-2.17863	-1.23431	1.86407	2.99685	0.89888	-0.335827	3.53448		4.39745	-1.70743	2.66195	-0.370224	-0.112164	0.326679	-1.75395	10.5509	-1.24863	-1.48283	4.82134	1.26503	1.82706	-5.8573	-1.80851	-1.82846	4.3118
	6.05102	-3.41828	2.33106	-0.582827	-2.68047	0.615812	3.35209	5.98851	-1.52393	-2.67409	6.73697	-1.64198	6.48016	3.21294	1.50686	0.266646	-0.567609		-2.28465	3.75003	-0.821351	-1.29749	-0.933021	2.88071	1.20925	3.4838	-2.77112	-0.667887	-1.87559	8.50188	0.805127	-0.264038	0.187707	-3.35628	-2.22246
	-1.97522	-0.296338	-0.211575	4.45879	5.80313	2.71681	-3.4392	4.04676	-2.46782	0.831561	0.177359	-2.56293	4.60092	-4.05625	0.619661	-1.13109	-0.663901		8.06148	5.73831	-1.78285	-4.2216	0.721917	0.926379	0.674765	0.417731	-5.29137	-8.34398	-8.08765	-0.736486	2.83261	4.86264	1.71672	-2.37382	-0.75541
	-1.98577	-1.66391	1.25055	1.51066	-0.720551	2.32202	-3.73181	2.08529	2.57296	-2.66963	1.6433	0.50133	-4.27442	1.6834	0.233791	-1.5316	2.24681		2.43954	-2.2427	2.277	6.35363	5.85068	-7.03878	0.143743	1.35367	9.19313	10.4924	8.1802	-2.45815	-2.58968	-8.4798	0.276981	0.118875	1.21525
	-2.98137	-2.02302	2.7181	-0.428339	3.74912	0.42873	0.468754	-5.8985	-0.40319	0.821351	3.63473	-3.45009	-1.64722	-1.57434	0.34565	-2.43747	5.66563		0.85231	-2.69405	-2.14291	3.9245	5.95186	3.48322	-4.88286	-1.70773	-1.31534	-1.15582	-10.5761	1.3285	0.537419	1.20526	5.86612	5.12149	-4.80845
	0.0368348	0.62395	-3.30842	-1.35971	0.212909	-3.46587	-3.34296	0.0936156	-0.897084	-0.196225	-4.84923	-1.41751	-4.51942	-0.835916	-1.04834	-2.85125	-5.40652		1.8015	0.382256	1.95567	-2.51237	3.52465	-2.00906	6.09571	-5.76618	1.68517	2.2139	0.64048	-12.3849	1.71148	-6.08635	4.98108	-1.36652	3.6752
	-2.43265	-1.72567	1.67123	4.71474	0.671709	1.63537	-0.172197	6.06068	-1.90872	0.277253	0.689805	-3.40067	3.10647	-6.10771	3.04839	0.724624	3.0311		-0.712235	-5.01658	-1.92955	-2.95997	0.568797	-0.516487	-1.92004	3.17833	-3.8039	1.10338	4.82769	-9.60666	-3.07151	-0.35945	-5.88181	1.6541	2.16747
	0.108392	2.92516	-0.84287	3.79294	0.626477	0.729645	-1.02382	-8.99737	-1.43728	-1.25828	-5.25046	-2.39887	1.22745	-0.895884	-1.86736	3.78797	2.47901		-6.68928	2.10588	3.19862	-4.92066	-3.41543	0.960683	-4.92984	-1.87448	-6.28166	0.513802	8.98435	-6.34442	-0.316964	9.88052	3.27333	-1.31753	-1.83082
	2.65791	2.57328	-3.3509	3.87258	-1.9218	-3.18569	-0.402125	-2.07975	-0.981195	3.69745	1.32713	5.08899	-2.65986	1.29383	-3.29841	-1.66315	-3.56257		4.36894	-4.25451	-2.16307	3.60381	-1.92727	4.42281	2.56632	-1.92514	3.25212	-0.0543115	-9.38994	4.89472	0.968401	-7.37232	1.44204	-0.782427	-4.81936
	4.21369	1.71539	2.64678	-1.0488	0.0278723	-3.11304	-0.810728	-3.18486	1.46177	2.14504	0.419288	1.06433	-5.05913	-0.043682	2.75281	2.36972	1.40631		-7.03995	1.39759	-1.01815	1.11249	-3.46551	-3.12917	-2.43178	0.0256141	2.79694	5.89888	10.7052	-2.39544	5.27682	-1.12418	-1.38033	-2.74164	0.701705
	1.27341	1.84812	1.14962	0.0262892	3.47644	-4.05453	1.24758	5.68966	0.394431	1.58538	1.52242	2.52877	-4.47419	3.0872	0.284409	2.38541	5.8853		-7.41921	-1.94275	2.1296	0.605153	-0.0285581	6.80623	-4.4246	-3.02312	6.35164	-4.12743	-12.7293	8.77989	-1.9003	1.11856	-1.69848	-4.19626	-0.768243
	-1.16531	1.96813	2.6569	-0.904701	-0.575223	1.4881	1.77094	-1.45318	-3.17998	0.519659	-6.86722	-0.515915	0.0911395	-3.81699	0.795012	-3.61683	0.873734		4.22718	8.71935	1.77629	0.582359	-0.614484	-0.269022	2.08717	2.92767	-7.0857	3.36537	-4.1919	-0.0833582	-3.57212	-0.650525	-5.01704	-2.14734	-0.230244
	4.29834	-1.62008	3.01629	1.8561	3.69278	3.54627	-0.90897	-0.962853	0.423131	-3.8934	0.385633	1.23274	-1.12845	-1.36679	3.19635	4.75531	0.102299		1.24677	-3.1588	-0.0253549	3.80228	0.598071	-1.62169	3.26697	4.56634	2.38821	2.89858	4.73541	2.22367	1.43761	3.4316	1.63841	10.3437	-3.57092
	-1.75994	-2.14068	1.02778	2.28068	-0.900377	5.49441	-0.00555872	-3.08245	-0.584709	-1.48644	-2.23366	-2.68429	-1.58202	0.0971231	-0.844434	-1.82355	-1.85601		1.22384	-7.13425	2.51124	-1.75861	4.10742	0.846669	1.30893	1.62924	0.0638707	0.445844	-4.78091	2.07535	-0.577578	2.00945	-4.76495	1.92422	-0.642547
	3.17242	1.83385	0.0388288	-0.322349	0.487667	0.914344	-0.59504	-0.182661	-1.59657	1.92706	-1.8603	-2.10113	6.43052	-0.98432	-0.909168	-4.90405	0.192397		-2.30447	-2.13085	-4.43492	-1.31265	2.62295	-2.20376	-1.67025	-4.29136	1.74771	0.504795	-1.79537	-4.07324	4.43732	3.56668	2.84083	-2.48745	-3.19826
	-1.40384	-1.69746	1.04871	-1.45069	-1.14091	-3.19218	0.323933	1.7409	-0.612141	3.84706	-3.99041	-2.02027	1.90867	3.38995	0.00274291	4.01566	2.24605		0.663309	9.34985	1.13467	2.14305	3.64453	1.22983	-1.66946	2.80327	-3.06692	2.57429	0.190846	-0.217918	-4.51622	-3.39752	-3.54643	-5.39223	-0.236928
	-1.48793	1.76455	-2.44331	-3.10141	-1.28334	-1.32273	1.25265	-0.307358	-1.13115	-1.72685	-1.12025	3.55586	1.85309	3.22218	1.39265	2.93741	0.802984		0.128584	-4.69291	0.217789	-0.38897	0.67172	-2.84946	-4.68716	-2.08878	-3.38678	-0.8473	2.67643	-2.8548	-0.437293	-5.8834	-1.42909	2.20865	-0.758153
	-1.57899	-0.780806	-1.938	-0.77105	-0.936319	-1.97427	0.19233	5.67681	0.34656	-4.79533	1.25364	-0.875058	1.2656	-2.48428	-0.23737	-0.63706	-0.639146		-1.90738	1.2409	-1.18839	-0.90661	-0.296211	-2.43835	0.778494	2.02998	0.281464	-0.262098	3.15999	-0.480404	4.6744	1.10936	-3.30968	3.81374	-0.762297
	1.82387	-4.83397	0.563863	1.54426	3.90383	1.35669	-1.85594	-0.302665	0.821066	-1.85925	-4.36565	5.18485	-8.35093	-5.72509	-0.884586	-4.70612	0.916959		-7.94351	-1.34783	-1.08726	-3.90832	2.23971	-3.03346	3.72966	6.15647	-0.568542	-5.67265	-5.85983	-0.591777	-4.18152	-7.41828	0.809134	-3.07869	3.74955
	-0.278401	0.604851	-0.938505	0.848696	-1.75892	-0.325993	1.60881	-1.24233	0.292307	-2.41958	-0.475572	-3.76633	0.507306	1.50492	0.954302	4.23165	0.468353		4.52096	0.0426082	-0.482608	1.10686	-1.72178	4.86851	0.668639	-2.71294	-2.44265	1.41811	2.11571	-1.68659	6.49385	-2.46479	-1.07536	3.02949	-1.72436
	-0.884854	4.53572	0.0541028	0.646563	1.07954	-0.518244	1.08736	-3.13938	0.260109	2.52263	-2.07416	-1.73025	7.34493	0.21161	-1.71696	3.67745	3.01195		2.48649	-1.58528	-0.378483	-1.36081	3.81784	3.27072	-4.40213	-6.5823	3.154	-4.49305	7.5856	0.736795	-2.80131	-0.528057	-2.46592	0.636274	2.81361
	-0.994502	1.95898	0.540899	-2.0578	-0.076672	-0.215882	-1.4197	0.00817552	1.72419	-4.03361	-3.66012	2.29175	4.66719	-2.09866	-1.89429	2.13223	1.04464		0.453173	1.27172	-1.77908	-2.8117	-2.64309	2.17609	2.01977	1.54398	0.217104	4.59041	1.5491	5.17929	3.43045	-1.10546	4.13476	-4.7604	-2.13939
	0.393656	0.375259	4.52111	2.23985	5.27643	-0.914756	0.0879852	0.201415	1.18419	1.41081	2.26717	0.798683	-0.0202781	1.58079	-1.07345	1.59663	3.56341		0.420712	2.11742	0.311451	3.7531	-0.606274	1.58715	-3.06328	8.66125	0.243355	-0.335054	-1.99413	1.14104	-7.31417	2.80611	-2.77593	-5.1626	3.41343
	0.78063	-1.71453	0.993998	-5.45649	-0.357444	0.389132	0.610511	-3.55961	0.639697	4.85518	4.70764	1.78993	-2.21161	-2.74322	-1.25017	-0.928997	-1.93454		1.38842	-0.543863	-0.61091	-2.6681	-2.07346	1.006	-2.64906	5.76479	-0.269471	-3.77302	-6.04401	2.62148	2.96085	-6.2899	-2.20047	-0.0723033	1.96863
	-0.832562	1.69075	1.45885	0.35682	0.0250471	0.699521	-0.852303	1.72404	-1.90973	2.29899	0.660528	0.265258	-0.900971	-0.0639285	-1.42034	-2.94459	1.04833		-0.644752	1.79249	1.45013	0.422379	0.453651	-2.06573	2.26447	-5.1501	-3.82245	2.77305	-1.09997	-2.38067	4.75085	0.610237	7.85889	0.00862311	-0.977335
	-1.9449	-3.90752	0.915039	2.683	4.42673	3.0198	-0.800935	0.0502149	1.03551	1.24203	4.12449	4.22485	-9.58277	2.1252	2.4199	0.0496094	-1.48999		0.819806	-7.36872	-3.00872	3.02172	-2.52649	-0.126992	1.67906	1.91211	1.08449	3.79996	1.33905	-1.86734	0.0505889	-2.98959	-2.09989	4.07849	-0.927973
	1.44463	3.9922	-1.13801	1.02474	-1.15015	1.8529	-0.236164	-4.58439	-0.0248969	-4.31564	0.597652	-4.83073	3.74813	0.330311	4.27394	-0.946909	0.949028		-1.21957	3.97727	3.00976	5.62665	-0.0152416	1.82269	2.09615	-16.0527	-0.547417	-0.695161	-6.22542	0.659011	-1.14567	5.9145	0.921481	-1.36417	-2.3866
	0.837024	0.391573	-2.20078	0.884139	-1.70402	-1.79871	-0.159077	3.81586	1.90885	1.12636	3.0777	4.09949	-0.40377	-2.44299	-0.355352	0.0650974	-1.63548		3.73524	2.33506	0.00335983	-0.266387	-3.01371	1.78322	0.0168532	-4.04817	-6.21584	0.285275	4.70863	7.19545	-0.344065	3.32628	1.42161	-2.32057	-4.35621
	-1.76673	-2.20767	-0.273609	-0.237319	0.265997	0.0668644	-0.0710526	-4.75438	0.336721	2.06869	-1.93797	-1.98315	4.46523	3.81025	1.53422	-1.91534	1.2563		1.68221	1.20886	-1.52945	-1.16119	-1.02268	-2.24607	1.44189	-6.07726	5.08253	-5.26058	-3.35641	-1.26128	-7.05102	-1.75075	-0.100526	0.708338	0.160591
	2.1343	0.696221	-1.85673	2.66121	-3.73997	-0.549032	2.02625	0.698666	-0.24109	-1.48771	1.04788	-3.07698	-2.6421	2.59423	0.944106	-2.38936	0.124871		-1.88069	-0.897651	2.91046	-1.06164	-4.54257	-4.26638	2.87161	12.8578	1.3519	-0.833933	-2.91784	0.785332	-0.273104	-5.81345	-3.14555	-6.27812	4.16173
	-1.45898	-3.39508	0.549769	-0.920062	-1.22251	0.85437	2.13092	9.16807	-0.324156	-0.0416772	1.03243	-0.180033	4.27597	-1.08768	-1.125	-2.85822	-5.02856		3.54453	4.01856	1.32292	0.528441	-3.07345	-3.27939	3.30598	-2.24421	6.09719	2.56471	5.02729	-4.66828	-3.01686	8.64074	3.28632	2.71967	0.645693
	-3.04576	-0.979982	-0.0540197	3.51847	1.31706	2.77728	-0.759172	3.64638	-1.41178	-1.09187	-4.48698	-1.29008	-3.7799	-3.73298	-0.173225	-0.323275	-2.70212		1.45602	-0.540307	-0.29157	0.105362	8.88504	-0.787176	-3.75538	2.61622	-5.17611	4.4356	-3.51803	0.374343	4.71133	0.113797	-0.304712	2.70155	0.111596
	-1.62527	0.942904	-0.667844	-0.024171	-3.62322	0.719387	2.85369	2.12583	-4.00301	2.86318	-3.51279	-0.904719	-2.31013	-1.34009	-0.201478	-2.78591	0.606693		-3.14781	5.4271	-0.431881	-0.834283	-3.16637	-0.79214	-0.813201	6.43976	5.03786	-3.22025	0.449211	-0.0901534	0.90541	7.60693	-2.418	3.66763	-1.44082
	3.30311	0.874765	0.708728	-1.04944	0.454078	-3.82012	-2.53291	2.59854	0.403413	1.32497	1.95296	-2.02141	2.18379	0.0917129	-0.211408	0.252509	0.900915		-1.76824	-0.578837	1.90371	0.706464	0.77339	5.7031	-0.868509	1.22806	-1.25485	1.59895	-4.06818	-2.56486	-5.44019	4.62055	0.447489	-4.38181	6.98882
	2.23991	1.31652	-1.42369	-1.55922	-0.954118	-2.84248	1.07857	4.05679	1.30897	0.294985	-2.09129	-1.13756	-0.800597	1.06226	0.794664	0.29065	-2.81597		-6.40609	-3.55869	-1.78257	-0.774975	-1.29425	2.19583	-0.422579	-1.01621	-1.54821	-4.60428	5.43231	-0.552485	-3.33037	-5.34575	-2.20678	-0.446307	-1.59855
	3.1855	-1.73121	-0.0643119	-1.55578	0.648708	0.65069	-1.81433	-4.50681	-0.78464	0.274599	-0.646505	3.2494	0.733364	2.57059	-2.18615	1.82728	-2.54015		0.438269	0.486027	1.51195	-7.78065	2.63239	-0.316682	-2.47689	-1.28941	-6.33637	0.173259	-3.54725	-4.55527	3.73076	1.70671	4.62101	2.97471	-4.20142
	1.64011	-1.26812	2.28782	-3.54158	-1.74123	0.157477	-1.214	-7.09904	-2.37552	-1.735	4.28697	1.14196	-3.71839	-0.885061	1.84283	1.86126	1.23237		-1.23498	-7.44713	0.790276	1.68798	-2.4448	1.16297	4.96695	3.41296	0.886169	9.93539	7.49466	-4.57494	2.74003	-1.72419	-0.0669756	3.88189	3.18213
	0.603772	0.705758	-0.366174	1.98072	0.372101	0.675727	0.377315	-2.72593	-1.96168	-1.73285	4.20949	-0.457535	2.83953	1.69291	-1.12203	2.89162	-1.49433		1.07489	-6.36139	-3.44432	4.13005	3.47621	-4.8676	0.407238	-8.90379	2.62437	-0.313563	-0.441139	4.38739	4.69531	3.85862	2.23174	-3.72408	-7.9456
	-1.42365	1.19007	-0.0250621	0.508406	0.484664	-1.29688	0.457564	-1.39253	2.95894	-2.71831	3.62207	-2.047	-2.59788	-1.69852	-0.0845241	1.91753	1.7837		-1.63077	-3.26069	0.811585	1.54536	2.89751	-3.41042	-0.157726	1.76627	4.88256	-1.56888	4.14546	2.33117	4.59564	-1.04852	0.519866	3.65752	-0.0820588
	-3.4425	-0.81586	-0.187489	-1.46119	2.09248	1.73723	2.02496	-0.102795	-0.11165	-4.19109	-2.97359	1.87539	-0.0357644	-2.56284	-1.04842	-2.0617	0.570212		-1.8501	-0.149546	-1.4385	-2.5657	-1.17885	0.532863	-2.2296	-3.57042	2.66432	-2.82558	-0.246262	-0.743526	-1.05875	-4.94984	1.80033	4.02735	0.275442
	1.54669	2.68701	0.647974	1.06936	3.69172	1.77561	-0.421953	-1.85948	-1.17153	-0.151285	-2.57523	-0.188911	3.52074	6.09601	1.98265	2.95344	0.868577		2.41935	4.96717	-3.19107	-0.70213	-2.75092	2.96113	-0.809913	7.09284	1.47243	-5.07854	0.882153	-1.33604	-0.766383	-2.85007	-1.42379	-2.61395	2.62963
	-0.456828	-1.30252	-2.0172	-0.402316	0.778827	-3.18418	-1.8843	-1.66405	1.78102	3.40062	1.31997	1.76117	6.56675	-0.226181	-0.99461	1.46261	0.181692		5.18048	1.08436	3.05731	-0.362373	5.18305	-1.62619	-3.90004	-1.23708	-2.19119	1.17731	0.52833	4.05483	-0.524528	0.745774	-4.64938	-1.76579	-7.51685
	-0.95398	0.714105	0.818468	-0.37833	-0.649394	-2.14451	-2.8628	-2.51669	2.74746	2.46374	-0.784776	0.726286	2.5978	1.96617	-1.48307	-1.03438	6.51187		3.43662	2.69691	-0.190077	0.955621	4.12458	1.77093	-3.00114	-4.55344	-2.82549	0.446891	-5.81089	-0.0692173	-5.32925	-4.16746	-1.37325	-2.42761	3.83847
	-1.94587	2.23533	3.15643	0.139502	0.404283	-1.60764	0.142237	0.583711	0.228909	3.03677	2.61402	-1.79338	-2.38998	-0.331502	3.51496	1.9624	-0.13924		-2.3086	5.79986	1.06989	5.25433	2.57485	0.153098	4.38594	-5.84977	1.06975	3.73481	2.86061	0.29394	1.82453	-2.59486	0.407699	-2.0989	2.69782
	-0.433753	0.759473	-1.50193	-0.350288	-1.06243	-0.575682	-0.36907	0.639481	-0.773926	0.118087	-4.98001	-2.2981	-6.89972	2.37624	-0.0021801	-1.04698	2.2293		1.44872	-0.111367	-1.1599	-1.96341	-3.46532	3.52156	-5.73939	5.87996	-2.00604	-1.95479	-7.46167	-0.353234	8.44293	-2.04128	0.19647	4.72083	-0.436956
	2.08099	-1.71517	0.344659	-1.8488	-3.55127	0.449412	0.103804	1.65405	1.73921	-1.29427	-7.56325	2.7114	-0.433734	-0.415147	-0.0354325	-1.06235	2.1177		-4.28746	2.95914	2.1232	-1.69451	-0.495509	-0.621874	2.62263	3.64111	-1.05412	-4.61832	3.2173	4.99198	-7.96702	2.48886	0.99589	-4.96788	5.43564
	-2.40313	-0.190281	-1.80266	-1.35677	-5.56343	0.965875	1.56179	0.631823	1.76807	-1.2025	5.36775	2.23395	-1.49338	-5.21007	-2.585	-1.08349	0.525423		-1.01317	2.00798	1.42157	1.06431	-4.0157	0.725118	0.47213	2.43822	-2.57638	1.24714	5.89219	1.33245	4.10243	-4.00824	-3.19145	5.33554	-1.68332
	-0.387645	-0.167459	-2.44293	0.625445	1.90045	3.47214	-3.99384	-2.42199	-0.6881	-0.108992	-3.6839	1.76797	-0.0790595	-5.01276	-2.15033	-0.61011	-0.548761		1.27543	3.03252	1.73733	-5.18357	2.9737	0.565316	-2.19044	-2.72507	-5.0752	3.64373	1.05752	-1.82889	-7.8404	2.96438	-0.363233	-1.86823	2.70678
	-1.3741	-0.148158	-0.575377	1.59784	2.84032	1.96682	1.43855	-0.501588	-0.630564	0.983758	-5.21554	-3.1885	2.80978	-2.3272	-2.23016	-2.64187	-4.10672		1.08193	-2.46896	0.0723203	-1.43477	-2.5281	3.40186	3.13575	7.1538	4.94667	-2.42719	-7.29219	-0.989126	3.21315	0.904602	-1.5175	-1.07837	-4.89384
	2.136	-0.633645	4.80055	1.06073	0.256636	0.948767	3.36082	8.39924	-2.06109	0.573231	3.77487	0.862278	1.67462	-2.6571	2.67743	0.321572	-2.65086		3.90955	-4.99728	-2.57189	4.31403	-2.52226	-2.26186	2.45185	-1.92368	-1.51378	-0.965153	-1.16218	0.854525	-6.72817	3.8113	-0.152649	-4.2939	2.01461
	0.641186	-3.12495	0.68519	1.01472	3.65036	-0.082994	-0.724961	8.28686	-2.48189	0.156963	-1.71135	-1.0822	-4.98218	2.49417	0.57494	-1.21943	-1.18404		-1.73896	4.94772	-1.19398	3.06601	-1.01026	0.0776748	1.75933	-8.95722	2.04034	-0.970507	-2.05735	-2.29535	6.3443	-6.31557	-0.267496	3.4864	1.9316
	1.14016	1.37715	-3.42138	3.46065	2.02292	0.870774	0.183422	-4.83241	-0.395598	-6.76737	3.82636	0.975375	6.84248	-3.87637	-2.53467	0.23549	1.29056		1.63859	-4.13286	1.20708	0.824169	0.506164	-2.07599	3.05993	-0.947624	1.10592	2.05554	-1.48199	0.563571	2.93886	4.52508	0.638711	0.263968	4.85629
	1.63175	-0.127832	-2.01928	-1.10044	1.8761	-0.19049	3.08823	1.04749	2.19486	7.29812	-0.612318	-2.96777	-3.34766	4.72869	3.35187	-1.81333	-1.23041		-4.95624	-1.73705	-1.86792	-0.408756	0.525104	-1.21944	0.355641	0.103146	3.17997	0.611011	7.56029	2.93328	1.06322	-0.164572	1.06628	-2.9595	-3.21239
	0.115009	1.85992	2.39114	-0.167352	-1.28793	-1.76715	-0.508314	-4.06784	2.2863	1.8516	-1.52858	2.08557	-2.04838	0.807201	2.23805	3.13445	-2.75033		-0.522563	-2.36208	-0.918472	-2.13031	-7.45547	-0.849516	0.648628	-0.807897	2.7597	-2.80682	4.56679	-2.18459	-7.27568	4.61873	0.515053	1.31797	-1.27564
	-1.91077	-0.659507	-1.69068	1.26119	-1.46677	-2.85936	2.39594	-1.17344	-1.62457	0.891568	4.57553	-2.86732	-5.75513	1.35748	-1.37264	3.07918	1.22752		-2.06023	-4.00449	2.05568	-1.83834	5.56237	-3.46342	-5.05881	4.31532	-0.657378	1.29873	0.53572	-3.2888	1.92811	6.37921	-0.515553	7.59856	1.16527
	1.05396	2.81427	3.73457	-0.813474	0.342202	1.53293	-0.197025	1.73486	0.458899	-4.08309	-1.30287	1.17099	-0.463211	1.37832	0.523197	0.521177	2.20011		1.93021	-3.16029	0.0544771	-1.03104	2.07662	0.441168	3.23571	6.46804	-1.5734	4.92378	-7.03362	-3.37855	3.17937	2.62193	2.47343	0.384719	1.60908
	-0.990951	-3.71811	1.16601	-1.39001	-2.85825	0.909968	-0.785478	-1.33965	-0.966517	-1.57308	3.8326	4.1982	4.83205	4.86904	0.928688	-2.53919	0.164789		1.44747	-0.825115	1.07757	2.29306	-1.91461	3.86597	-0.965421	3.64489	-2.99013	0.064105	4.85913	3.04659	-9.51837	-0.14734	3.98057	-0.820958	-1.94539
	1.45463	0.24419	-0.397281	-0.967105	-1.56527	-3.22775	0.632045	-6.39462	3.09614	2.92131	5.47765	2.21226	5.13514	3.82949	-1.65344	-0.601562	0.119397		-1.5104	1.5056	-1.37573	-0.864916	-2.91303	-2.18794	1.34013	-0.16004	-1.40892	2.71519	-2.78457	-2.51337	3.33701	-1.92233	0.00407469	-3.51575	-1.99916
	-0.108866	-0.297784	0.0436813	0.956478	-1.27599	0.12048	-0.443323	-4.42873	0.644161	-1.0998	-2.37249	-0.788466	-1.54977	-6.23996	-0.22098	0.834468	2.56235		0.0540442	1.83645	-4.80647	1.99584	0.579911	-2.22022	4.15461	-0.95292	-2.33075	0.872405	1.53777	-3.0588	-6.75377	-1.19646	2.04181	0.303124	-3.05307
	-2.1807	0.657131	-2.51211	5.38189	-0.987548	3.45561	-3.01081	2.55837	-0.324778	-4.63587	-1.72301	-2.80521	1.78102	-1.83838	0.22767	-0.730659	-0.507295		1.63769	-3.82813	1.28391	-1.62422	1.06306	-2.23128	-5.51992	-5.74005	0.743778	-2.46885	-5.17037	0.409602	0.208526	-4.46309	-0.908636	-4.36161	-3.60769
	0.240123	1.11019	-1.56564	-5.68982	1.80284	0.278837	0.930005	5.5661	-2.31248	-0.685999	3.92074	-1.83874	-5.36937	-1.46428	-0.306573	-2.79645	0.910209		0.736978	4.01595	1.89356	1.2751	5.5356	0.777731	0.31839	-2.52763	0.314374	-0.313006	0.595344	4.89082	6.72174	-4.71571	4.15013	0.49264	0.836641
	-1.34515	0.0626655	0.882197	0.74226	0.0978588	1.0916	-3.62086	5.59301	-1.82019	2.25105	0.0533535	-1.38934	2.50152	2.88435	-1.32352	-2.36236	-2.6847		-0.151992	-2.62765	3.02021	0.693658	2.49705	2.80488	-2.82886	0.678369	3.38101	-0.164234	-3.66003	3.3836	-0.217625	-1.94821	-1.28467	-0.131743	1.77987
	3.06493	-4.98418	1.83062	-1.82108	3.90008	0.395591	-3.16371	4.63692	-0.348533	0.176781	0.169594	-2.95681	8.89545	0.210065	-0.323698	2.07222	-2.79091		-2.03335	3.74408	-1.33888	1.13108	1.4473	1.34754	-3.96039	-4.12756	0.943853	3.47372	4.56913	1.88648	4.8857	0.344956	1.2841	-2.73272	-1.77782
	1.97198	1.97085	1.779	0.120833	-1.28809	-0.307256	0.300782	-1.30498	-0.397472	-1.40708	4.26454	0.959561	-10.6865	4.01593	-0.308367	1.50793	1.09331		-2.41135	-0.366543	1.31312	-0.913259	-1.61343	1.40246	3.42475	1.04963	0.00318338	-7.4024	-1.71117	0.897829	6.5259	0.668543	-5.64644	-2.80869	0.663989
	0.877726	-1.07118	0.226896	-0.931474	0.535575	-1.01478	1.2717	-3.23591	1.53367	-0.498678	-3.16622	1.86094	-0.244159	-1.69452	2.22056	4.44549	-1.02974		4.70978	2.54202	-0.027405	5.05978	-1.18462	-3.03417	-1.67285	-2.79428	1.55933	0.20474	-2.49477	2.41593	-3.30369	-1.97365	-2.07911	-3.35856	0.105899
	-0.216055	-0.109366	-0.825934	-1.97758	0.873126	-2.22461	2.74786	-4.15939	-1.05377	4.90395	2.37352	-4.25107	4.2222	1.58265	1.76061	-2.11437	0.342684		0.82594	6.47047	-3.86447	-4.45086	0.734557	-1.96658	0.747044	2.3373	-4.8874	-0.706893	-7.27552	-1.06098	2.88956	-0.578916	-1.51661	5.61817	-3.95136
	-2.80758	1.85703	0.620488	1.48283	-2.27359	0.0658085	-0.772077	3.92099	-1.6579	-1.19725	-1.61923	0.125514	-2.78846	-1.64826	-2.19121	1.8291	-1.28634		1.43326	4.41871	-3.20246	-1.44643	-4.85488	3.60069	1.68429	-4.5582	2.1632	-1.13865	0.452483	-3.0347	2.09787	2.35427	1.03853	0.621314	-0.506992
	-0.895146	1.82853	0.0663633	0.949951	0.0970484	-1.64085	2.21045	-1.99831	0.223761	3.69964	-4.64658	3.49302	-1.27773	3.11733	0.361786	-2.72335	0.586497		0.0282124	-3.61418	0.953958	-1.92836	-0.451726	2.16294	-4.36162	0.517623	-0.288816	-2.59121	6.69475	-3.00698	3.31324	-3.17381	-1.41595	4.65001	1.43981
	-0.977145	-0.194574	0.512105	-2.0761	-2.01354	-2.3418	0.693962	-6.92057	2.0941	-1.40358	-5.7097	1.85401	1.7524	-0.115799	3.91606	1.72897	-1.03545		-0.89229	3.37018	-0.900108	-3.39823	-4.05469	-1.78451	-0.891532	4.56406	-1.24357	2.43545	11.9562	-2.97951	-1.47223	4.83587	-1.88202	5.20265	3.3898
	1.94784	3.28779	-2.04167	-0.595285	-0.104177	-1.03425	-0.822972	3.15131	-1.04361	4.49473	0.691281	1.21123	0.799572	-4.84278	-1.53201	1.68673	1.35112		-1.33084	-4.1305	2.73035	6.14224	-1.16243	6.75376	3.5934	5.58133	-1.20139	1.44197	-1.75905	-1.95389	-0.766165	-7.11888	-2.86128	0.276908	3.3436
	-2.61899	-0.724535	-1.09419	2.39233	-0.673935	2.28458	1.65833	3.21495	0.814115	-4.10397	-1.44278	1.06754	4.36122	0.441229	1.01406	-1.84952	3.2493		-1.28945	1.38101	0.340366	-1.30883	4.22635	0.273527	0.591758	-1.42951	4.33714	2.42959	0.552335	1.06841	-4.57561	-0.041386	-2.35497	-4.13022	-0.198353
	-2.6767	2.76811	0.355498	-1.11339	-0.222139	1.61737	0.136727	-3.73145	-0.329097	0.30153	-0.610004	2.42579	-3.56532	0.240949	1.05097	1.62066	-0.838163		1.23043	-1.09848	5.92511	0.746595	0.112872	-0.229003	-1.39813	-3.46665	-1.62876	-0.599923	0.892703	2.08606	-3.90686	8.06402	2.63613	4.47763	4.76417
	1.77534	-3.73481	-3.1916	3.38736	1.25161	1.96661	0.111318	-4.68899	1.53036	-1.78776	-6.30758	1.28875	2.51729	-1.93916	-1.92424	-2.40245	0.0910226		0.227991	-1.57236	1.48005	-3.69355	-0.501797	-0.257021	1.62191	6.47244	-0.100058	-0.144385	-1.7366	4.09785	-2.76526	3.69214	0.111655	2.09626	6.23114
	-0.76253	-0.733975	-2.23438	-0.605736	0.74742	0.834542	-1.91852	-0.658093	-0.104018	-3.3711	-3.53181	-2.34094	1.6065	-2.09502	-1.414	3.08126	1.03861		-0.796957	-4.54408	5.00112	-0.131419	5.88323	2.687	0.149936	-3.60921	2.42211	-5.20126	0.164764	-3.39724	-1.65501	3.33714	2.0717	-0.778944	-4.79774
	-0.790334	-1.23018	0.728215	1.90695	2.7651	1.22308	1.04692	5.36152	-1.72901	-1.94797	-0.278254	-2.46089	-3.80003	1.27695	0.0798115	-4.9283	1.0057		-2.84402	1.48297	-5.01516	-0.0691945	6.26864	-3.89859	1.68394	-0.708131	-0.063474	-3.7678	1.09614	-2.40009	-3.5791	3.99271	0.0168015	-0.152901	0.176956
	2.69159	1.2757	-0.30276	-2.07505	0.304116	-0.366245	-0.992336	1.37079	2.15825	-4.01806	-2.04184	-1.56902	-1.20437	-2.32027	-3.944	-1.93143	-0.507232		-4.41223	-5.99431	0.428489	1.49092	-2.34515	-4.01454	-1.77807	-3.82057	-1.55809	3.15891	-4.94404	-0.911396	-5.5392	-0.347646	1.44794	2.96931	-4.8456
	1.1826	-0.217227	1.17363	0.447669	0.363621	-1.43237	0.964094	1.37126	-0.439817	2.41876	5.18298	-0.663567	-1.10827	-5.38443	-0.985924	1.57134	1.99955		3.99988	0.521353	-9.16975	-1.95327	-4.45793	3.33937	2.76198	7.05735	-2.56298	1.58176	0.541815	5.06831	3.96439	-5.69038	3.86649	-4.41737	2.63356
	0.681742	0.790129	0.658156	0.974429	1.4424	-1.97474	-0.0830791	0.364933	1.97867	4.86244	2.9021	2.25679	-0.0131253	-3.41408	0.954283	1.07926	-1.47488		1.39423	1.52773	1.18929	-1.40388	0.430294	-6.33568	2.30232	-4.07049	1.92072	2.0036	-2.94941	-0.961329	3.93268	-3.04167	0.774202	-6.81784	-3.38676
	-0.812192	-0.203083	1.65142	0.504425	-2.96112	1.00666	0.367161	2.35423	-0.085002	1.81286	7.12153	3.69295	-3.41998	3.09138	3.87759	3.09135	-0.432113		-0.726883	4.02323	2.00591	0.637073	0.819295	-1.03751	1.34135	2.79964	-1.10796	1.92708	1.07862	-0.000505977	-2.632	-2.40719	-0.82683	-2.23662	-3.40789
	1.19938	-1.19764	2.15376	-1.46326	0.651146	-2.98872	0.816097	-3.6582	-1.13018	0.269794	1.84728	-3.35463	3.67045	3.6316	-0.714361	-3.89356	-4.37431		0.639149	1.50693	3.2816	4.66774	-2.7913	-4.26299	-2.12226	-4.32877	2.35027	6.35462	0.121854	-2.54923	-6.22615	5.20815	-0.434252	-5.17774	-4.43115
	0.214862	0.805789	-1.33474	-1.92966	-3.22309	1.53796	-1.73477	-1.6696	-0.656829	1.23299	1.0852	1.11404	3.25779	-1.29468	-2.8193	1.12321	0.195863		0.995133	-1.02136	-3.98097	-0.813527	2.09802	1.99189	-0.0895641	2.54741	-1.70503	-2.21171	1.67602	0.892658	7.65478	-3.69969	0.954511	-0.144532	5.04218
	-1.26743	-0.693335	1.68571	1.60409	2.91355	2.58502	-2.2838	0.32273	1.83443	2.2022	0.340791	-2.40148	-6.1581	2.31035	0.0655564	-2.85986	-0.224672		1.84401	0.438877	1.72214	1.1919	-7.01327	-3.76804	-2.56128	2.43084	-1.77393	-0.270196	-6.26318	5.82551	2.01624	-2.63363	2.34219	-5.63953	1.01095
	1.75075	-1.69541	1.21459	-0.863263	-0.44185	-1.34978	-0.829253	1.3213	-1.15759	-1.82278	7.11908	-1.40205	1.92281	2.94357	1.9434	-0.344319	1.36075		-0.311214	-8.11111	-0.60398	-0.817052	-0.625698	1.9627	-2.03776	6.32372	0.143856	0.68045	-1.69989	-3.25016	2.36435	-0.595419	0.231579	8.33566	-1.52576
	5.26768	-2.70068	3.75109	-1.33302	0.2075	2.73082	-2.36941	3.32831	-0.634618	0.65789	-1.57549	-1.88893	0.000706378	0.101077	1.31769	0.668181	5.94862		-2.96758	3.33057	-2.95313	1.15894	0.260293	-0.309821	0.481021	3.22765	1.04902	-3.35891	5.36205	2.66637	5.2057	-4.08554	-4.87449	3.28047	0.931443
	-1.71829	1.79077	-2.20591	2.69345	0.858175	-0.176304	5.09738	-0.654493	-0.598835	-1.35587	-1.23917	2.13634	1.07579	2.77819	-1.80795	6.17601	2.03547		1.37778	-2.23364	-1.81812	3.11958	1.1444	2.92086	-2.00454	-5.85629	3.44266	-0.387867	-1.08074	2.076	1.54712	0.89682	2.52675	3.69537	-0.617713
	-1.70869	-1.22102	-1.15779	-2.28525	-2.49342	0.925357	-0.927391	0.374098	-1.55278	0.135942	5.63104	1.6719	1.64825	5.96963	-0.429938	-2.82239	-2.3821		-0.272416	1.6992	2.80907	1.56504	-1.97346	1.16142	-0.493678	-6.92759	-0.173777	3.09358	2.96895	-0.520185	-0.604561	6.85373	-0.562083	2.58196	-0.673064
	-1.70486	-0.235862	1.39381	1.22951	-2.85098	-2.96791	1.55755	-5.58531	1.00075	0.6334	-5.96269	0.715724	-5.78186	-2.33037	-2.04481	-1.82849	-0.307187		2.58432	-1.36769	-1.56291	-0.504027	-0.593152	2.91863	2.51475	-2.98629	-0.298489	-1.41497	-1.49099	-0.620928	6.75724	1.28846	0.36146	-1.05713	0.766004
	-2.20788	0.246513	-1.55292	0.236407	-0.218218	0.640053	-1.44685	-0.532766	-1.44118	-1.86336	1.48098	-2.73436	-0.21464	3.3721	0.850576	-0.343568	-1.74255		0.45024	-0.430872	4.57502	-2.5865	-0.214208	1.69911	4.0222	-1.03289	0.570606	-2.41428	1.03807	-2.72479	-0.861337	3.20538	-3.20044	2.78181	1.70057
	-1.7186	0.72647	1.50003	-1.26577	1.90122	0.245387	1.56004	3.53103	0.618486	-1.85416	-1.03746	-5.68057	9.84961	-2.92916	-0.241016	5.63131	-2.69046		-0.67271	3.51313	0.732089	2.31923	2.66414	4.0092	-3.9696	-4.06832	-1.06419	0.594571	-1.44444	-2.83017	3.04516	-7.39024	2.75411	-1.39664	-2.86783
	1.76245	2.20442	-3.44937	-1.27811	-0.496145	-2.15566	-0.421582	1.60473	3.67687	-0.83883	-3.0183	4.3749	-8.08968	2.25966	1.68264	-2.40465	-1.65264		2.21712	2.46767	-0.0825533	-2.28473	2.04301	0.354771	1.54131	-0.0938816	-3.20043	0.110274	2.56167	-2.93533	-6.51867	-0.99237	0.226621	-2.58706	1.06277
	-0.264967	3.68078	-1.40323	2.19852	-1.41356	0.4334	-0.391932	-0.313585	-0.768681	-2.31721	-2.46263	0.929936	2.96668	0.932623	3.12318	1.04808	-1.63022		-0.878944	0.435831	3.63987	-0.395848	2.42384	2.24106	0.557071	0.88887	0.664389	1.13132	-2.44268	3.96157	-6.5492	0.405541	0.218242	-2.78337	6.9947
	-1.30075	0.655963	-0.863591	0.163473	0.646073	-0.990623	-1.35167	-3.22636	-1.22053	3.21077	-5.37222	4.48259	-5.98238	-3.41577	-2.41843	-3.01067	1.37634		-2.95989	-5.07969	-1.59249	-2.0112	2.80838	-4.32746	-0.420102	-1.12181	1.03273	-2.84391	-4.95588	-0.637548	-3.54394	1.81032	-3.7703	3.02094	3.43061
	3.15548	-1.36966	-2.33239	0.116375	-0.319701	1.06954	0.198096	2.86357	1.81936	-1.75492	1.75052	-1.46886	-3.43815	-3.29045	2.55808	1.41934	-1.1328		0.974971	2.42329	2.7276	-3.12752	3.19865	1.65277	-2.38797	6.87223	-1.09306	0.682903	6.02424	2.76929	-2.0016	-3.27115	2.26128	2.33267	-3.12667
	-1.39559	-1.89581	1.68861	-1.94283	3.68716	-2.38831	-1.24415	-0.0469141	-1.65052	-0.214488	0.902665	0.0741241	11.5979	-1.19554	1.55232	0.838658	4.34313		-2.07397	3.94632	-4.39376	1.7587	-0.403132	-2.81569	-1.34434	0.869133	-1.21085	-6.28991	-1.49971	0.184041	5.0779	1.66778	-2.68714	3.15866	3.32579
	-0.453019	1.07772	-1.80215	1.48612	0.16529	2.13424	3.31967	0.0389198	1.3688	3.83167	0.0808388	2.61039	-0.375816	-1.63431	0.0631775	-1.25177	-0.694513		-1.10659	4.49028	-5.95181	-2.34888	-0.494579	-3.73135	1.71283	0.867104	2.68124	0.736056	11.9752	-2.39141	-11.3066	2.13329	-1.11613	-2.99442	-5.70912
	-2.01566	2.05102	2.69407	2.40385	1.61395	0.136286	-0.112672	0.11781	1.37685	-0.117061	-8.71867	0.139142	-0.360911	-4.60899	-0.911036	-0.35068	-2.24386		5.37694	4.55529	0.0566389	-2.94653	3.42674	2.90612	4.78534	3.86448	-3.41531	7.25931	-9.04787	-0.95527	6.8426	1.63091	-1.02666	-3.62028	-3.72865
	-0.082186	-2.97595	-1.32366	-0.688659	-1.96689	4.11759	3.45631	-3.81336	-3.62633	0.438435	4.5002	-3.34009	2.14104	2.87929	-1.37257	0.0435058	-0.302661		0.376237	-3.85924	-3.36688	2.96941	-6.63678	1.09594	-3.12527	-0.140232	-4.49937	-5.22147	-4.56589	1.49404	-0.477958	-1.33476	0.0799177	-4.21326	-0.230363
	3.84884	-0.00334335	0.144074	-1.7901	1.9234	-1.42135	-1.97608	4.24258	-2.64018	-2.50298	0.733342	-1.8274	1.6286	3.33052	-1.32413	-2.06737	-0.368329		-1.60931	-5.25467	-0.722591	6.90242	-0.182861	-2.16387	2.98213	4.85173	8.92973	-0.207422	-3.57589	-2.04211	-5.77267	-0.260178	-0.298107	4.73152	-7.21224
	-1.72108	-0.531428	0.0970741	0.601151	2.2862	2.02064	-2.41266	1.28322	-4.16367	-0.942714	-1.02337	-0.82254	1.10058	-4.75415	-0.268749	1.31873	-0.438105		-0.0804965	-4.13302	2.98746	-3.14431	-3.70945	3.12362	-1.89173	-3.16063	-3.62779	3.80054	6.92481	-0.562659	-1.54676	0.356982	-1.16273	-1.28205	3.82722
	-1.29045	0.439418	2.03554	0.987026	-0.37646	0.945352	-0.356234	-1.69332	2.80464	2.11758	-1.77406	2.67506	1.5561	-1.37247	-1.20967	-1.29599	-1.00916		-0.5383	4.50306	2.25945	-1.66798	-0.214815	0.454309	-0.24663	-7.17803	0.327863	-0.198294	0.438435	-3.06691	4.19389	-4.48226	4.98378	2.24882	-2.11115
	0.642182	-0.591263	2.46006	0.869677	-0.561875	-3.64481	-1.80955	-1.68831	4.26653	-5.82397	0.477249	-0.333743	-2.50533	0.978862	4.84978	0.590754	-1.07871		-2.98384	0.65041	1.08786	-0.166342	-0.197644	-3.67691	-3.08288	2.79907	0.796058	0.295618	1.46668	3.44543	1.94293	6.22177	-1.86101	-2.67431	0.472782
	-1.42186	-2.12399	0.371596	0.751438	1.23323	-4.24696	1.22482	0.297679	2.224	4.23056	7.2267	4.65217	3.41628	-2.69591	-3.0937	-0.0187651	0.855853		-3.91838	-6.19453	-0.0344128	0.362271	-1.6571	-1.77597	-6.90134	-1.22951	0.775785	-1.21798	-0.989377	1.47421	6.69376	1.46735	1.8003	-5.05115	2.07836
	0.518606	-0.659307	-1.72853	2.13475	-1.98738	-1.85787	1.74458	3.26478	2.17923	1.779	1.47062	0.134094	-4.67856	-0.391744	0.95679	-0.122331	4.79684		-0.843298	4.96439	2.38413	-3.08118	-4.59291	0.150464	0.296559	5.73625	-2.23428	1.76087	-2.42935	2.01881	7.43972	-2.74856	0.96504	-0.882755	0.204126
	1.46454	1.30224	-0.838694	-2.9779	-1.71951	1.026	-0.252259	2.21384	-3.36559	-1.68091	-1.79441	0.613487	-6.28882	-0.102981	0.998404	-0.71787	4.74621		3.73992	-0.376786	2.33382	0.00350452	6.9946	-3.40486	6.0088	2.6966	-1.23572	-1.76769	5.14644	-0.921901	7.17432	-2.43023	0.13054	3.82854	-0.652193
	2.91667	0.760165	1.543	-4.08409	2.04131	1.90827	-2.76725	-5.85357	1.09169	5.34862	2.42842	-7.40813	-1.91293	4.67649	0.0286972	4.69648	-1.79453		0.829667	-9.22204	2.80409	-2.38425	-5.8955	1.05038	-3.26717	-1.34809	1.76975	3.69663	-5.76304	-5.34954	-3.10861	1.91691	0.294158	-0.920852	-1.49364
	-0.124519	2.21403	-0.581351	-1.18152	-1.70028	2.29255	2.19851	1.06472	-0.446963	-4.13456	-4.36378	2.07078	4.45121	4.95299	-2.95432	1.1223	-2.32439		-4.07572	-2.0752	-0.216251	4.75415	3.7352	0.508275	-0.0344364	0.602682	3.2803	-3.34576	-2.15949	2.23378	-1.91468	2.28649	0.453357	-2.13566	4.67603
	3.34115	-1.33646	1.2905	-0.268112	-1.93963	-1.31768	2.64443	-2.02854	-1.47982	0.367605	3.82638	-2.44828	-2.19384	1.23289	-2.45209	-2.43914	4.65708		3.02198	5.5602	-3.23867	2.41652	2.8845	-4.03919	3.20346	-6.45054	5.29414	-0.394318	5.95477	1.3255	-2.74884	1.17135	-1.89425	0.678358	5.85245
	-1.6864	0.608508	-3.33912	-1.84207	-4.17217	0.0807504	0.0704626	0.869835	-0.00550812	2.85343	-6.50346	-3.96393	-3.84512	3.5223	1.03447	-0.986953	-0.350189		2.62094	2.181	-3.27458	1.5999	-4.95037	-0.099929	3.94258	-5.50718	-4.69043	0.55153	-9.42309	6.92265	-1.6152	-2.43623	1.24914	8.01463	-0.469258
	-0.207517	-0.451067	0.0321256	3.09804	-1.89357	2.99059	-0.0229157	-9.23665	-3.02304	-5.17841	2.64467	-2.47494	0.000651115	-0.17304	0.00503892	-0.520653	1.15318		1.71926	2.28452	3.16494	-1.19937	-0.272705	3.31839	5.67865	-3.56671	3.3251	-0.0075882	8.20368	-4.97807	-9.01696	1.45567	5.38159	-1.1341	-0.294298
	-0.222808	-0.515009	1.4065	0.0532198	1.40011	-1.08591	-0.634687	2.65569	2.96812	5.77116	1.76896	2.01969	4.34693	-4.84804	0.459855	-0.540165	0.666094		2.31501	1.86866	3.06953	-1.48556	-2.58622	3.2085	5.90715	1.37132	4.33948	0.928965	-1.16845	6.61977	-5.95631	-0.16111	-1.99862	7.7245	-1.62808
	-2.73309	-1.08295	-1.21383	2.024	0.212357	0.852868	-3.76333	1.55056	-2.03199	-0.79826	2.36792	1.52073	0.197246	-1.9984	1.39968	1.95416	-5.81299		-2.5938	-2.56807	-7.57018	-0.763438	4.605	2.56373	-1.87653	-5.69272	2.35175	4.36182	5.95685	-2.78757	3.06558	-6.29462	1.10713	-0.917455	7.02399
	-1.73937	3.84568	3.67308	-1.48959	2.54605	-1.19214	1.09312	1.45155	1.97623	-0.386565	0.940306	2.52864	-1.44492	-0.120758	-3.17427	-1.03841	-0.785944		0.490877	4.97349	5.73768	3.46185	5.79668	4.37807	-2.67708	4.24142	-2.63865	0.291584	-2.42406	-0.703894	2.54857	0.547447	2.19773	-3.06784	-2.34333
	-0.242778	-2.22837	1.06897	3.51198	-0.096602	0.279293	-1.56294	5.36201	0.991868	1.00694	0.485159	9.04358	1.42369	-0.212826	-0.76037	-1.01903	0.745079		0.56708	-1.50687	-2.51355	1.18493	-2.51559	-1.35366	-7.49905	-2.82615	-6.13193	0.218826	-0.814705	-3.13295	1.99354	0.857961	-4.22763	2.26571	0.765082
	-0.744542	0.695842	-1.52472	1.5277	-0.214104	-0.233351	0.771181	-0.71514	0.51361	1.88352	2.0018	2.56541	-0.193981	-1.77345	-0.356688	0.510852	-2.22222		0.632916	-5.00876	-0.32884	1.40036	4.66381	-6.13574	3.65317	10.1045	-7.12794	-8.35593	1.7817	0.921679	2.90232	1.63055	-3.66943	-2.42394	-1.65513
	-0.745916	1.61939	-1.60689	-1.94392	2.69426	-1.73131	2.09846	6.22253	-0.460249	-0.75495	-0.0101654	-4.40636	3.70455	0.697356	3.53891	-0.450511	-3.69019		3.18658	3.96882	-0.211406	1.10277	1.33064	3.52853	-1.72448	-2.96667	-0.626147	1.56782	0.862359	-2.54331	-1.22243	4.35973	-2.62788	-0.1433	-5.10762
	3.25187	-3.45654	0.323239	-1.40479	0.628426	-1.21648	-1.078	-3.82317	1.06828	-2.90607	3.94919	-2.37253	-0.878825	1.6984	0.92866	-2.90509	0.838858		-0.773602	-1.07269	0.3374	-1.71293	-1.01903	0.636916	-3.63565	9.95998	0.374277	2.9905	-9.07501	-0.0308028	-2.37726	0.041102	2.39708	-8.89801	-1.59521
	-0.752356	1.46936	-0.733915	1.14275	1.08757	0.308603	-2.75499	1.14891	-1.40303	-0.566929	-7.61989	-3.33416	-3.44285	2.72736	2.31482	1.64501	3.8628		-2.74914	-4.13142	1.81808	-0.0514568	3.61121	2.18822	-3.08344	0.884152	-0.625581	2.41253	-4.53208	1.4568	-8.05814	-2.32864	-0.594225	1.80725	-2.11979
	-0.259613	-1.6016	-0.278303	-0.303925	-0.429845	-0.159078	0.57065	-1.8608	-0.876557	-0.734164	-1.71681	2.2074	-2.48699	-5.71908	1.19953	-0.802411	-1.62026		-2.74131	-1.70517	-3.26705	-2.41694	2.21831	0.182344	-3.07038	-2.19456	-0.124452	-1.66569	2.49016	-0.582288	0.239459	-2.75158	-2.10127	-2.03108	1.81781
	1.22923	1.33189	-3.31022	-1.24765	2.07397	1.37705	1.90198	-4.8526	-0.854689	1.09593	2.15939	1.75058	-3.01151	4.35484	-0.915224	-2.24953	-0.611881		-0.751165	1.20841	-1.41398	3.68715	-2.70021	-5.87975	-2.59828	-3.27656	-3.12098	0.756205	2.49141	-1.64917	3.52037	-0.228608	-1.12334	2.58461	-0.28221
	0.713524	1.27109	-0.830299	-0.691406	-1.40375	-1.08669	2.74186	3.17249	0.160239	-4.57268	1.01004	0.293645	-2.5174	4.44415	-3.02772	1.80155	-2.11321		-0.279426	5.1118	-0.617169	1.75815	-8.14617	2.00393	1.33179	4.63775	2.3862	-4.32141	11.4721	1.25581	2.2896	2.7406	5.34042	0.653108	-4.41852
	1.69285	-3.78284	2.16054	-1.63816	-1.86624	0.945901	-1.90713	0.212818	-0.833938	-0.235906	-0.163112	-3.16528	1.99357	-5.45667	0.863436	4.34889	1.37504		-3.3265	1.00745	2.13027	-7.70571	-0.62068	-4.66364	1.71954	-4.45197	-2.10165	0.101835	-8.0668	-1.86695	4.05215	1.6575	-1.709	-0.325558	-0.088755
	-2.83296	-3.32889	1.16113	2.9092	-0.817048	1.97106	0.457253	-4.73389	4.16087	-2.38963	-2.85791	-1.62813	9.01897	-3.35346	0.759311	1.39076	0.852623		-0.392422	-2.10231	-3.16369	-5.2053	1.87588	4.6214	4.56553	3.454	3.91651	-1.97367	3.87654	-5.0162	-2.18712	-5.47535	-1.77057	-1.85022	0.710452
	0.136215	2.13377	-0.329949	-0.0519884	0.740049	0.485207	-0.663147	1.32962	-0.356903	-0.529845	-2.57181	-0.0968724	3.55576	-0.752164	-2.33942	-1.07428	-0.180235		1.52316	-3.71535	1.00972	0.259518	-3.65615	-0.136267	1.37113	2.35552	-0.558532	-2.54752	-2.19567	5.81006	5.57639	-3.65448	-1.34321	-0.918626	2.48336
	-1.39926	-0.394262	0.685767	0.975926	1.80123	-0.014892	-0.266924	4.40022	3.11157	-4.15279	-3.30185	0.926569	6.60042	3.34137	0.567571	3.45264	0.777148		-0.579016	-3.32979	0.159786	-2.31018	0.284298	0.0687366	-2.86147	-3.74744	1.97361	-0.619295	2.21928	-3.8854	-0.653139	2.12446	-0.425836	3.47246	-1.76502
	-0.938742	1.58738	1.20661	-0.00899498	1.36273	0.467992	-0.353138	4.47452	-3.93442	3.74493	-0.0447056	-3.05963	-1.85094	-0.578339	-0.0197667	3.97079	-2.77413		7.30222	4.0559	-2.20399	4.08762	-1.30106	-2.75762	1.87069	-4.85475	2.01291	2.81142	-1.87558	5.90089	6.12797	5.36649	2.48261	-1.67291	0.970926
	-0.481378	2.57879	0.730887	0.491807	-0.0789666	1.43168	0.078676	-0.450975	-0.995103	6.16626	-4.29672	2.94285	-3.80237	-0.0162255	-1.60177	-2.02023	2.16738		-0.831587	4.44289	-0.572222	-3.54421	-6.4099	-4.10891	2.07131	6.03387	3.55883	5.24507	-0.976993	5.67299	-2.5772	-0.922827	-1.11686	2.15003	2.69723
	2.97391	0.0797923	-1.24312	0.977455	0.472934	4.37469	0.0285094	-2.37976	-2.0702	-3.38646	-4.55393	-0.0674809	-1.25796	1.52353	0.320953	-1.0204	6.60342		-0.978506	-2.168	-3.43589	1.29797	-6.03941	5.02162	0.244751	0.918831	-2.88964	-2.31794	-6.58164	-4.56454	-1.2662	-4.73757	2.27668	1.44651	-1.57986
	-0.071653	2.58995	0.282954	0.447683	-2.48431	-4.2037	-1.0041	-0.315161	1.84106	4.58848	5.18782	1.90814	4.27834	4.03767	1.24763	-4.52933	-0.464062		-1.13627	4.2237	4.71337	1.61846	1.81365	-1.35908	-0.604075	-9.19931	4.66596	-0.877194	2.81376	0.193243	-3.43728	-1.07158	-1.33593	-1.77787	0.145901
	-0.116699	-0.391441	-2.69243	-1.09714	-0.952896	-5.30341	0.479955	-2.26025	-0.760083	-0.407948	2.93287	-2.13127	-1.69708	-2.47603	1.17736	-3.04629	1.96699		-0.802309	-2.38189	4.38299	0.42206	5.65281	-1.74404	-0.469779	7.68013	-4.27639	4.06765	2.21229	1.9515	2.41061	4.58135	3.54608	-2.01741	3.38058
	-0.159801	1.6347	-0.67066	-1.156	1.56559	-0.92351	4.47941	-3.2177	0.128024	1.12447	-0.314417	-1.68636	-6.18737	2.48136	3.10922	0.429761	-4.10136		1.52618	5.01509	-0.92065	0.713929	12.9818	0.373647	4.15338	-7.44211	6.28088	-2.98312	-2.38325	-0.784529	-0.222164	0.727357	-0.0766415	1.23358	4.12985
	1.30049	1.16723	4.84707	-1.72728	-1.42976	-0.0622855	-0.00734684	0.810251	2.00741	2.18519	8.4503	2.24251	3.30496	-0.590066	2.04236	-1.09986	1.3329		2.35219	0.914288	4.80754	2.49941	4.30426	4.00066	1.77136	-4.56522	0.834949	3.97072	-0.470446	0.99032	1.16409	1.37235	-0.703529	2.48058	-4.1012
	-0.734394	-5.29512	2.85976	-1.80876	-1.9392	0.282761	-0.482185	0.821913	-1.11961	2.27288	4.23121	0.655334	1.27813	-1.68899	-0.523958	0.866359	-1.2284		-2.82119	-6.1848	1.57131	1.78388	2.62402	1.14333	2.89022	-1.68836	-1.11724	-0.570735	-0.547375	-4.71904	-7.93155	1.02194	4.6659	0.728713	0.691757
	-1.26312	0.24623	-1.63333	1.60225	2.03772	0.614815	-0.447193	-0.183846	-1.75051	2.38548	2.53224	0.552452	-4.76879	-8.31297	-2.59026	-1.16993	-1.28369		0.509126	-3.78273	-0.127014	5.57253	-1.55547	-1.19248	-2.984	7.18928	-4.07889	0.392519	-2.61263	0.091933	-0.0105502	1.1813	2.03205	4.98262	1.01221
	1.21551	0.289813	-1.13273	0.508891	0.00207256	1.93765	1.0954	-3.20758	-2.38267	-2.97972	-4.64303	0.434532	-6.83584	1.54154	-0.156815	0.792986	0.66833		0.346197	0.119961	-3.28651	-2.62973	-7.73095	1.49851	-6.34546	-1.93157	-1.05325	3.36034	1.83461	-0.572787	4.42514	-3.14489	-2.10471	-2.25365	-0.637368
	0.202545	-2.16586	1.86131	-0.585399	0.955522	-0.244489	-3.35671	0.75074	-0.0134132	3.67396	4.2085	-0.697432	7.07788	3.379	-2.22359	-0.243182	-0.871428		0.692913	4.02284	1.59235	0.681514	-2.39956	2.72093	1.31142	2.94977	-0.543413	-5.66753	5.29463	-1.70987	3.37319	-1.45248	-0.74406	-4.9767	-4.25552
	-1.3012	-2.12222	-1.65125	-0.676981	0.400227	-2.42704	1.19415	5.69164	3.85984	-4.65729	-3.41065	1.15786	-3.02584	-3.79532	-0.290216	-0.776807	0.0975676		-5.44806	-4.07437	-0.99214	-3.48991	-2.05886	-4.02135	2.49178	-5.16618	2.94776	-5.69152	3.76713	-4.81677	-10.169	1.76209	-0.885684	-5.18385	0.658112
	1.70486	4.41936	-3.17021	3.23785	-3.16125	0.894717	0.245712	-1.38386	2.73953	-5.97765	-1.49859	4.50199	1.35567	-1.97555	-0.356019	1.69359	-2.92455		-3.07435	-3.17169	0.957143	-1.64089	1.29309	-1.22526	-2.29975	2.72099	-6.5822	4.28784	-1.24869	6.10821	-0.704341	1.50179	-5.52925	5.62683	-1.89716
	-0.778953	-0.0423274	-0.69517	-1.33726	0.27392	2.72552	-1.20419	1.52564	-2.87217	2.20846	-0.554171	2.83677	-0.77415	-1.65544	-4.42	-2.33072	1.56194		1.31601	5.73111	1.93638	1.23089	-1.34227	3.11143	-4.55919	6.61151	-2.63521	-3.73011	2.24591	2.06584	2.26436	3.26896	0.825601	-0.0434195	6.07695
	-1.7526	-0.508338	0.274451	-2.39888	-1.29126	-0.930057	-0.657581	-1.57816	0.0266356	-2.60349	0.922993	-6.83577	-5.91122	-0.328582	0.519125	-2.34873	-2.44359		3.22459	3.13459	-2.55901	4.62693	1.53594	-1.00995	1.21678	-7.49452	3.28742	2.75387	3.24932	6.05597	-2.26586	-1.93459	-1.8207	-1.69406	-0.422182
	-0.716324	0.520494	0.239378	0.0560974	-1.35378	-3.56779	-0.616288	0.306625	-1.06254	-1.91803	-3.06752	-6.51341	-1.55094	3.51136	0.962837	4.14027	-0.442096		-1.34755	-5.96039	-4.53414	-1.9522	-3.57188	0.411042	-1.96932	0.402822	-0.314879	2.23893	-6.24038	-4.4225	0.202198	0.892347	3.53235	-6.32516	-2.89801
	2.82938	-1.45644	0.200456	1.03033	-0.910748	0.816103	-1.08192	-1.81802	-1.13857	-0.239505	-3.02693	3.30614	-3.18839	3.8704	-0.0872151	-1.86335	-0.934805		3.60018	0.447311	1.00557	-0.00672777	0.834165	-2.62601	2.88423	3.30333	3.05814	-3.7758	-1.72527	0.628405	6.16589	-1.24953	-2.11466	5.56265	-0.354634
	-2.11626	-2.4395	-2.84139	1.02592	1.0405	-0.775241	-2.55585	-3.95012	1.79922	2.92802	-3.45726	0.125285	0.681469	2.75402	3.37068	2.14042	2.07687		5.0678	3.35912	1.05464	-1.03775	-1.74648	1.37762	0.778312	1.20669	-6.59244	1.20881	2.2925	-1.79415	-1.87718	1.63999	3.23898	2.96829	1.20335
	2.44575	4.07121	1.6148	0.544317	-1.99775	0.660603	0.960821	0.912185	1.25108	6.58087	8.13873	-4.05356	5.06364	3.16698	0.338193	-0.348727	1.0914		-0.945151	6.77665	-4.39228	-3.0471	3.68528	-3.58014	0.712974	10.1125	2.2353	2.69189	-1.18919	-1.69378	-1.42906	0.0606585	-1.90593	1.89035	0.771026
	1.01421	0.0758	0.070022	1.08625	2.97632	3.12524	-0.0327637	-6.22945	0.216855	-3.7841	1.25762	0.772013	6.46284	8.6131	0.316892	2.16854	2.10725		-0.43965	-7.79831	-0.340127	-2.03727	-1.37178	-2.00212	0.687438	-2.97961	3.04413	-0.827313	-0.172317	-1.5747	5.50854	-2.98817	-3.04845	1.82717	1.34338
	-0.912261	-1.92537	0.525231	-1.84831	1.46401	-0.380604	1.96281	6.62638	0.695961	-3.16949	-0.60462	1.10432	-2.61667	-3.40487	-2.69189	2.69125	1.62291		-2.91714	-1.36397	3.70668	0.488683	3.08091	-0.391773	-0.299861	-3.07011	-2.16241	2.65056	2.84135	-1.44167	-1.06563	-1.5075	-0.187547	5.77699	1.41547
	1.66482	0.0682522	0.481343	-0.260156	-1.03404	1.64288	-0.552808	3.48076	3.68747	1.92277	-0.452464	3.94557	7.32873	-3.38536	1.31287	1.71815	0.137043		0.620535	2.58148	-0.25556	1.52731	0.0417702	1.74685	-3.75122	1.84069	4.1199	1.12502	-6.14967	0.700246	-8.65241	-3.49868	0.677913	-2.76201	-4.01741
	0.243841	-4.94263	1.9392	-0.150868	-0.0178	1.19459	-0.0797132	3.33445	-0.309844	-2.00859	0.209265	-2.20218	1.30185	0.171951	-1.66821	1.2478	-0.851482		0.171168	-4.46034	-0.229713	-0.925125	4.5092	4.90924	0.330413	-4.24746	1.39586	-6.4042	0.853533	2.84578	0.247856	2.03666	0.549152	-5.29154	-0.959486
	-2.17684	3.0428	-1.10044	1.47725	4.51207	0.272557	1.88221	0.187865	-3.79747	3.03586	-8.12445	0.162932	4.30459	-2.23389	0.365037	-0.721432	-1.34352		0.732294	-0.488027	0.282258	-0.872457	-3.51837	4.09056	-1.0585	-0.334625	2.17069	3.06284	2.35022	4.98965	7.1353	-1.4034	-2.57254	-1.81315	1.08556
	-0.598882	0.525466	2.36306	1.12122	5.55429	-1.62603	0.333261	-3.9589	-2.77706	-3.94378	1.54132	-2.95748	-3.66221	-2.60511	-0.587749	3.30872	0.660402		-6.19875	-0.000507339	1.77934	0.681508	7.95761	-4.2143	3.07805	-2.42069	0.449861	0.52634	-1.15994	-0.873253	3.51051	-2.82099	3.81415	-1.3282	-0.385231
	-0.523909	0.506275	2.33022	-1.22254	0.606948	1.99528	1.77394	2.89399	3.24961	-3.44676	-3.29837	3.93793	-3.09878	-5.44511	0.47253	-3.16348	-0.83989		-1.1247	-3.49714	-4.23854	-0.266848	-1.56415	-1.51051	1.23568	1.49469	-6.26106	0.486768	1.32315	-5.74774	-0.625427	-1.71848	2.21057	3.16227	0.625991
	2.04653	2.98613	-6.19855	1.44194	-3.33237	-1.86764	-0.295115	-3.25383	0.780757	0.528237	-0.64823	5.35023	8.99357	-1.75841	3.54442	-1.13977	-0.344205		1.95168	4.52223	-0.770537	0.279183	5.41532	-0.80326	-0.0902296	-4.58789	-0.956612	-0.555148	-2.70007	-0.138134	2.72899	3.90158	0.118007	-0.842506	-5.38206
	-0.889007	1.46586	1.77702	2.11024	-0.766555	-1.71944	-0.373128	5.59712	-3.6854	3.48306	4.48745	1.78017	-8.38756	-2.05047	1.62593	-1.12173	0.148005		-0.97228	-1.44278	-2.815	-2.18325	-9.60474	1.40242	-1.90444	1.33242	0.868353	0.901572	-9.72883	3.45183	1.57567	-1.96355	1.53772	0.157044	2.5902
	-3.33182	2.44616	-1.74293	-1.22228	-1.19881	-0.56511	-0.959209	-1.55366	-0.650528	1.91995	-2.3951	0.728165	-0.745579	4.67244	0.714574	-3.61082	1.13761		5.60093	3.10685	0.630452	0.343565	-0.124808	-3.39826	3.28826	3.25671	1.21851	1.35814	4.23791	-1.98087	-4.08307	4.18324	-2.02915	-2.33922	0.0432735
	-2.28307	-0.572411	3.24164	-2.06034	-2.13257	3.09021	0.947627	1.29338	2.38384	0.841508	2.201	-3.80571	-1.08478	-0.0964944	-0.192553	-1.10824	1.62577		-4.33092	4.66958	2.06876	3.35795	-3.64506	0.79029	2.98319	3.1863	-4.90213	-3.68404	1.70138	5.06156	-0.744622	0.338925	-0.0815773	-3.33114	-0.0215416
	2.25629	-3.58949	-1.76936	-0.408577	-1.07134	-1.75867	3.34845	-2.86201	-0.58364	-1.24949	3.77336	-2.32173	-1.41019	4.63551	0.901298	-1.11493	1.11383		2.23023	-3.2567	-0.996716	-0.141078	-3.16539	2.96412	1.67585	2.1227	-3.49037	-2.22341	4.16293	-0.922242	2.09393	-4.99961	-1.61873	-4.81835	-5.10217
	-0.214532	-1.10492	1.72388	-0.771438	1.48141	-0.116756	-0.755608	2.98019	0.445917	-1.35014	-0.67963	-3.32049	-3.22744	-3.1389	-0.00735826	1.36848	-0.396682		2.28284	-3.17462	3.93763	0.346196	-3.18542	1.61982	-4.13794	5.06756	5.95605	-1.75833	4.12391	0.567256	2.93571	-1.33556	-0.639973	2.69974	5.80409
	1.30388	2.38124	1.22109	-0.153006	3.02243	0.0112071	0.136655	1.8204	0.471627	1.04243	3.34128	3.19708	1.4575	-1.42697	-1.92212	-0.658299	-0.904231		1.32575	-1.08726	1.87546	3.32019	-4.20456	0.754612	0.0380253	-9.97741	0.438337	4.71286	-0.414395	-4.46953	-0.715994	2.82785	-0.644896	1.22379	3.20049
	0.811128	-4.13131	-1.27809	-0.55689	-0.451255	-0.87906	-0.473516	-2.34051	-1.50715	4.431	-2.66385	-2.27027	-0.861537	0.764348	-1.84657	-3.69521	-0.907307		-3.64174	9.50197	1.82032	1.282	2.27794	1.86637	-3.7996	-10.0105	3.4566	-4.30822	-0.450824	-0.531332	-8.3578	3.48744	1.36664	2.75455	0.590614
	0.307008	-2.14304	0.22589	-0.986106	-4.44214	-2.29127	-3.08483	-9.50116	-0.490829	1.81815	-2.19412	1.77592	1.80938	0.928659	-0.28415	1.25814	-2.90454		1.38008	2.5894	1.2755	-6.76668	5.26293	-1.0463	0.34636	1.9699	-0.990193	1.17992	-3.98445	-3.61609	-2.9863	-2.35995	-4.10552	0.792726	-1.02172
	-1.20851	0.845336	1.73255	0.557008	-1.45219	1.27152	-1.19595	-1.65961	-0.97959	-2.79384	6.7521	-4.16615	4.46445	-2.43972	-4.73801	1.20248	-0.394804		1.89133	-2.32875	-2.25618	1.67638	-2.24869	-6.98412	0.473661	-4.03476	-0.904197	1.67858	-0.0146224	2.77895	-10.5981	7.28271	6.9382	-4.66108	0.867333
	1.76472	3.83299	-1.75866	0.0708675	-1.98276	-1.19296	-0.805528	-0.813359	0.52656	0.596986	5.17716	1.4015	-5.40162	1.65443	0.289102	-0.861138	-1.37727		-2.10748	2.24378	1.72755	1.61385	-0.25605	2.55295	0.580636	-1.0233	-2.78864	-2.31122	-4.041	0.657143	5.30994	-1.08738	0.497039	2.39361	0.761499
	-1.77303	1.81895	-5.74832	0.554679	-1.0345	-3.1862	1.58783	9.04062	2.52777	1.99219	-2.41603	2.47665	-4.79345	4.20737	2.79496	0.56858	-0.351513		-1.11551	-2.69659	-0.771693	-1.4513	-1.25838	2.06558	0.16622	8.0051	5.35226	2.21121	5.43643	1.02231	6.74095	2.02723	3.06994	-0.0429852	2.66422
	-1.26878	1.8419	-1.26761	1.89403	5.47819	0.236842	2.48898	2.7953	1.89608	-3.97844	6.51251	0.970821	-3.03251	2.08415	0.621249	5.97497	2.38521		3.50599	2.54056	-2.60562	0.63876	3.95847	-1.14413	1.31643	2.86155	2.25092	-3.76346	-1.12013	0.93447	-3.65284	-3.29237	0.603335	8.32762	-0.694219
	1.76981	2.77656	-3.31298	-2.60214	-1.60439	-1.867	3.91979	-1.10077	2.36014	9.04302	2.2701	-2.02918	0.748184	0.00483528	1.60547	2.43495	0.490674		-2.51565	4.53567	-4.65516	-6.36591	-5.554	-3.19052	-3.67946	-2.09754	-0.248047	-1.79915	5.81369	1.88382	-0.416268	-5.88446	-0.340852	-0.20444	-0.620078
	2.81604	-3.29829	1.12455	-4.10872	-1.69357	-2.97536	1.83863	-1.05012	-2.68499	-0.921595	-3.4583	4.46559	-0.482421	-1.59299	-4.91594	-4.62316	1.6196		-0.0328604	-4.98218	-2.70686	0.617132	-0.0623042	-1.72928	3.80496	6.9247	-2.26021	6.17885	-8.76911	-2.66244	-1.20709	-2.48434	1.19124	-0.6957	1.44603
	2.86752	-3.88282	-0.454141	-2.12729	1.71259	0.412467	-3.25256	-5.055	1.26046	1.1251	-6.66616	-0.545601	-4.22127	-1.70837	0.555747	0.300014	2.26729		-5.04531	-12.0135	2.24153	0.587436	-2.5683	-0.761112	0.268772	-7.07383	-0.786424	-2.8284	-2.86738	1.29748	-0.0333752	0.409028	-5.3019	-1.14699	-4.4972
	-2.57818	-0.476798	1.95219	2.84089	-1.88393	-2.70273	-1.85161	-0.116096	0.196412	2.18023	-1.34783	-1.56327	-6.96439	3.65996	0.519148	-1.29582	-1.57181		-1.05284	1.94182	4.19186	-3.45475	-4.07403	1.21299	-5.28866	4.90543	-3.82713	0.679673	2.5206	-5.73482	-2.90232	0.297067	1.17876	-2.56036	-0.450993
	-1.0235	0.920437	-2.65488	-0.70505	1.5188	-1.82011	1.54376	-3.23253	0.62305	-1.25916	0.00132503	1.41232	-6.70701	3.51362	-0.527219	-1.91051	4.09616		-6.05552	0.384302	1.64554	-2.50847	-0.081612	1.19176	1.63234	0.861762	-0.882304	3.7031	-6.6029	5.24204	-5.81993	0.181569	-0.867166	-2.43903	0.583584
	1.02916	3.80996	1.72648	1.23441	0.922576	1.56123	-1.56413	-1.40191	-0.959238	-3.69608	2.88469	-4.11883	-2.94372	-3.14551	2.41513	4.95648	2.26458		5.44638	-4.68496	-0.896582	-1.57209	0.906891	-1.82628	-6.46823	-7.20483	-5.95145	-4.25864	0.764827	-1.77091	-3.29084	-5.43538	0.560487	-5.78725	4.10558
	-5.42248	-2.80677	-2.40175	0.159178	-4.17098	-1.55779	0.326987	-3.62046	-2.04983	0.366574	-1.19564	0.843506	2.33137	1.68472	0.344711	1.30614	-5.07334		-1.04766	0.235509	-2.93423	2.8566	1.88954	-0.342771	-2.09006	-8.29359	0.966356	0.79333	-4.87309	-2.77299	-1.3181	0.448534	2.96245	-3.11019	-0.385824
	2.61941	-4.42795	1.46255	1.06956	2.73954	3.3238	-1.78072	0.116876	2.35213	-5.07393	-2.73896	1.29984	-4.87563	3.00665	3.26014	-0.360142	-5.4244		1.46167	-1.35249	1.53227	-2.21964	-1.63537	-2.35948	-1.23249	4.59693	1.87246	-1.64267	6.48673	1.23606	-1.40303	2.83576	1.34001	1.08621	0.608712
	-1.34713	0.948493	-0.178493	2.46623	1.15523	0.706967	0.114723	1.81617	-4.75231	0.479923	-0.245914	0.250864	8.44132	0.822781	0.160219	-4.04057	3.2049		1.97345	2.05306	1.00204	1.70229	1.33079	-2.87821	1.10548	3.4688	1.76854	6.93109	-1.15212	-1.24395	6.45485	0.728792	1.69493	4.2955	-2.41133
	-3.82389	3.32482	3.67719	-1.1498	0.576922	2.09265	0.0150429	5.48435	2.63809	-0.974056	0.781539	-5.30252	5.28796	-3.36432	-2.95599	3.76703	-0.69145		1.9866	-1.04571	1.97368	-1.37421	0.787025	3.59927	-3.07484	-3.67533	2.65658	3.01188	6.214	-2.21363	-0.242171	4.63008	1.02947	1.51083	-2.44631
	2.68757	3.20341	5.03157	-0.77722	0.505099	-5.01824	-1.57833	0.128955	3.52473	4.56229	3.34023	-0.359301	2.16939	2.94794	-3.08907	0.0651835	-1.11875		0.999925	0.853357	-1.05467	-0.445666	-1.26718	2.57127	3.22816	6.16762	-4.96125	3.5965	-2.91133	2.82598	-5.48999	-3.45809	1.3463	2.22525	3.50359
	-3.31406	4.58665	-4.61358	-0.414466	-1.06008	2.37512	1.83568	6.75784	0.409111	1.0875	5.42595	5.58163	1.58982	-1.2379	0.760788	-5.64332	-1.08138		-0.987916	1.2523	1.91481	0.491347	0.668127	-1.46374	5.01641	9.00105	3.91736	-4.81859	-4.02469	1.37346	-3.78283	5.96634	-6.35159	2.43186	-0.0616662
	-0.829862	-2.02317	-1.7567	-2.05978	1.38122	0.773472	-0.242188	3.37898	-0.707179	-5.89953	-3.46641	1.0214	-1.44769	-1.41942	3.09389	2.64457	3.41736		-2.97831	6.15297	2.37973	2.94003	-0.406584	-3.00709	3.29207	-6.17145	-2.70527	-5.73716	-5.12294	-3.07296	6.38665	1.40509	0.439094	-2.37592	-2.64192
	2.63934	1.37606	1.1035	3.28875	-1.67148	-2.32258	1.1884	-4.99984	1.17745	1.60048	4.65742	-0.5389	-0.941429	-2.0944	-0.588949	1.93205	-3.12463		2.02733	2.05695	0.337609	-2.59678	-1.49035	-1.05982	1.55752	-5.3462	0.673081	5.33689	6.29666	8.48466	2.52709	-1.64052	2.22185	-2.20421	-2.73684
	3.09298	-2.21383	0.968014	3.6331	-2.71894	2.08744	0.127421	1.62882	-1.93546	1.58714	-3.70872	-3.09828	0.608768	-3.76085	3.21365	-3.77762	1.29184		-1.97241	-2.5345	-1.71399	3.38324	1.91825	2.87731	-2.18465	6.48034	1.55451	1.8997	-0.263586	4.54407	2.64821	4.33036	-0.499719	-0.55845	-0.345906
	3.53072	0.208623	-0.162466	-2.02471	-2.26216	4.00383	-1.42553	1.27176	-0.0444333	-2.43961	2.92884	-1.65591	-1.79857	-1.41711	1.00364	-1.98113	4.16726		1.52113	2.37948	-0.777298	-3.11825	0.821075	0.803926	2.56825	1.31156	1.94084	3.44757	8.19806	-5.39711	-5.73952	-0.681935	-1.72193	2.05671	8.03159
	-0.0474951	-0.855533	1.21245	0.317289	0.19765	-2.07332	-3.97118	-3.06497	0.351833	4.52046	-4.93615	-5.21115	2.33341	2.93817	-2.2165	2.8247	1.00349		-2.9933	-2.70066	-1.85421	3.39971	-0.779696	1.71998	-3.18101	4.1505	1.33359	-2.02292	3.68275	-1.34128	-2.62516	-1.67758	0.0588335	1.13759	1.89653
	0.358499	-2.40574	-3.40713	-0.838993	0.159139	-0.644066	0.489438	-5.37627	-2.74555	1.4678	-4.30961	1.2364	-4.00008	-0.194065	-2.94375	0.642876	-3.19639		-0.0168202	-3.27484	0.0538036	1.93725	-1.88162	1.12581	-3.92961	-3.00025	0.733882	-1.0147	-3.80896	-0.790824	2.00228	1.84269	-1.6539	0.181521	1.74999
	-4.25087	1.05805	1.47862	-1.49178	0.120848	0.291292	4.95504	1.34195	-2.33572	0.403039	0.803064	-0.313158	6.69461	-0.813279	-2.17464	-1.52384	0.0718772		0.449612	3.65661	-0.0541497	5.99366	-0.482082	0.0221446	0.825196	2.86145	-1.85757	6.46986	-2.77715	0.752057	-1.34647	-6.62236	-0.35679	6.68691	-1.40679
	0.62505	-0.964633	2.36931	-0.139458	2.58127	0.732278	3.42413	2.09269	-0.418118	-2.17302	-2.10278	-1.36	0.909767	-0.919329	-0.4053	1.32693	-0.186434		-1.09476	0.593029	-1.17836	0.567376	0.921558	3.41004	1.08607	1.73713	1.55951	-2.57094	-1.7225	-0.214641	1.33873	-1.07445	-1.04676	-2.34673	-0.572379
	-0.012829	-0.974796	1.26438	-4.78061	2.03892	-3.32177	3.39511	-3.12218	1.50752	1.74051	-0.0309174	3.59541	4.13656	-1.01248	-1.13161	3.69715	-3.96521		1.3495	0.0334997	0.18158	-1.34397	-1.16811	-2.7091	-0.144485	4.62774	-4.01507	-1.63796	7.35372	-1.19263	2.56703	-1.01574	1.27894	0.0812057	1.25477
	2.33663	-0.973915	-2.33689	-0.914028	-0.00764166	0.1283	-1.63374	-3.30189	-0.0589142	-0.855414	-1.48411	6.0523	-0.13466	-2.09337	-0.349261	-0.911719	2.74231		2.2821	7.47689	-1.47325	0.756504	3.25134	-2.83359	0.135812	-3.46636	-1.58188	-1.23123	1.94977	1.81674	-8.65363	5.05126	1.62272	-3.52766	-1.42364
	5.17479	3.53609	-1.43529	-0.538745	0.440264	-1.41848	-1.16411	2.55329	2.38215	-0.459781	3.53597	6.00967	0.585959	2.33702	3.44606	-0.998797	-3.55672		-1.29706	2.42197	-0.141093	-4.13498	-1.81797	-1.46153	3.42898	-0.545403	6.85807	-2.84985	-3.43658	-2.68752	8.18315	-0.376212	-0.513464	-2.17074	-1.10581
	1.50325	-3.44707	1.46836	1.84597	1.88146	-0.963209	-1.19765	0.442148	1.32991	-0.0715661	-0.471273	-1.53374	4.7882	0.777382	0.258554	-3.5638	-0.354997		3.61218	-3.1325	0.180468	0.977297	4.62574	0.409179	-4.7633	-0.610159	0.303491	-5.49199	-1.80787	-0.205941	-2.41794	-0.301125	0.371912	1.15537	-3.78986
	-6.6762	4.07403	-2.62673	3.74061	1.31497	-2.00705	-1.73591	-4.63739	-0.716746	1.31027	4.49468	0.920666	-3.03785	6.7262	1.09217	-0.107066	-1.14528		-2.98977	-1.18769	-0.505608	1.08867	-5.41623	-0.219262	0.060325	-11.6619	-3.2472	-1.15493	-7.66692	3.26134	10.0459	-3.22651	-0.220118	-3.0452	1.52615
	-0.861533	1.59663	0.778717	-0.854557	-1.25998	4.94879	-2.28026	-2.68809	-2.75924	-3.81322	1.93537	1.87138	-7.90139	2.18178	1.95045	1.3704	-0.92069		1.89771	-4.7446	-5.1959	-0.805723	1.55693	2.15539	2.9008	-3.70221	0.204248	0.664929	1.4833	-1.28536	1.57561	3.84464	0.710985	2.73225	0.844162
	-4.05058	-2.88213	0.184093	0.560493	-1.84392	2.90314	-0.331854	5.28676	5.70073	2.05904	4.35326	-4.68316	-0.810488	-1.85769	-2.16363	-0.133011	1.82512		1.27547	-4.30395	2.61336	-3.21074	-0.454521	-2.96467	0.258675	-5.7331	-1.84398	-2.02805	-5.3602	-1.34536	2.67	-2.09056	0.665262	-4.00722	-0.333888
	-1.24098	0.134905	-1.91105	-0.514405	1.56286	0.854859	0.108393	8.28347	-0.8387	4.92813	-0.748421	-4.24448	-4.77176	4.60596	-3.24775	-0.61953	1.59771		-5.35547	-2.36615	-6.5739	-3.13109	2.54909	3.92266	1.13407	2.24328	-0.893681	-3.22883	4.29961	-2.41761	4.32602	1.46524	-2.35774	-2.75828	-0.00613094
	0.0697133	3.14504	0.993003	2.42039	-0.539683	-1.19707	-0.460141	-0.701855	0.620429	-0.704787	-3.8658	2.18602	-2.79002	-1.92906	-0.800386	-2.09193	-1.59831		2.00612	-4.93123	0.746326	0.428888	-0.433127	-2.68068	-3.4733	3.22468	3.05345	-0.431875	0.459935	-1.00075	-12.4612	-2.99028	-0.858943	5.98446	-1.67079
	3.38407	-3.85422	-1.60381	1.86436	-4.65133	-1.25351	2.46222	-0.673161	-2.92398	1.16149	-8.99459	0.107116	3.13195	-3.96441	0.679136	1.94655	3.74058		1.86159	4.0012	3.5779	-1.53461	-2.90257	2.72698	1.93588	1.20885	2.99593	1.86872	4.11822	-0.593187	-4.19817	-2.95908	0.160281	-0.773716	1.17377
	-2.2953	1.13495	2.29862	0.816831	-1.27164	-2.81516	-0.624529	-1.6343	1.02596	-6.47176	6.36973	-3.98217	-2.00643	-1.50158	3.69055	2.49224	-0.383276		-2.28758	0.431925	4.9244	-4.0247	4.63886	1.14706	1.86055	4.19364	-3.06741	1.17901	-2.7278	-0.193178	2.10715	4.05734	1.69816	4.47226	2.02904
	3.03418	1.1108	-1.79936	-1.22299	-2.39995	0.11754	-0.220095	-4.5889	-2.53174	0.396855	-2.76827	2.91751	-3.20342	3.95819	-1.26735	-0.458771	1.53118		5.56019	2.86217	2.78901	1.45632	-1.31113	-1.91941	-2.7007	1.1771	-3.13739	4.50505	0.419986	-0.79888	0.945669	-3.44204	1.25255	-7.77292	-4.10373
	0.875064	-1.42798	-0.397246	-0.255984	0.464589	1.04438	-1.82388	7.45974	4.40104	1.26881	-2.40422	-3.69414	1.04503	-5.58604	-1.19673	-1.41061	0.483774		-1.09345	0.293492	2.67433	1.40709	0.744846	-0.471739	-2.24954	-3.84248	0.785603	0.852631	5.5601	5.59155	6.30748	1.54228	-1.17899	-2.00506	-1.72348
	-0.770253	-4.98219	-1.99435	-0.283135	0.323007	1.46542	-1.935	3.50876	2.8227	0.145697	0.46593	2.18298	7.74518	1.86509	1.89933	1.63258	0.473063		-2.24683	0.727788	0.0822996	-0.172777	-3.69605	2.49035	2.21208	4.13353	1.20165	1.22713	-2.80852	0.9799	-7.31783	1.01031	0.900875	-1.7205	0.170564
	-1.39955	2.4479	1.41016	-1.30547	3.17646	0.380998	1.44768	7.55577	-1.26807	0.029186	-0.654298	0.0493913	4.90536	1.3113	2.01694	2.66669	-2.00353		-2.39824	0.167165	3.01411	1.7174	-0.636742	-3.0333	-5.31792	-2.89589	-4.8887	3.63328	-3.18655	-4.1322	0.0592122	-0.537445	0.989273	7.58376	-3.92106
	-1.51085	3.36256	0.817209	-3.32408	2.0262	0.291728	-3.17451	-2.40111	-4.37221	2.92103	3.73797	-0.0939734	-0.464378	1.75265	-1.34856	1.68787	2.55036		0.953994	-0.386134	-2.02985	2.07931	1.41985	-2.04321	2.15826	0.0686282	0.0155847	-3.42496	5.92578	2.25668	-5.07173	-3.10001	2.08324	2.41004	0.00188028
	0.897485	0.2626	0.227799	3.65993	-2.62644	2.19848	0.69997	-10.3633	-3.49024	-3.677	-4.85514	-1.74578	-0.352507	-2.81049	0.7976	-4.80742	5.1302		-3.18847	-3.42984	-3.05003	3.41562	2.47095	-1.54036	0.138359	-0.973193	0.415985	-4.94462	-1.47145	2.64773	1.77957	5.324	1.17979	2.76	1.93936
	2.32672	0.649282	1.64296	-0.854568	-0.280076	-2.39764	6.57278	-5.33153	-0.622225	2.73689	3.56768	0.595691	-2.7465	-5.87743	-1.55027	3.17773	-0.269234		-2.32405	-2.46177	1.95232	1.22994	0.514	3.47395	-1.37981	0.978723	5.81437	7.07619	-0.877838	-2.45814	4.60424	1.73633	-3.22406	-0.865422	2.39106
	2.7777	0.0243138	0.563704	-0.368707	2.56665	-3.49534	0.945655	-3.30635	3.23226	-0.835572	2.5069	-4.56755	-1.63328	-0.947218	0.601868	-2.85919	-1.15371		-0.451208	5.02004	-2.52483	-5.47337	-2.45319	0.998057	3.60164	6.92476	-1.78704	3.63821	-3.79275	-3.56036	-6.60548	-0.861012	0.368855	-2.96592	0.856419
	-1.74925	-1.11024	0.990997	1.11639	3.91511	2.90685	0.820392	-3.28774	0.574123	-1.8928	-2.03785	1.26676	-2.49968	7.98129	-2.25201	3.07998	4.47072		0.931464	-0.48276	0.0158037	0.310726	0.567606	-1.46998	1.58079	3.86556	1.11419	2.74091	2.2846	0.841375	2.64407	0.0341863	-1.04415	-3.54181	0.834629
	-0.254291	-3.75205	-3.57429	-3.9004	1.7666	0.310492	-0.801233	3.72459	-2.09525	-1.93338	1.93226	4.60108	-3.83299	-3.09062	2.88218	-4.00588	-0.902076		2.32529	3.53105	-0.429064	2.08773	0.0751019	0.567675	-0.444092	0.801936	5.02065	-1.61747	-1.14493	-1.75297	-0.651884	2.42424	0.0345034	0.906053	7.32467
	-1.23815	-1.3986	1.86861	-0.920132	-1.87762	-3.28281	-1.4175	-1.26882	-2.27401	-2.95616	-4.08464	-2.56206	-0.12144	1.3384	-0.00115394	0.382885	-8.27811		0.231447	1.56218	2.63682	0.363442	-1.43144	-1.39132	0.525574	9.73483	-3.56501	-1.43991	-4.58048	1.15632	1.00357	-1.18851	2.60266	3.87634	-1.17464
	-1.70212	4.45271	1.82029	1.55614	-2.01643	2.12852	-1.02676	-7.2673	3.04009	1.53965	2.90898	3.77985	4.64534	-6.23032	0.0929019	0.246764	-1.16303		2.151	-2.88925	-0.790586	0.143756	2.5478	-0.84938	-0.511339	-9.3348	-5.14025	0.769464	-3.5213	7.06871	-2.8909	-0.301781	-0.341468	3.36732	-1.16465
	5.85199	-1.19554	2.78122	0.0274455	-1.64876	1.046	-2.62754	0.729917	4.34965	1.55445	5.91017	1.62921	-0.0241413	5.20446	3.15994	1.58705	-2.06198		2.08485	4.67625	-2.21546	-2.06554	-0.986794	1.69102	0.944391	-8.40602	1.79729	0.00547335	8.53322	1.48351	-0.834877	-1.41345	-3.79929	0.376964	-0.146764
	-1.57818	-2.84088	3.75165	-1.00713	0.726309	1.471	0.78151	5.72356	-1.84244	-0.911837	1.91567	1.98824	-1.12355	-1.85621	-2.30359	-1.09417	-2.97938		0.533731	-1.7425	-0.141939	0.241021	-1.03429	0.727484	1.89234	-5.47802	-0.250329	-1.23795	-2.91657	0.399904	-0.326262	-7.02158	-1.27181	-0.0969733	1.87754
	-5.99546	-2.98104	-2.7683	-0.548406	2.10957	-2.59533	1.70152	5.71428	-2.03308	-1.85981	4.42206	-5.64116	-5.14907	1.0885	-1.8003	-0.294081	-4.91887		0.498207	0.352684	0.926029	3.56843	0.406724	0.257702	0.332439	7.44983	1.71855	-5.96761	2.12942	-1.18299	8.13859	6.37549	-0.759573	-2.05689	0.40678
	1.59688	2.38598	-3.77873	-0.597099	-0.998309	-2.15208	-0.366595	4.70261	1.78092	1.70935	0.925883	-1.75746	-2.09955	-0.960925	-0.831729	-0.509193	0.616878		-0.521344	-1.54063	-2.01513	-1.07898	-0.661906	0.279556	-3.23502	-4.62207	-0.794919	-4.69079	2.17098	-0.265999	0.564705	-3.22089	-0.262705	1.49477	-0.560466
	1.19525	0.761825	0.22012	1.3462	-0.0968128	1.30135	-0.92215	2.6889	-0.397207	6.29391	-7.57613	4.14043	9.02338	1.49567	-1.89829	1.26454	2.62614		-0.0247411	1.07457	-2.46851	-1.19772	-0.237997	-1.20884	-2.30943	5.30645	-0.290115	-2.41509	2.70755	3.65011	2.95824	-1.80968	1.21912	-2.94444	0.974453
	-3.20422	2.14777	0.727859	-0.218949	-3.18556	-1.23478	8.03529	1.67332	-0.564339	-2.60848	2.91304	-3.94689	4.71533	-0.0419687	0.000744773	0.0315917	2.6082		1.98799	-1.80516	-1.93655	-2.28517	-0.819121	1.79092	2.61012	-2.76474	-1.26704	1.85184	1.73824	-3.43525	-2.17378	4.6098	-2.81335	0.123084	-1.98969
	1.89446	5.54465	-0.756042	1.70717	1.73567	-1.76056	-0.494099	0.655821	-0.717517	-1.5007	-3.6092	6.98062	-2.53072	0.925481	-2.63278	0.296765	1.06333		0.516609	3.31638	-0.920983	2.66024	-6.90272	-0.722441	2.52477	4.16398	2.77368	-0.397451	-6.73812	0.47755	5.17629	6.53788	-3.35896	-3.30493	-2.45395
	2.98722	1.95291	-1.73221	3.12446	-1.83303	1.22353	-1.01039	0.636198	-0.854059	-4.38619	-2.14489	1.42251	1.27576	-4.10307	4.20403	-4.935	-0.00724629		-3.93935	-3.06483	2.57723	1.13907	2.0138	-1.74982	-2.56412	-9.90804	-2.16922	-1.66999	-0.723003	-6.11161	-11.4836	-3.5254	1.58378	-4.23063	-0.419227
	-0.4299	2.87254	-0.201374	-0.966965	-2.39172	0.71665	0.486106	0.614091	0.0283596	2.23121	-7.69549	0.877739	0.623228	2.87088	2.01508	0.841239	-0.601482		-0.880571	1.54711	1.05795	-2.84919	5.43292	5.70825	-3.65508	1.01837	-0.597589	11.0278	5.28194	-1.20255	2.85428	-0.0803123	2.01671	-1.15598	0.113802
	-0.360685	-0.696832	-5.66429	2.93321	-1.94062	-0.282406	-5.50519	-6.41097	1.43163	1.84727	-1.76183	0.8448	-0.501566	2.34546	-2.69493	-1.36973	-0.71658		0.692016	-2.85182	0.0218533	1.19395	-1.64306	-1.34836	2.75345	-2.05778	2.48615	3.69053	0.774911	-1.29476	-5.80237	-1.12736	2.4419	-1.08278	-2.85533
	-1.30859	-5.75594	2.87823	1.82554	3.01991	3.22484	-1.48506	-2.43948	0.857135	-1.04247	-1.34409	-5.67828	3.3869	2.31851	2.57939	-0.063454	6.65085		-2.72274	-5.76541	1.97038	-5.73399	3.78788	-0.41939	-0.83698	0.862423	-1.92091	-2.18641	-3.24595	0.612576	5.55335	1.33275	3.36165	5.48733	0.673107
	1.22336	-5.30581	-1.57463	0.710811	-0.0106083	0.236579	-2.45452	1.52805	3.80573	4.5574	-3.94179	-6.19386	6.27344	1.2876	2.34392	-0.235924	-1.49535		4.87378	-0.697079	1.40566	2.86366	-2.27265	-0.00421031	4.57514	-2.22209	2.67795	0.393726	-0.782447	-2.4794	-1.57247	-0.700808	3.27837	-1.4471	-4.80093
	-1.76733	3.65232	-0.523673	-0.909972	3.46718	1.25078	1.58523	-0.508797	0.77769	4.14232	8.44608	-3.70458	-0.357262	-2.24986	-1.89517	5.11626	2.34894		-6.52002	5.35028	0.830429	1.98289	2.17655	-4.10183	-4.0088	2.6877	-2.72082	-2.07108	1.66373	-0.0692905	1.32519	-2.72895	1.69453	0.112644	-3.27729
	3.7175	-5.88293	0.530307	-2.03557	0.952493	-0.234767	0.132819	-5.55029	-2.72731	1.20789	0.821107	3.7867	-7.02013	4.20349	-1.63164	-1.50423	2.18796		-1.90595	4.87441	-1.75211	2.11907	3.63616	1.28907	0.912394	4.59096	4.37905	-8.0815	-1.40888	1.34455	-1.74988	-1.75259	1.1126	1.66539	0.744317
	1.17667	4.08697	4.58655	-2.16453	-2.55556	1.77766	-3.81328	-2.59653	-2.21016	-1.74994	9.18525	-0.722951	-4.7291	-3.85497	-2.85938	-0.595527	0.0259125		-0.285993	-0.126226	-1.33844	-2.23279	-0.393612	-1.32991	-2.16028	0.487124	-1.02617	0.363184	1.9986	5.26392	8.70479	4.22737	-0.965048	-0.289873	3.26436
	-0.890223	0.0605726	-0.355668	-1.79523	0.942001	0.285739	-0.254709	5.35267	1.32766	3.76523	-1.95921	1.76358	2.00338	0.0723107	-2.07266	-0.656639	-3.63322		0.837694	-5.15234	1.57513	-0.577894	-0.913097	-2.95694	-5.22609	3.37596	-4.44011	0.265015	-4.11457	-0.309268	-0.309767	-4.28984	-4.03618	-2.25407	-0.216606
	1.01719	4.53653	1.70295	1.57411	-0.0559637	-1.71276	0.306776	6.29773	-2.1158	0.750431	-4.10979	-3.25647	-3.33319	2.4831	0.233722	-1.18751	-2.28576		0.962828	6.79618	-2.00773	1.07851	-0.423102	3.91001	2.2154	-6.7424	1.63384	3.12732	1.75135	2.62692	2.20611	-1.8049	0.401198	-2.22801	0.802046
	0.400056	-0.986355	-1.73827	-3.55459	-0.550685	-1.21994	-1.13064	1.23938	-5.04301	-4.29657	-3.76395	3.21442	1.25305	-1.62445	1.06422	2.81098	1.57149		2.08702	-0.279676	2.9165	-0.268673	0.0751258	-0.726909	2.16433	1.13265	-2.30731	0.454574	2.09664	-0.425655	-8.24929	6.18169	1.84883	0.787592	0.32097
	-1.73972	-1.00908	2.82001	-0.679373	2.95652	0.262324	4.43119	-3.82137	5.0432	-3.87714	4.08079	1.67414	-0.24338	-1.75176	-0.577587	5.83704	2.9412		2.20784	-4.87811	-3.14902	3.3758	-5.42004	0.634536	-4.37945	1.00214	4.73388	2.25228	-3.07786	-5.46527	-7.1789	-3.33039	-2.69189	4.7921	2.84081
	-0.899513	-0.532373	0.877136	1.20176	0.964284	2.23244	1.49039	2.11679	2.13968	-2.49173	0.926767	6.62104	4.1749	-0.899705	3.31088	2.88799	-4.67456		1.32284	-4.49655	4.29843	-1.99238	-0.41051	-1.00341	7.08361	0.867598	2.75548	-2.97323	1.22926	-0.990446	0.913238	-1.84128	-2.71994	3.78499	-1.63785
	-0.576077	-3.55668	-2.06758	-0.909251	1.97118	-2.81084	1.54512	-0.944625	0.243076	-1.13976	-5.72397	4.554	-1.99175	-3.06858	2.73111	0.460386	-3.27438		1.42959	3.36826	0.760981	0.123105	-1.89841	-3.63853	0.552776	9.73098	1.75616	0.28497	-2.47999	-2.5	-0.47781	-3.85094	-4.23466	-0.734174	3.38548
	-1.26561	-3.58217	-2.01485	2.48947	-4.02421	-0.868361	3.59357	-4.00391	-2.65012	-6.31968	1.13028	-6.52748	-1.24003	-4.25803	-0.316535	-4.94993	-0.357493		0.525781	-0.779867	1.74005	4.21928	7.11406	4.73129	1.0271	0.594645	-0.764672	2.03423	4.29694	1.00687	1.14233	1.64082	-1.73586	6.7343	1.91119
	-1.46389	1.39132	0.0345805	1.39961	-2.52331	-1.94052	-2.86595	-4.05925	0.956576	-4.0289	3.49085	1.87675	-5.0638	2.533	1.66717	-0.847684	1.57622		3.60922	-1.9367	-3.26366	-1.70607	-0.375296	3.60804	1.00544	-2.53868	-1.8069	-2.71798	0.563121	3.53054	9.2676	3.63431	2.77626	0.690253	4.93948
	-2.1664	2.36418	-0.920107	-1.67734	1.47253	1.47272	6.16494	-2.1088	-1.44028	5.7361	-2.6414	0.767453	0.545675	-2.69381	-1.31963	-0.738003	1.52631		-3.32207	-2.59775	-3.25025	-5.1543	0.13144	-1.00649	-2.01349	-2.66604	1.1303	1.53576	0.822051	-1.92909	-0.608242	6.12993	-0.198924	0.633669	2.47041
	4.13153	0.837052	1.62021	-0.740151	-0.0379866	-1.12813	-1.31521	3.84923	-3.84396	2.97972	2.73397	-1.85393	-7.90059	-2.43607	3.22016	-1.62629	4.99179		-0.269844	0.741576	-0.720579	-4.12595	-2.86758	0.889277	1.46894	4.21568	-4.45152	5.3025	-2.92242	1.1274	-1.49137	-1.37188	2.83757	-2.93527	-3.49615
	-3.56543	-1.68926	1.15459	-2.78794	-4.55601	-2.24211	-0.307656	-4.18353	6.74252	1.70715	-2.383	-0.985364	6.61027	1.8092	-3.71723	0.481959	2.97124		-5.23554	1.58577	-2.67625	3.87926	3.1261	-0.703323	4.95136	-6.89035	-6.05019	2.08878	-6.16617	-0.801064	4.11235	0.129304	-0.115632	-5.01616	2.03947
	2.24725	1.78617	1.18202	2.17984	0.91745	-0.867821	-0.813477	3.79432	-1.18354	-4.07585	4.00732	0.875721	2.09252	3.54553	-0.136366	-0.918671	-1.03712		0.279723	4.93907	1.88049	-1.63763	-4.88866	-0.283238	-4.56758	3.01893	1.83701	-9.59965	-1.90496	2.78398	-2.30236	0.133828	1.93975	0.391603	-4.42323
	0.0737865	4.2643	1.20142	-2.83669	1.38157	1.4965	-0.833504	1.78384	-1.12442	-0.363043	3.40428	-1.26763	0.561259	6.27693	-2.04239	-3.33335	-1.53528		-1.22478	-0.694699	-1.55319	-0.174907	5.08743	-0.849706	-2.58912	-3.05363	-0.286725	7.24208	2.86548	5.88055	1.25994	-0.858071	2.50175	-1.2111	-2.38492
	-4.08204	-1.25392	0.71171	2.1622	1.33575	2.35296	-4.36831	-0.214312	1.41805	2.85207	4.30701	-4.412	-2.46811	1.00779	1.05915	0.733148	-4.02538		-1.7494	1.18771	4.51947	-0.230259	-2.44584	2.59774	1.88569	-1.10555	-1.41786	-0.382275	-1.85066	4.98628	3.29563	-1.34632	-2.93182	-6.32316	-5.34641
	2.28299	-1.76768	-0.288243	-0.824217	-4.72035	2.70394	-0.918187	-0.199929	2.94253	3.57602	1.71449	0.446258	-2.98046	-1.75728	1.66252	-0.723378	0.990418		-1.29403	2.08885	0.594936	1.19908	3.01181	-5.94075	0.355991	4.8652	-0.552639	-0.970097	1.45058	3.59851	-6.19785	-3.33107	0.136727	1.05681	1.19136
	0.171415	0.723667	-2.29954	4.20293	5.71317	-3.948	-2.48314	0.826688	-3.05183	-1.18479	-5.87428	-3.18906	2.53851	-0.0135393	-1.23803	-0.206457	-0.489981		6.14185	2.5105	3.16954	1.11619	-4.03882	-0.465308	-0.178818	-12.1399	0.812765	1.97999	6.27282	-1.28568	2.77808	2.18732	2.20499	0.930417	2.72738
	2.08502	-1.27949	-6.32322	-0.757899	1.13654	0.899806	-1.06284	-3.13528	-2.56533	-0.924334	0.539737	-0.814169	-3.39825	-0.756248	-3.14801	2.28118	-4.96851		-0.440821	-2.04644	-1.76033	0.52438	1.40349	-3.47635	-1.71904	-0.120156	3.18213	0.468086	-0.880753	-2.66931	-5.27682	0.208221	-5.72941	-1.70049	-1.73941
	3.52478	3.22294	0.139748	-0.208633	1.05026	1.75007	0.343311	-0.0871801	3.90222	7.86286	-1.0442	-3.92543	8.22043	1.51917	0.427443	-3.76232	-0.946876		-0.540659	-1.08195	0.301897	0.926979	-5.15959	5.02542	0.235333	-8.07546	-0.440955	-6.00691	2.99253	-2.55544	-9.36157	1.23076	2.83121	2.1661	2.78995
	-1.0092	1.73071	2.58855	3.84848	0.955148	0.105412	2.23627	5.96917	1.85148	0.181517	1.87343	0.480534	-0.59648	0.317004	1.98381	4.1621	-1.92651		0.344097	-5.09688	3.85318	0.327253	3.27393	-2.96094	-2.31538	3.99342	1.94678	-5.94731	0.39472	-7.44707	1.02591	-1.7462	-0.615302	0.532364	-1.68556
	-1.01766	-3.75681	-0.977461	-0.08908	-3.6477	0.468327	-2.38273	3.03151	-1.71644	0.0354548	-4.70752	4.40671	1.15752	-2.85887	0.0172805	1.05449	2.59149		-3.28443	0.407065	-5.60904	1.22826	-2.29372	3.56342	-0.870523	1.08495	3.34818	0.643519	-5.67278	1.15297	3.38877	-1.22401	-0.0708922	-1.09944	1.33315
	1.49786	1.75939	-1.0587	-1.02404	0.743091	1.34107	2.48784	3.09722	-7.30004	-7.57254	1.71323	3.85559	3.98625	2.4949	2.02493	2.41583	4.10634		1.07618	3.92743	0.413293	0.632769	1.63985	-0.402869	-5.92917	7.19682	-1.73444	6.76126	1.79074	-4.75786	1.23109	1.79582	-3.03723	0.27297	1.8453
	0.0350121	-3.22207	3.84467	1.04075	0.629161	-1.2744	-1.15022	-3.83659	1.60252	-1.64083	-6.86365	0.829067	4.89073	-1.619	-2.99524	-1.752	2.11758		0.928627	-2.03892	-3.08104	2.54313	1.07705	3.13867	1.50989	-2.67402	0.700662	-5.09919	5.78529	-3.68177	-2.94229	-0.688398	3.98434	0.651833	-5.64974
	3.0908	-2.20286	0.232788	2.1024	2.01235	-2.87648	0.205114	-2.77296	-0.00669102	-0.168957	-0.437049	-0.671619	2.36926	-1.19857	2.9558	-0.946235	2.12507		5.27578	1.50439	1.40751	-3.53876	-3.47978	2.6864	7.94808	7.46876	2.15455	1.05644	-5.18982	-2.62054	5.87406	-0.678391	-0.00715767	1.03927	-0.652373
	2.66163	1.81501	1.10612	0.658069	-1.60533	1.03603	3.55608	1.28506	5.87461	4.34232	-3.50545	0.354056	-5.58255	-0.242612	-1.12191	-2.16337	-0.871086		2.62064	-1.44667	0.379277	-2.61148	-2.02848	3.73857	-1.61298	-5.37907	-5.37235	5.22206	5.86405	-2.07545	2.68598	-1.6759	-0.0123201	5.43722	1.8372
	-4.25652	-0.170639	-0.534535	-2.29494	0.278253	1.96387	1.90504	3.33449	1.7488	0.391048	-3.06701	-0.594122	-4.47146	-0.250748	0.772689	3.10076	-4.87056		2.46624	4.1037	-0.664618	3.82584	2.93279	-1.2066	-2.17158	0.777855	0.119676	-3.60867	8.94496	-2.04727	-4.50052	4.3174	1.46867	2.84734	-2.68096
	-0.667989	0.837847	0.811976	-3.75912	1.66529	-0.592665	0.754479	1.3726	-0.381703	1.47416	1.38037	2.4829	4.19361	0.776564	-1.3584	-3.64917	-1.37287		-1.68441	-0.348732	3.27769	-5.22642	6.90552	-4.65095	3.77406	-3.06537	0.129737	-4.44206	-9.94961	5.96377	0.320569	-2.70001	1.43605	-4.72903	-0.206564
	-7.57726	1.83808	2.14715	-1.73662	-0.44204	1.36626	0.606906	-4.60298	-4.5145	1.08755	3.33896	3.08346	-0.0979517	0.838034	-0.512307	-1.90808	-5.87745		-3.82841	-3.30803	-0.791273	-0.268346	-2.60931	-6.09627	0.225683	2.08627	7.15632	5.71578	-0.822597	1.45799	4.15505	3.27058	0.390419	-8.29093	-4.23907
	3.51121	-2.17228	-1.02718	-1.72925	-4.54162	0.840015	-1.03519	-0.59416	-1.14732	-1.77375	2.31105	0.70523	1.14195	-0.0684183	-3.68542	-1.67071	7.61628		-6.96305	-5.77791	-2.86843	2.19952	4.88878	-1.04432	1.68495	7.22786	5.69741	-0.140879	-10.1773	5.43623	4.50834	-4.27184	1.33278	1.16214	1.72229
	-2.40688	3.80458	-3.2089	-1.23835	-0.131461	-1.67243	-1.66939	-1.60227	0.721962	-3.1154	4.79881	-1.6547	-2.59937	0.554389	3.12647	9.5683	-0.391139		1.41413	3.23839	1.04972	0.176311	-3.6003	0.503218	-0.846632	6.35472	-2.74948	-0.0171918	-0.517364	-4.60021	-3.11472	-0.327903	-1.73553	0.130258	4.6785
	4.1645	-3.23328	0.104381	3.73523	0.290199	-2.67251	-2.29343	-0.62799	2.59527	-0.943611	0.304203	1.00026	-3.83487	-2.29702	-3.57197	0.814197	2.10074		-0.694738	-0.261717	-3.03308	-2.83915	-0.577198	0.544785	-1.36778	3.46262	-4.68714	-0.917615	-4.34644	7.8504	0.790044	4.60214	2.68707	1.11298	5.63073
	-3.77814	-1.28746	-2.58475	-3.80884	-4.27512	2.83805	3.59474	1.32867	2.47425	4.23515	2.32878	2.6663	7.4227	-4.12667	-0.275808	-2.92803	0.592196		-2.78788	3.21992	3.88705	2.1518	4.45684	3.07895	1.1225	-0.452116	-1.61858	2.15422	11.8317	-0.20988	2.726	-1.98149	-4.39756	-1.89059	-2.91973
	1.76228	2.64087	2.72643	1.62965	-2.82624	0.357223	-0.503095	-5.73155	-1.6397	1.91433	-2.62641	-2.66067	-4.83864	-1.93905	0.519988	4.34623	1.08335		-0.363948	1.6823	-2.18612	3.6477	-4.49993	-4.39555	-0.875095	-0.392454	-3.54693	5.19559	0.513289	5.22128	-3.80435	3.92187	-1.98743	6.11819	0.528518
	-1.21644	1.55104	0.0407356	-0.948545	0.637689	-3.11717	0.414532	2.19278	-4.2455	-4.41245	-0.0609639	-2.98487	-7.12973	1.26104	2.32037	1.14107	2.07411		-0.422037	-2.87471	2.75095	1.64709	3.05026	5.62022	-3.36026	-8.36052	-0.975273	-8.29525	-5.80517	0.646342	0.700576	-4.68664	-2.08045	1.63756	8.97693
	4.78424	-2.55707	3.36095	1.95785	4.61707	-1.58743	-3.65128	1.10374	-0.842376	-0.751216	-4.97519	1.18943	5.54022	8.46862	1.13002	-3.04003	1.06418		2.53829	-1.45035	-2.79863	-1.8514	-4.39519	-2.37462	3.16693	1.64247	-1.40659	6.68091	1.87298	2.06785	4.74144	1.19459	2.82548	1.1654	-1.57306
	-1.7363	1.31701	-4.81022	1.35058	2.61191	3.9441	-0.699847	-0.995983	0.0701596	-4.10738	6.1298	-1.64192	-3.83613	0.678637	2.95326	-3.69433	-0.446916		0.517017	0.457013	-0.332273	1.651	-1.3392	2.61929	-2.79399	-3.38374	-3.34359	-1.87572	-1.95527	-2.51172	1.81801	-2.43243	-0.267586	-4.80067	-1.12007
	2.72216	-3.82566	4.02977	2.23185	4.62176	-1.02484	1.2691	2.8968	3.4923	-0.985584	1.25207	1.01717	5.23607	1.38612	-1.20615	4.68017	-1.95984		2.01364	1.8498	-1.3481	-0.346722	-0.784837	-0.398467	4.25611	-10.4384	-0.788689	1.53599	9.20744	2.40997	-6.57082	6.43468	-0.357733	2.23676	-1.66282
	-0.839339	-1.48341	-2.61681	-0.395796	-2.85427	1.00357	-2.74464	0.785611	-2.57603	-3.38956	-5.11116	-0.336905	-1.74604	2.08632	-1.34509	1.08464	-0.975342		-1.47275	-1.76884	2.155	-3.84534	-1.23525	-0.928048	-5.18402	5.48015	0.756142	-4.58196	-3.64115	-3.16496	-8.42692	-5.20138	-1.44324	-2.22496	-5.7002
	-1.91897	5.34596	1.75203	1.47046	0.682513	-2.47261	-0.241695	-2.32578	-0.13514	1.67802	-1.96345	-7.20729	-10.2829	-5.72519	-1.46119	-6.48057	-0.994267		3.55651	-1.89519	-1.32269	0.154681	-0.693513	-0.469378	-0.115998	-5.62546	7.78938	-1.72682	-6.00285	-3.73474	2.74714	3.1623	0.477356	3.31153	0.76871
	-1.5142	2.66516	0.137856	1.83363	0.230416	-0.955086	1.77685	-0.43358	3.31447	6.21563	-0.309082	-0.596648	3.12723	-2.55243	-1.05281	1.48409	-0.517445		2.59975	-0.525098	-2.28176	-2.84686	2.83748	1.97787	6.45827	7.2482	-1.18999	5.10484	5.62095	-6.29795	-0.0517903	-3.97124	-2.0948	-0.156258	-1.75541
	-0.121857	-1.02268	-1.45819	-5.30319	1.78739	2.55474	-0.190492	-2.53408	1.77214	-0.777115	2.34705	-1.00705	-2.51147	0.101141	3.38083	-5.02261	-0.545652		0.654988	2.84585	2.77637	0.650134	2.35516	-5.58574	-3.46339	3.10526	-1.18248	-1.08305	-0.270727	-0.353599	-4.82734	0.901058	-0.6589	4.36941	1.22785
	-2.73828	-3.21407	-3.53547	-1.43691	0.351094	-1.94418	-1.6456	3.37612	-0.262937	0.700593	2.99959	3.06004	0.807033	3.73264	0.339747	-1.0026	0.920471		0.720034	2.22217	0.34944	1.64599	-0.142653	3.34059	-1.88336	-3.04959	1.81193	0.213827	-0.178453	-0.901167	-2.08349	0.782203	0.785463	-1.61336	3.71862
	-2.85944	-0.405351	-0.0938183	0.935428	-3.08103	1.54748	2.40933	2.29999	2.70838	-1.84932	0.642901	-2.39623	-0.409507	-3.66015	1.32318	2.04156	-3.61953		0.792521	2.60825	-2.06551	2.14124	-3.15763	-0.24212	3.69585	-6.21126	0.793735	-0.999954	0.897556	2.05941	4.67556	-4.32499	0.238312	-0.106066	-0.283282
	4.0189	-3.59271	3.36638	-2.18342	-2.5117	-0.970582	2.47184	-3.76011	-4.8148	2.0761	-3.72875	1.1239	0.848031	-0.578773	1.32968	-2.39323	5.83416		-3.63	-5.99178	4.02794	-4.36343	-0.190869	2.66733	0.771699	-3.37447	0.263854	-0.219731	-6.54261	-0.97226	-1.05454	1.08202	2.19927	-0.609649	-5.27831
	3.90106	3.22762	2.34424	1.70898	3.0563	1.50174	-0.960754	1.19746	-3.33342	4.98074	6.879	-0.879207	6.08972	-2.52408	1.35717	-2.81048	-3.21838		-1.54999	-0.0742479	6.62576	1.63271	2.25715	1.07031	0.341636	4.46609	-1.27641	1.05912	-0.99858	-1.99699	8.72187	3.00541	0.667557	-3.12451	-2.26721
	-2.20875	-0.440729	-5.16161	1.11468	2.62024	0.964887	2.10878	-5.8265	1.65167	-1.63079	4.96087	-0.404634	-2.67382	-2.99621	1.40307	2.78595	0.223292		1.03017	5.36391	1.72359	0.630422	3.18659	-2.53164	-2.09678	5.31557	-3.32545	-5.15894	2.03019	2.98402	2.50048	-0.0530913	0.642056	1.84957	-2.75099
	2.19343	1.90561	1.34701	0.0352789	-2.82255	-1.08034	-0.322389	-0.832072	-0.360363	6.24673	-2.48788	4.54901	5.06811	2.00534	0.464414	3.39208	0.659938		-0.391799	0.325032	-1.18304	-1.86964	-2.40174	2.36309	-0.545827	-1.82123	1.61853	0.130262	2.54442	-1.53073	-5.22285	2.40774	2.12131	-5.18659	0.269129
	2.11116	1.76963	3.36792	3.97187	-1.27451	-0.13283	0.242972	7.17973	2.62974	0.118855	-3.47125	-0.516467	4.32588	3.4817	-2.46204	6.0038	0.0926667		-3.31796	-1.18937	0.401455	2.13306	2.49357	3.75621	0.49246	2.05994	5.55748	-2.06947	2.54491	-5.54299	7.54793	0.388561	2.1036	-0.231567	0.791716
	-1.4525	-3.84616	-0.601419	-0.0750028	-0.737828	0.308752	-0.697776	-2.79305	3.12133	0.991314	3.50768	5.90107	-5.39086	8.93456	-2.37966	1.61711	-0.477099		2.74988	-0.678686	2.9729	-1.8612	-3.12551	-0.350543	0.0163395	-10.0373	-1.00665	4.2452	1.53249	6.44535	-4.19089	-1.61054	0.0869846	0.216617	3.31521
	-0.495131	2.56018	-1.56374	-1.10535	-3.21433	0.245963	1.35294	4.24678	-1.38612	-6.13024	-6.55307	2.80399	1.42644	-2.13389	-1.29182	0.228141	-1.54766		3.81018	-2.64323	-6.97247	0.647629	0.743492	-5.95544	1.02442	7.88983	3.42806	-0.4229	0.00802065	6.93234	1.55726	-4.59007	-2.93061	-1.83957	2.33798
	-0.0150384	-1.01002	1.47809	-0.119717	-3.70545	-3.31951	-2.107	-0.704396	-0.893031	0.259575	-0.654267	-3.80519	6.28491	-1.22105	-1.20181	-8.16668	-4.61712		-3.13824	-3.08422	-2.43781	0.159268	-2.89658	-1.55681	-0.484301	-4.15672	-4.63663	-0.571515	5.97231	-2.08395	-4.71076	-0.551121	-0.95132	0.102738	-1.64167
	2.9887	-2.55612	0.0211261	-2.1192	5.28785	2.11409	0.920628	3.34914	-4.39973	-5.83435	-2.79542	3.5761	-4.30995	-1.32403	-2.61265	1.92944	6.31659		-3.59624	2.49623	-6.92561	-1.32689	1.95741	-0.153049	-2.5104	8.82402	-7.69917	0.301044	0.926118	1.89468	-3.99781	0.00470216	1.52272	-0.453304	3.37462
	0.516216	1.92187	-1.43748	-1.60538	2.7651	1.54856	-0.0655256	3.40258	-1.40641	-3.90778	-3.4747	-1.54961	8.64552	-2.43967	-0.52709	-0.986293	-5.24446		1.4357	-2.90478	-0.437473	1.68821	1.30875	-1.24271	-3.05403	-4.16792	1.74175	-1.80412	0.370133	-0.633348	1.69355	2.5753	3.48946	2.99562	-0.614717
	-1.4332	-0.576766	2.59957	1.91977	-0.273672	1.9856	0.933655	1.45081	1.58682	-0.457292	-0.689022	2.32009	-4.3469	-4.56468	-1.44745	1.08384	-0.298222		-0.542569	2.20917	1.52586	0.703294	-1.83922	2.67549	-1.61489	-0.133472	3.68709	0.113534	-3.19502	-0.669358	-3.63896	5.15816	-1.55296	-2.04715	-0.611117
	-4.86102	1.44662	-0.370173	-1.54612	-0.82792	-0.573161	-2.58222	-1.51144	-0.420083	6.01958	1.56597	0.187439	-1.28737	4.30427	-1.37563	2.6381	2.6572		1.96915	3.33394	1.96459	0.216824	-1.48326	1.60264	4.80776	2.92554	2.6375	-1.94598	-4.26879	4.28568	9.50266	1.25046	-3.10618	-5.07839	2.88419
	1.23054	-0.00991132	-0.34883	0.994351	1.1034	1.37374	-1.61304	-3.48934	1.57294	-4.47569	0.295705	-4.44557	1.32211	0.670495	-1.31304	7.6753	2.12346		-3.52863	0.965012	-2.12009	3.22701	-3.62034	1.03959	-2.28496	5.00649	-1.40671	3.51685	-4.85065	-0.268809	3.11667	-5.15085	-0.671506	3.40484	3.37018
	-0.161377	-1.44882	-0.838102	-1.46161	-1.4782	-4.17244	-0.658171	0.512251	1.06598	-1.94274	-2.49341	-0.577216	-3.52216	-5.46282	2.23942	0.194818	1.10182		1.46487	-3.40236	-1.72614	1.73191	3.75225	-2.5131	1.10849	3.10606	-0.945577	0.501118	-2.4401	-7.833	-9.29839	1.45107	-1.24991	3.9051	-3.65386
	-3.0402	-1.37297	-3.33923	0.0831532	3.4292	-0.71067	-1.21651	-2.51101	-3.44083	-3.38226	-0.294222	-2.7061	-5.3254	2.40735	2.78131	-3.30341	3.09316		1.95064	2.22705	5.64938	-0.270521	0.636773	-1.5551	2.48996	-4.77963	0.0205638	-0.494477	2.96335	1.09336	1.25626	-3.94696	1.15808	0.924373	-0.688386
	-0.909776	-0.285574	1.64706	0.125808	-0.672111	2.2598	0.213521	-0.562725	4.55267	2.20403	7.90092	-0.831112	-6.09407	1.7838	-0.187336	-3.31893	5.59781		-2.07012	2.34861	-1.48989	-4.28229	1.03503	-0.58642	2.3616	7.34516	2.49111	9.02846	-4.63972	4.51094	4.77971	-0.348017	1.05235	4.46403	-1.73351
	0.225736	4.30998	0.120569	1.66367	-4.77957	-5.26056	0.133883	5.3544	-0.45334	1.31341	-1.90005	-3.95148	-1.83558	2.66902	0.833917	-5.35078	-4.38442		-1.09613	-1.042	2.86028	1.19469	-3.55178	-2.10733	-0.274219	-1.52406	1.46526	3.56807	-3.24871	-0.579214	-7.72868	4.74504	-2.56672	4.52467	-1.28904
	1.36202	0.910233	0.0816335	1.19426	3.10957	3.72847	0.546894	-2.76126	1.5413	4.44232	1.31076	2.93328	4.44205	-0.934793	0.345865	-0.897595	-1.85433		-2.62602	-0.948623	-2.29543	0.158695	1.87698	1.88158	0.585051	-7.3918	-3.55796	-0.877694	3.13714	-5.6757	-0.769207	-1.17037	-0.198294	-1.89389	-0.35444
	1.99474	1.51174	1.03111	2.21543	-0.501795	4.7268	0.955131	0.0898314	-2.46325	6.58648	-2.45902	-2.1766	3.23051	-1.0258	6.34959	-0.457607	-2.8133		3.34158	2.12553	-0.452084	-2.39168	0.321312	2.37948	-3.55794	0.737555	-2.07958	3.18899	-2.48133	-1.77684	1.1582	0.90356	-0.84108	-6.29269	2.07111
	0.619692	0.611236	-2.02965	-2.27459	2.3892	-3.76592	3.36135	-2.09154	-0.966833	1.24105	11.2976	0.218874	5.52154	0.897499	0.346369	-3.52876	-0.263283		1.80798	-3.32204	3.89533	1.04252	3.28065	2.88524	2.79948	-6.14007	-0.600642	-5.73413	-0.603081	0.119228	7.55401	-2.03493	0.00666006	2.32639	-2.51126
	0.732929	0.205715	3.90111	-1.77714	-1.71462	-0.750288	-0.231583	-6.3033	1.53066	-1.59919	-5.41302	2.11953	-3.69277	0.336226	-3.66237	-0.108785	0.793253		-4.72559	-0.792995	0.751687	-0.0392706	3.25385	-4.10246	-2.34001	0.971726	2.37787	0.350666	7.77304	8.01453	-8.58086	4.51287	-0.652943	-2.03936	3.3998
	1.83089	-1.70747	-1.67445	-1.79307	-1.81065	-1.7271	2.17917	-7.54213	1.02935	2.06037	-0.585842	3.02505	4.08033	2.79116	3.32483	1.80477	-1.6466		2.24195	2.21185	-1.37842	-1.13715	0.239289	-1.58514	3.52615	4.06992	0.355089	-5.05889	4.14838	-4.58889	-1.745	4.04622	-0.317414	0.606609	-2.19409
	4.91053	0.869476	2.74608	0.677293	1.60351	-1.19735	-2.90364	5.19648	-3.97069	-2.28566	-0.716892	-0.564931	-1.16553	1.76273	-2.69056	0.714412	-1.0861		2.71148	-3.30743	4.00912	-0.750638	-2.76507	-2.56448	-3.59962	3.15221	-1.66964	-4.46501	5.52441	-4.18903	1.06351	-6.43513	-0.483997	-4.73981	-0.291191
	-3.03064	-1.56517	-1.3347	2.13411	-2.4701	-0.16218	0.522548	-1.0819	6.0306	0.357582	-6.80365	-3.15084	-6.43565	-0.24897	1.29281	0.622657	-2.02874		3.18372	-0.849903	-2.58222	3.12127	-0.261572	4.45775	-1.7151	-6.78295	-1.19677	0.130162	-1.59727	-1.28401	5.34718	-2.43094	1.35028	-0.583262	-0.389614
	-3.49442	-0.0125911	-0.914067	0.578038	-1.02985	2.37718	-1.03997	3.62919	-0.466712	0.985307	3.15492	3.76695	1.7659	-1.24413	-2.22383	2.03195	-1.47808		3.65913	0.586183	-8.14971	-0.519883	-2.7528	-2.02026	-2.81831	0.263723	1.77352	-0.775417	-0.714976	3.12783	-1.39093	4.55952	2.18849	3.07121	-0.487408
	2.01806	-4.97344	-1.48935	-0.989774	0.925447	0.419403	-2.08927	-5.66305	-2.4626	1.59331	-2.84172	1.6881	7.93629	-2.72324	-1.23943	1.94462	2.56236		-3.86204	3.00329	1.30853	-0.172027	-2.2414	3.49969	4.09245	-0.707656	2.24133	-5.18367	1.17302	-2.45213	3.85284	-4.96261	0.0337865	2.21833	-0.582606
	1.50644	-2.94782	-0.0579654	-0.0677796	3.8965	0.463166	-0.623819	2.049	1.54297	-3.32192	2.70439	-2.38761	-1.92602	-7.68703	1.24683	0.862775	0.0892634		3.12023	2.40451	1.79347	-1.83266	3.76998	1.51586	-0.981451	-4.69619	1.20705	-4.09639	2.06844	3.47716	1.08269	-3.49586	0.889243	3.35283	2.32672
	-6.52897	4.56465	-1.61756	-1.65407	1.88351	-1.49287	0.357428	3.77321	2.05	-0.263082	0.289723	-2.4603	-0.321324	-0.636488	1.73557	3.28832	6.59966		-0.894234	-1.7066	1.30514	3.00108	2.77884	2.02661	-0.53896	-6.70022	-0.828679	0.984782	-6.02706	-0.583624	3.80337	0.461505	0.757809	1.96953	0.242411
	1.91286	1.56481	0.833938	0.753527	-4.11385	3.55002	-0.644977	6.51737	0.058528	-3.73197	-1.0906	-0.529967	-6.24881	-1.07277	-2.27284	0.222866	-2.40891		2.09418	-2.32614	0.342668	2.83233	-4.2171	1.03049	3.92062	1.28252	-2.36498	0.0583431	-3.61199	4.36578	1.52005	2.41141	-1.35779	-3.93638	1.66617
	-1.6664	-1.94613	2.2982	-1.3426	2.90361	-0.40941	2.86899	3.28896	-1.43146	-3.22946	5.05738	-0.0964646	-3.70671	3.00277	-2.27823	0.167712	0.561691		-3.41506	1.04992	-0.0957133	-4.83562	-0.219772	2.02626	1.89764	6.25486	2.59924	6.12297	1.31498	3.32524	0.2383	-2.64415	3.04487	-1.86918	-1.40048
	0.235479	-1.96663	0.776459	1.06003	-0.565386	4.12772	0.898838	-0.905164	-2.41998	-1.75544	1.22664	3.34047	-1.19246	2.08862	0.219336	-0.376174	1.01035		0.577393	-6.07433	-0.0125458	-1.99944	-0.730715	0.51291	-0.607921	-0.77999	-2.43483	-0.822495	4.25491	0.294217	3.46393	6.7968	0.467822	1.66753	-1.95622
	-4.37877	-1.99498	-2.23054	-3.5361	0.97747	-1.3396	2.44355	1.941	0.592955	1.19109	5.90947	-0.718818	6.29706	1.18315	3.71967	-2.40817	1.93675		-6.42922	1.30499	2.08895	-2.65589	-0.751002	0.989744	3.9036	7.18142	0.534107	1.72099	-2.79148	3.27181	-9.7971	2.23615	1.41268	-4.32903	5
	-0.00604491	4.47068	-3.22257	3.87141	-0.969874	-4.3123	3.00166	0.832363	-2.89272	2.61202	-1.40227	6.22612	1.26527	-0.215402	-0.277582	-1.42802	-2.15856		-1.93567	-0.308509	5.20501	-0.80196	4.21879	-3.54364	-3.56847	-4.85738	-4.49267	2.25267	5.67619	-6.7432	1.46111	-6.32443	-3.11944	0.639357	-4.531
	1.85705	1.93219	0.800034	0.784807	-6.40976	1.20887	-2.92875	-1.22743	-1.87709	1.01004	-2.21688	-1.82426	-6.28428	2.39111	-1.27285	-0.935799	-2.27418		1.55725	2.08831	-3.1685	4.06504	0.178586	-3.58734	-0.525122	-1.89295	3.98606	0.271997	-9.34213	-5.25231	-2.25571	-1.38351	-1.12797	0.571942	0.951281
	2.71406	-2.60868	-0.163558	7.20606	2.15527	1.72325	-0.84996	-1.23618	-1.36028	-3.11153	-3.54245	3.13053	-5.84818	0.500763	-3.76661	1.06805	-0.407817		-3.95121	1.49804	0.464055	1.94735	1.12881	0.858906	-3.46762	5.07792	2.97134	2.77867	-6.3469	1.74282	1.05779	-1.93998	4.38712	-3.53091	-1.55291
	-2.4314	-2.65032	2.38531	-3.86317	1.22255	-0.269687	-2.76453	-0.193231	1.15752	-1.24881	-8.38664	0.0909199	5.57665	-1.88844	1.74062	4.58277	-1.55639		0.0383127	4.42263	-2.90171	-0.153335	-0.42964	-4.70436	-1.89748	5.05805	0.464047	1.27263	2.66098	-0.259603	3.90641	-0.493101	-4.57472	2.8323	-2.54362
	4.42419	0.308621	-1.05516	-2.42162	1.78937	-3.27033	-4.17523	-0.0995102	-1.82395	4.10246	3.74362	-2.94274	5.99281	6.22148	-2.75164	-2.39271	-0.216096		5.52526	-3.13668	3.72993	1.2641	-1.99548	-2.77629	4.68355	0.0497382	-4.53525	4.2541	-2.31984	-0.761396	-7.70578	1.95749	0.485411	-3.83583	2.97881
	5.28422	-1.73082	3.51284	-1.46844	3.8531	-3.27897	0.915029	2.04246	3.695	0.446766	3.84242	-6.97021	-5.09771	-1.67153	0.756182	-1.35974	3.11747		0.509242	-3.17938	-0.645003	-7.2999	-1.06709	0.144224	-1.72646	1.05468	0.473706	0.723556	-4.79111	4.73569	-10.2756	-0.0882561	-2.43413	-0.0316519	-3.48619
	-0.348219	4.23206	-0.913187	2.49676	-2.58878	-2.2958	2.00334	-8.77138	0.713964	-5.21135	-3.09499	-1.99141	0.3064	0.930471	2.7637	-5.31993	0.949171		-3.00997	3.29431	-3.53005	0.154436	-4.64257	-2.44146	-4.12961	-0.926137	-1.50917	-4.81822	11.7451	-0.769974	-2.80094	6.36927	0.164488	-0.25056	3.06055
	-0.97036	5.19755	1.16401	-0.526104	-1.03854	0.679089	0.0868422	-4.54652	0.732449	1.13257	1.92804	3.4936	3.70572	1.52546	0.270598	1.72491	-3.71586		-0.0324428	4.28346	-1.92819	-0.373766	-1.21991	-2.53184	-1.02811	-4.89245	0.0156419	2.12983	-5.71376	-1.77978	-7.28082	1.8293	0.278667	3.01286	3.11799
	-4.07986	-0.834409	0.241539	-4.03756	-2.99821	2.64568	-0.337166	-0.289695	1.74988	-1.01728	-0.590417	-1.51549	4.10014	-1.38855	3.27666	1.27276	3.12762		-0.0580308	-4.21348	2.65822	4.11398	1.70297	0.374748	-4.42428	-0.844777	-0.452692	6.56905	6.32976	0.205162	6.28445	-0.709212	-2.59461	4.76468	-1.81511
	3.82515	3.13572	1.81648	-1.53857	2.53058	1.10403	-1.27115	-0.00872459	0.265604	2.84292	-6.65071	-4.51913	1.98894	-2.31346	-1.21831	1.8215	0.984727		0.913571	3.30139	-1.77244	-2.8844	-2.37191	1.78002	2.17953	6.21566	-2.41538	-6.49895	0.372798	-0.815946	5.89324	-2.74754	0.0413142	3.51143	0.759857
	2.24606	-1.39284	-2.61404	0.969467	-0.453456	-1.44575	1.28274	5.28776	6.77888	1.7165	-1.25168	3.48199	2.37089	-5.25105	-1.21443	-1.63111	0.360301		4.88284	-4.6745	-0.721048	7.12854	0.557327	7.6857	4.28092	5.28692	4.62605	-2.0723	1.91247	-2.34351	2.0426	0.712894	4.18285	-4.74008	-2.65861
	-4.81629	3.57883	1.44723	2.98485	-1.45116	0.496534	1.82273	-1.40942	-0.211085	8.10618	4.60932	-5.51297	0.244405	-0.702969	0.788165	-2.58736	-4.24133		0.850393	1.85599	1.31224	-0.350128	3.99229	3.09347	0.877534	-4.63354	1.66978	-3.14893	-2.55406	3.12244	0.228239	-0.329427	3.32624	-2.48303	4.92787
	-1.86156	-5.45058	-1.0022	2.00555	2.03704	1.4311	2.84746	0.890268	-5.20514	-3.98596	0.436277	6.99496	1.10774	1.32931	-0.710667	-0.549534	-3.81653		-2.18302	-2.61022	-6.672	0.176443	-3.06573	-0.995111	2.46703	-2.54876	-2.78621	3.77338	0.970502	-0.417706	8.94466	1.62401	-3.03236	-0.710749	0.517622
	-6.38993	-1.48251	0.535473	-1.47065	-1.48882	3.35823	-2.64396	2.17742	-2.20416	2.94143	2.23439	2.50465	-1.54082	-2.65547	-2.21113	0.980117	-1.36249		-3.21659	-1.07623	2.82741	2.70498	5.38418	-0.0786453	-0.952858	2.53783	0.755913	1.69698	8.48368	0.536801	6.18525	1.57184	-2.89676	3.08301	1.10894
	1.09797	1.98154	0.0584155	0.0538834	0.471685	3.27826	-0.651951	0.442935	-2.70902	0.889019	-3.99015	1.51487	-6.70277	2.84168	0.286499	1.49944	-0.877385		1.75057	3.45491	0.812232	4.23224	1.84248	1.84404	2.61573	-6.37744	3.79391	-5.37573	-1.01664	-0.512931	-8.55758	0.512838	0.229312	-3.09609	-0.799882
	4.10105	-1.55993	-0.43477	2.07672	-1.08062	0.69159	-1.17645	5.67833	-0.220554	-1.14326	1.76959	2.52435	4.62083	1.32002	2.28179	-0.493573	4.63954		2.71934	-0.0196256	4.28463	1.25517	4.80918	2.77386	0.670777	4.70165	-0.174415	2.55762	-4.03217	1.9345	3.70787	1.94609	-0.657662	4.25681	-1.21055
	1.11785	-3.10828	-0.945032	-0.404532	-1.14456	-1.40134	-1.71694	-2.12401	0.260433	-8.15612	3.02103	-3.46817	4.92953	-2.22086	-1.2258	-1.50076	-0.812095		1.19058	4.99765	2.24709	-4.22897	-1.21616	0.21143	2.21043	-8.2286	2.34884	-6.50071	1.93588	-1.11926	10.9728	0.370987	2.93906	-3.35438	-1.62471
	2.31925	1.04027	0.989045	4.3502	2.44923	-0.0117747	-0.260129	-8.311	0.37932	3.9461	0.668636	-0.551222	6.11498	-0.896471	-1.25646	1.90272	-0.623995		-3.36096	-0.914511	5.26067	-3.20377	-0.308816	4.09081	2.16647	-6.36371	-0.317451	3.66958	0.127287	4.60137	-1.79104	0.465553	0.253573	4.82254	-4.42068
	5.89274	1.60237	1.98531	0.393107	3.8934	5.53288	1.77391	-0.265315	3.38602	-1.57465	0.116062	3.87326	-1.82883	-0.62277	-1.68732	-1.39432	-1.59829		-0.919707	-4.3733	1.17462	1.36895	3.17023	2.55254	-1.33969	9.06801	1.61041	-0.762966	-4.48678	0.141169	7.89826	-1.58747	-2.32614	-1.10255	-5.47737
	-0.539855	2.14629	-1.04077	-0.574435	0.837966	-4.92567	2.78652	-4.18693	-1.61775	-4.10505	0.0619778	-5.7204	-3.78068	-1.37501	-0.132266	-2.18749	-2.05852		-2.98193	-0.352553	-1.91387	5.91039	0.108255	-2.47319	-3.87819	2.47971	1.03798	-3.22382	-4.1205	-5.81462	9.56985	3.3502	1.58929	1.46887	3.46289
	2.01887	-2.82959	-4.58888	-3.55368	-0.215551	-1.88958	2.27691	-0.0746903	-4.13185	-1.1439	-4.49567	-0.331357	-3.24289	1.85615	1.40668	-1.48194	-0.00794571		-1.5474	7.14718	-3.50246	0.918634	-3.99527	-1.98948	-5.44992	-0.135407	0.468189	-0.21457	5.72984	-1.7693	-6.78114	3.28035	3.49974	-1.46481	-1.10066
	-2.93328	-0.826409	-2.15819	2.45436	-0.265788	2.13928	-2.25519	-1.92836	-1.65597	3.30991	-1.05881	-1.45845	7.7825	4.08044	0.428068	-3.28284	1.54977		3.38391	-0.373894	3.41105	-6.10759	0.3601	-8.99968	-6.0551	-4.78358	0.903957	2.26391	8.56786	-5.22647	-0.659115	-1.29484	-6.09531	-7.40501	-3.66884
	-1.89797	-1.34479	-0.247393	1.44899	-1.3116	2.65942	-0.809522	8.25133	1.81038	-1.24258	-0.129095	-4.60016	1.79377	-5.19241	-1.56898	-1.59524	1.11076		-2.1882	1.58508	-1.67137	-3.16883	-1.82419	0.992738	1.30683	-1.47039	0.847993	-0.288456	-0.102978	-0.689876	-5.0679	1.62705	-1.69669	3.14702	3.25749
	0.623707	3.61515	-3.35481	0.429765	-4.35213	-2.83026	-1.38526	-7.5374	1.76784	0.199592	-5.2078	6.24531	-0.710381	-1.45299	2.41526	1.57607	3.17107		3.73589	-1.4744	0.751941	-0.264859	-6.04572	0.484356	3.13721	2.79938	-5.69732	3.12912	0.720466	2.33672	0.4894	2.54861	-1.80549	1.69019	2.67753
	-1.86877	0.0538011	-2.97841	3.89659	-1.38678	-0.330366	-3.98108	-1.2974	3.71715	3.63724	-2.79573	-2.91995	-3.23078	-1.19255	0.381139	-1.27335	-2.77319		3.65566	0.949677	-2.81775	2.60529	4.69885	4.47194	-1.0618	2.02186	3.76996	-5.48176	7.04097	-6.65028	0.510464	-4.02752	-3.42298	-2.77645	3.09053
	-4.37534	-3.02797	1.38408	-2.15035	1.08471	-0.841079	-2.59518	-2.03257	-1.84087	1.57109	-0.393126	-1.09366	-7.76779	-3.40328	-4.67047	-0.147459	1.77431		-3.92952	1.85973	-0.879621	-0.55661	3.91372	-2.54744	6.21274	-1.80588	-0.748775	3.38137	3.36085	10.8459	1.49384	-0.098772	2.44952	0.746287	6.99592
	-3.89534	-0.628849	1.23509	-4.21055	-0.937738	-0.862108	-1.22533	0.252163	-5.90535	1.00172	1.50037	0.726685	3.17874	-2.07861	-1.23819	1.45035	2.31023		-4.52033	1.75851	-6.43333	1.75194	-2.39613	3.42376	1.96455	6.31423	-1.75276	-3.27826	-0.31805	-7.67764	-3.56101	4.83721	2.31075	-2.74234	-1.60673
	6.07238	0.252891	3.57714	-2.78325	0.545505	-0.392746	3.13101	4.55096	0.524595	2.42961	-1.61427	-2.95633	-2.3906	-3.71341	-1.3202	-0.982634	0.831679		-2.61746	-1.35107	2.02099	-2.96584	-3.22509	-4.11644	-7.30198	-5.61872	-0.241892	3.04325	-7.49441	1.77702	8.34627	-1.21752	-1.84036	-0.242998	0.28242
	-2.47054	2.61931	-0.0872762	1.1326	-0.966245	-0.431912	0.976661	0.857188	1.94983	1.85515	7.76449	3.35995	1.02525	-0.304162	-2.41436	-2.94843	-0.663681		1.27843	0.0339769	-1.51727	-0.706095	1.43297	-1.16939	1.91815	-0.604687	-2.21677	-6.14959	-8.66741	2.20841	4.21697	-3.76129	0.49541	-1.75634	-0.336582
	1.97789	-0.0272346	-1.25572	-3.46175	1.02606	-3.47822	0.814561	3.16358	1.8712	-8.72139	1.63874	-0.321813	7.42771	2.65092	4.48168	3.05172	-3.17756		1.66677	0.416562	2.95083	2.03561	5.08454	-5.73579	-0.369595	-6.64269	1.82133	-3.35184	2.16329	-0.884086	2.05324	12.7071	1.8177	2.21701	-2.46342
	-0.580043	-2.18419	2.07408	-2.06486	-0.978764	2.46996	-2.85229	-0.53758	1.28953	-4.29977	1.01103	2.00098	-4.18148	7.65188	1.8704	0.0173792	-0.210998		-3.45286	-4.20056	5.92389	-3.23583	-2.76373	0.184297	-0.659433	-3.73088	5.87051	-1.05826	-0.502401	14.4998	-0.141968	4.68818	0.626645	-3.32359	-3.09752
	-0.641892	-2.84886	1.4042	0.824846	-0.982074	-2.08562	-2.52094	-2.2542	1.20555	-2.37982	2.88422	-1.66922	-0.800347	0.196978	-1.2457	-0.551106	2.73567		2.41927	4.68511	4.40016	-2.51518	-0.605174	6.09144	2.0546	-2.86665	-1.07171	5.73649	-4.66496	0.861315	4.13502	-6.31788	3.42296	-2.3788	-3.23808
	-1.20515	-2.51846	-2.76355	-2.29094	1.51465	1.85687	2.31142	-1.99419	1.11997	1.53863	-5.2386	0.169881	-1.92681	0.782841	-1.86424	-3.1526	-0.3372		0.283112	-2.9243	-0.122289	-1.79697	2.06671	2.98683	-5.22153	4.95327	-0.508245	-3.4623	-1.82515	-3.29747	-6.61151	-10.3117	2.20799	3.5507	-0.884061
	1.73263	-1.19022	2.07237	2.08949	1.00987	2.7992	-1.35265	0.234856	2.53341	-1.54428	0.645689	0.520317	-5.55875	8.40456	-1.48304	-4.28524	-3.42859		-0.361181	-2.02705	-4.14552	4.92435	3.25807	0.37217	2.51795	7.73269	2.55763	-1.64959	9.01606	0.0264221	0.123204	1.20577	1.98368	2.96425	1.46576
	-0.326257	5.13858	-1.08679	2.96788	3.00206	-0.756953	1.98913	0.425854	-0.553551	-1.62835	3.54013	-2.11616	7.80589	-1.94411	3.3998	5.05355	-2.03685		0.486796	-1.12185	1.32838	-3.84572	-0.525488	1.74961	3.27846	-2.52414	-0.377557	0.679261	2.35755	-6.66324	-3.15573	-3.26717	1.25263	-2.63882	0.812749
	0.120205	-0.529483	2.25992	2.84589	-2.01025	2.68986	-4.66134	3.57253	-2.64039	3.28662	0.447475	4.26186	-5.33098	0.729502	1.28582	1.86694	-0.659828		4.32768	6.29211	2.79743	0.39812	1.72099	-7.37837	0.0648972	2.18733	2.68267	3.5283	-2.30179	-4.36203	-7.94299	1.26748	-4.98201	2.2409	-0.341631
	-0.426312	4.80802	0.613147	3.72512	1.47161	1.14082	3.19749	-6.33037	0.273364	4.20091	4.37007	4.15544	4.53229	-0.0827399	1.17615	-2.84136	1.7051		-3.33766	-2.78483	-2.24019	2.16085	1.00164	-0.509047	-4.11852	-3.12816	-2.26512	-3.09913	0.536971	3.93497	-6.73321	3.80736	-1.21661	-2.39713	-0.495864
	4.03544	0.653266	-1.5267	-0.89298	2.4465	-2.40321	5.5667	1.71317	-2.81186	0.614859	-7.69031	-0.934757	-0.602958	-2.88949	2.07149	4.43279	-0.439112		-1.50814	1.14725	3.21402	-1.05304	-5.68036	-0.639632	-0.768406	0.534242	-4.72409	-1.20052	2.87293	-0.266935	-3.52111	-3.15009	-1.94714	1.44672	5.35156
	-1.49375	3.50821	-2.65944	3.4929	-3.08651	-1.94171	1.44702	2.70057	-1.89565	3.02889	-1.73257	-3.00845	2.26425	-2.69959	2.9721	2.69386	-0.589302		3.31751	-9.91217	-1.84114	1.26037	-0.82282	3.73265	6.11771	5.17936	-0.197052	2.72569	-6.2946	-0.462317	6.19837	7.89244	-1.16935	-0.227747	-1.29788
	-0.0136282	-3.1255	-2.78508	-0.116146	-2.12805	-0.474575	3.83877	-0.369164	2.02236	7.94352	-9.25639	-1.06575	5.13449	-5.02175	-0.12219	4.44653	0.257795		-0.359268	0.536079	-0.406422	0.604299	1.57535	2.11042	-1.45873	-1.18807	-1.18627	8.18014	7.53399	-1.64578	6.92994	-9.56766	-3.3789	6.07952	-4.94284
	-1.02442	-1.24649	3.59624	-0.719207	0.821532	3.99794	-0.758052	4.50465	0.44254	-5.14069	-5.7623	-3.10716	-4.49207	-0.864236	1.28807	-0.304443	1.10541		-2.03694	3.99085	-1.98213	3.48119	-0.48588	5.49604	-1.49733	-3.56343	4.30659	2.66243	-3.64134	-2.81218	1.67784	1.96716	3.42849	1.36887	1.91793
	0.473147	0.646291	5.98432	-1.81561	-3.23781	1.97522	0.656252	0.324411	-0.634776	-1.22307	3.74833	-0.133529	0.384298	0.265405	-1.29802	-2.55428	-0.0433556		-0.213871	4.45079	-1.06809	2.89263	2.49238	-2.60851	3.50122	-2.94233	0.780556	0.671231	0.679738	2.04318	5.94577	2.49478	-5.24318	0.640966	0.785491
	3.47787	-1.44641	-2.62108	-0.404893	0.194191	1.4563	-0.418813	1.09421	0.290748	-8.80287	-0.226734	-0.646031	4.76298	0.360635	-3.38157	0.701637	3.81432		2.61159	3.91445	0.336337	-2.16066	-5.99207	-3.20167	-0.464818	2.6794	4.7354	-1.29571	-1.00205	-3.07564	0.736797	-0.986503	-1.89033	-1.10311	3.66072
	2.48816	-3.02413	3.2798	-2.48683	0.618114	-2.56005	3.51612	-7.18021	0.71943	2.1207	3.80949	1.85389	0.143013	-4.08387	-1.46391	1.46772	-3.81907		1.94108	1.38029	-1.76776	-1.67888	-1.94243	2.71762	2.10182	-6.69431	2.67164	-1.24145	1.31441	1.33461	-4.94668	0.522141	3.99002	0.138102	-1.95571
	-0.497918	-1.08671	-3.8132	0.438587	2.0348	-0.57527	-1.03962	-0.49157	-3.34843	1.04848	4.35327	-4.13544	0.523165	0.42797	-1.04639	-2.25194	3.05852		1.27619	-4.65317	-3.37889	-2.6631	0.637224	-0.85012	-1.30249	0.940206	-6.40946	1.33024	0.630606	1.77627	-3.10295	-1.97985	1.40012	-2.63349	3.93669
	-0.482535	1.86575	-3.40015	-1.12881	0.445353	2.40903	-5.58667	-0.831267	1.08745	3.98134	9.90032	3.88416	-0.597971	4.39374	-0.630366	-4.45368	-0.551326		-4.3816	-0.187336	2.50479	-0.615274	-0.757983	-1.40492	1.31784	8.58638	-2.00597	-1.58493	2.44838	-4.2494	-2.73099	-1.99238	-0.658676	1.08445	-3.16182
	1.53199	-1.16707	-0.480996	-2.68938	1.85105	-4.60879	-3.62557	-2.18955	1.02732	-0.079819	1.9459	-1.08925	-2.7219	5.31261	-1.71705	-0.634267	0.852421		0.469063	-1.72344	1.88536	3.96188	3.36646	0.0526591	-3.54223	3.24738	-3.61533	-2.99162	-5.73016	4.25777	-5.33047	4.48531	-2.18595	-3.20534	-3.75112
	-1.45672	-0.68573	-0.0555572	-1.24362	1.75333	2.3696	1.84335	0.444193	-0.52861	-2.13412	0.485067	2.94238	0.149891	0.68536	4.19255	0.708969	1.27026		1.32935	0.737491	-0.234892	0.064909	0.504624	-1.97842	0.611823	-1.07381	-1.23449	-0.894704	-2.90265	-2.20316	6.09835	-2.04536	-2.68233	-2.49973	1.16872
	-3.95098	0.809012	1.87648	0.707837	-2.84628	-2.15734	-0.680014	-0.918848	-4.58018	0.319284	3.01282	-0.0228858	-4.98399	-3.98569	-0.902246	-0.921842	-3.79785		0.700259	4.69464	-2.35365	0.18978	1.15029	5.00035	-3.22577	-2.37446	0.139934	3.70098	-1.56659	5.86571	5.55461	-0.0823701	4.35052	3.20473	2.59754
	2.04707	1.81625	-0.684449	-0.335707	-0.446204	2.809	0.304512	2.73276	2.87273	-2.21878	-3.97565	-1.48686	0.375294	-1.19676	-0.501765	-2.02516	-2.35247		-3.41743	-4.85253	0.0314037	-3.66803	-3.20283	-4.01287	-3.56082	2.348	-1.48841	-6.70924	-2.71939	-9.53873	2.53697	1.37683	4.40993	-0.0882296	1.53507
	1.03552	0.834919	-0.737803	4.62499	-2.04492	-2.23253	-6.7026	0.410392	3.33017	-1.74758	-2.98481	2.04879	-1.27314	1.05723	-2.10591	1.39998	3.60537		2.47685	0.595668	-2.07756	-0.0134071	-5.06092	5.9798	3.10095	1.09593	-1.61584	3.87034	-9.85847	-0.420575	1.04369	1.33521	3.49223	-2.37471	-2.519
	-0.987218	2.86386	2.21703	-0.910861	1.35903	-3.78278	2.79943	-0.875022	-1.7079	-1.76643	-1.01853	-1.91737	-0.929778	1.78246	-0.714143	-3.64607	3.57424		-1.11656	-3.96082	-2.1786	0.148593	7.57015	-2.52391	-0.745848	-1.1285	0.261238	-0.564039	10.5187	4.21528	-1.9273	-6.20398	-4.40707	-1.65074	-1.565
	0.477695	-0.0981943	-1.81932	1.05598	-0.233043	0.157701	1.31164	0.886725	3.75845	3.72523	-8.07991	-0.886544	2.40533	-2.014	3.17454	4.33652	-1.44764		3.80249	0.978165	4.72992	3.31284	4.18498	-6.02635	6.39387	1.67667	4.64615	-3.51547	9.41438	3.36331	-1.37827	-1.23738	1.2068	0.0876609	1.39676
	-2.57047	0.947421	-2.34623	-1.9752	3.68	1.08876	-0.664688	0.704784	-1.77096	3.72787	7.32885	2.14038	1.73263	-3.82442	-0.438449	3.34703	-1.96229		-2.26607	0.912938	0.649276	6.47433	4.27881	-4.52981	0.515837	3.51318	-2.45816	0.513737	-8.1693	1.51751	3.18837	2.23835	2.32806	-2.1557	-0.133994
	-3.63196	-4.50068	1.13685	2.49494	-4.40092	-2.98943	0.871887	1.58698	-0.79635	-0.758183	-1.2934	1.66284	2.55309	-1.64074	-1.05128	-1.61572	5.02811		-4.8225	-6.15604	1.08029	-2.87174	-1.65236	5.96354	-4.88345	-11.6175	-0.549316	-1.97788	1.7694	13.6717	-4.72982	8.22634	7.95059	2.12276	-2.15746
	-1.20653	1.05606	0.630363	-0.0341629	2.52485	0.423704	-0.0771028	-0.460423	-0.818013	0.767282	1.55331	4.18059	3.36818	-0.454792	2.83821	-0.553342	-1.97871		0.632818	-0.728259	3.02333	-1.72976	-0.611608	-0.548213	-3.30664	-4.71412	3.87445	-2.49087	-1.76815	-4.6804	4.36477	2.22931	-0.931859	-4.57376	2.32625
	-3.79347	-2.38379	1.63456	-3.06296	-0.0422599	-2.17096	-1.51013	-5.43292	-3.83628	-2.19567	-4.62989	-4.30628	-4.82012	-1.25857	-0.267606	-1.46781	-0.984971		-1.90068	-0.803157	-1.02171	-1.10363	0.39894	2.43332	1.74457	5.22409	-0.185839	-2.02489	6.71901	-5.04476	-4.53015	-5.75054	-5.82546	1.75747	0.817073
	5.10841	-2.3217	1.1495	1.40823	-3.60212	1.72777	-2.92579	-3.32789	6.64846	-1.14713	0.159297	1.20263	-8.0094	4.45549	-1.86617	-4.86139	0.00719063		1.07636	9.11977	-0.55538	-6.99666	-3.1218	3.90691	6.26943	-0.802417	-0.72991	1.92125	6.23134	-1.42694	4.58332	-0.211713	-2.23603	5.11858	0.315057
	-0.999317	0.240875	-5.82503	4.87919	1.34514	6.12132	-1.82287	3.85532	0.635845	-1.08731	2.42428	-2.29198	-0.696846	-1.80573	0.545113	3.76342	-3.00417		2.06321	5.04096	-1.57867	3.08855	-0.673878	-2.12826	-0.73187	-2.79366	0.241717	2.34957	8.76882	-2.33189	-5.29673	0.346476	-0.168862	3.51107	-0.179714
	-0.614749	3.3025	0.710476	-4.65013	0.799179	0.0113221	1.79949	6.1154	-0.874519	-1.01662	-0.830522	-3.28916	-2.37937	1.96383	-2.53126	0.903945	-2.52077		-1.94094	-4.03928	-0.0929361	-2.34989	-1.7563	-7.17257	1.74178	2.24982	1.72776	5.26275	-2.66909	3.23627	0.328031	4.92381	-1.12849	-0.0642979	-5.16712
	-2.23571	1.36176	2.75523	-1.67969	0.259417	2.39952	-0.0582679	0.449094	3.11702	1.56442	-5.09982	-0.287767	3.44633	11.2691	-0.0929699	2.05744	0.455983		1.0631	-2.12081	0.900167	-4.31308	-0.867086	3.77406	-3.8077	-3.67307	-1.27375	1.66402	-3.58341	0.774406	-1.54384	1.01913	0.881486	-1.10754	-0.64705
	1.64015	-5.58269	5.30812	-1.20929	-1.27489	-0.712308	3.60379	-2.14867	-1.88985	-2.34487	-5.37762	4.2135	7.7836	-1.38597	-0.138012	1.72111	-1.57499		2.07448	0.796349	-0.601232	2.69869	-2.00337	0.212099	-1.37766	10.436	1.23455	-2.94297	-2.47569	2.28042	3.08645	1.13028	-6.14146	0.380544	-0.119428
	2.51526	-3.03216	-0.632239	-0.238642	-1.80463	-1.82238	1.78501	-0.684599	0.104633	2.25467	-6.15746	0.216027	0.135779	-1.99889	-1.1648	-1.60782	-1.61443		1.59236	2.212	7.40088	-2.31415	0.838525	-1.85758	-0.464887	-8.42536	2.74957	-2.55435	1.15207	-2.74661	-0.282095	-6.24582	3.30135	4.89836	3.41572
	0.392032	2.01212	-2.06753	-0.267373	0.16925	2.07098	6.48409	5.83313	-0.899668	3.36209	6.56738	-0.778786	-3.49399	4.43167	-3.67224	-0.432042	1.83729		-2.38407	6.62576	-4.59552	6.14959	-2.83707	-2.4338	-0.565723	4.73997	2.26782	4.83377	-7.70255	0.693532	-0.150301	-4.61315	-1.29018	-4.05645	-0.54175
	-0.727218	4.54903	-2.99968	1.20498	2.14575	-4.03071	1.69906	5.39519	-3.9028	0.4763	5.80365	0.230415	-0.102852	-1.09425	3.84015	4.24588	1.78012		1.64438	-5.46291	-0.0923348	-2.40824	2.97467	2.48488	-2.67626	-8.07162	-0.714399	-2.27482	-0.0423602	-4.89777	-3.01887	-0.976447	-1.91488	-4.48693	1.00782
	4.65963	2.07757	2.0692	2.17892	-3.37609	-0.126116	-1.57273	-3.00866	-0.904692	-1.90392	8.55783	-2.75514	-0.188345	-1.57786	3.87224	2.42352	3.21432		-3.32307	-1.05465	1.40867	2.01478	-2.22106	-2.09995	6.2075	5.13571	-2.20083	5.12332	3.12948	-3.01803	0.611594	0.15892	-0.570318	-1.39676	4.56386
	1.05444	-0.903138	-0.863141	-4.845	4.60282	-0.214176	0.165451	-6.38921	1.09485	-0.279885	0.335919	-1.23438	1.75148	-8.5215	1.42324	-1.90135	0.64045		4.71284	-3.15019	-2.59396	3.42154	-0.91893	7.81339	-1.91052	2.35726	2.80491	2.0312	-3.69043	-0.663825	-0.259514	1.78713	-2.75295	-1.79013	-1.37443
	3.45874	1.60619	0.700984	6.63377	1.08171	-2.29409	4.40974	1.24248	-1.40385	-2.653	0.643194	0.293485	-1.28202	0.571505	-0.00832057	-0.230759	-2.44072		2.25138	2.74974	2.39862	-1.6847	2.38636	1.72656	-1.02667	4.5879	3.79948	-6.0488	-6.00571	-4.83084	0.867195	-7.59789	-1.45818	-2.17164	-0.308152
	0.373685	1.10502	-0.74074	1.11577	3.05995	4.13467	-4.34424	0.875463	0.0996395	0.475242	-2.01599	1.329	1.71186	1.19692	2.07546	-2.5665	-5.02824		0.29182	1.64443	1.38571	5.69958	-1.80006	-2.85888	-2.13766	1.82214	1.28	-2.11502	-2.82013	-4.51411	-11.509	-5.00224	6.31944	3.95386	0.261299
	2.30002	1.59301	-1.19054	1.60151	0.537098	3.57233	-0.101234	-3.50084	3.10584	1.10331	-3.13836	-2.62766	2.73314	-0.150148	1.6719	-2.91016	1.37897		-0.666539	-5.96671	-4.13298	0.577972	-1.97346	-1.44155	0.259242	-3.94571	-6.25584	1.33343	-3.63751	-0.208189	-0.388816	4.56819	7.086	2.58141	-1.16776
	0.23808	1.57005	2.3495	-2.40856	-3.48707	-2.48116	-0.366245	5.10372	-1.38462	1.72961	-5.7219	-0.076636	-2.21889	-0.975124	-0.222198	0.736936	2.78204		-3.12442	0.415904	-1.15726	-5.5459	3.87038	-1.02034	-0.333826	-5.72143	-6.30965	-3.20341	0.0383182	6.09263	1.2267	10.1079	-1.15196	3.20606	-1.59731
	-3.81223	1.03623	0.377563	-2.41405	-0.0125558	-1.52605	-4.14439	-1.31976	3.12891	6.35256	-1.76589	-2.01848	1.85439	-4.78374	-1.61044	-1.12635	3.6821		-2.58254	1.79207	-2.68651	-0.168582	3.23502	2.90555	-1.41543	3.48933	4.11775	2.27366	-0.796396	-2.60588	13.8365	4.11223	1.61227	2.82308	-1.02956
	0.14863	-6.5081	-0.107897	0.585358	-0.0391624	-2.56282	-3.9407	3.22099	0.147122	-4.52942	-3.27095	1.54592	3.95092	-0.0818358	-2.49671	-2.00091	1.08027		-0.0416424	0.661868	0.280357	1.71316	-2.37677	-3.66343	-1.98488	-4.31886	-0.473647	-3.23692	4.35472	0.701847	-0.0608348	-2.42286	-4.61468	-7.07196	2.53307
	0.619816	4.93764	2.89195	3.08986	1.43353	-0.592074	-0.260002	-14.2804	-0.329316	0.582118	9.76096	3.61527	-0.43194	4.12478	0.614942	-2.38744	-2.52245		-1.5025	-2.4743	-0.755234	-0.897785	2.53694	2.7728	4.45781	1.84905	-1.58299	1.26254	8.98822	4.02102	8.53334	8.9998	2.17351	7.01702	-4.91199
	-2.3998	-0.625738	-0.623661	0.599576	-0.593867	2.3855	-2.6067	-2.82865	-2.7998	-1.81431	6.82661	-0.312032	6.20264	-1.66946	-0.279557	-0.786456	3.87484		2.03412	-3.11568	0.708466	0.501022	2.97717	-0.286068	1.91189	2.98869	-0.708602	4.26912	0.100944	6.35628	-11.8826	-5.62145	-3.01742	-1.91334	0.132627
	-5.41157	-3.69717	-2.15505	-2.8855	-2.1206	6.36918	-0.484622	2.57283	-0.763814	0.279925	0.921627	2.76212	-1.64893	-0.46973	1.31586	-0.19829	-3.22711		-0.432592	5.23883	-0.326585	-1.58846	2.94398	-0.84069	2.876	3.09649	-2.84804	2.27945	1.19001	2.2115	0.689515	-3.78694	-0.682514	6.13429	-1.83571
	-0.417045	-6.7754	2.29791	0.634533	-0.145782	-0.141716	4.60311	-1.07762	-1.721	-1.13645	-2.45934	0.835568	-10.9905	2.21928	-1.10246	6.87688	2.17232		-0.903428	0.0906808	1.14169	3.83519	0.436517	-1.89205	2.84821	3.16978	-3.99816	1.28982	1.25292	-4.41031	-3.25201	3.50435	-0.317796	-2.34198	2.18047
	1.58217	0.14102	-1.76417	-0.340547	-0.668468	-4.64777	-1.34577	-2.78014	3.32882	-5.56454	-4.32243	3.40599	-0.826088	2.39352	-1.53779	2.93902	-3.92643		-1.37918	-3.05835	-2.88464	-4.22717	-1.04695	0.558593	3.82616	0.206953	0.344704	-3.70358	1.28755	10.4929	-3.70901	3.25485	-3.42042	-4.34323	7.17885
	-2.91556	1.55371	-2.34025	-0.811055	-2.68768	-1.64941	1.66745	9.46656	0.885597	-0.00525901	5.32565	-4.02908	2.84021	-1.45041	2.50717	-0.0117746	4.47695		3.13938	0.793813	-1.90361	-0.275238	-1.509	2.5098	-0.192783	1.20754	3.18467	-5.2045	-1.20776	-2.57786	9.31677	-10.5317	0.0112267	-5.8697	0.657407
	-2.4118	-1.03558	-0.928861	-1.27741	-0.702467	-1.14692	-3.8575	0.665111	-1.55095	2.04067	-1.0221	1.0279	-0.495556	1.68484	0.0303043	-0.975315	-3.11736		0.151559	0.649457	4.58653	-2.80927	-3.95292	0.459992	-8.71142	-1.82772	-2.47391	3.28354	-4.73419	-6.12264	9.32373	3.64989	0.977451	1.57919	1.61449
	-3.90799	-1.62506	-1.02817	-1.24012	0.788037	-0.140323	1.08018	1.81927	0.518607	0.572785	3.62728	0.574461	-5.83712	3.29739	-4.46975	-1.4513	-0.70928		-0.343294	4.01103	2.08717	2.16999	-3.38259	-3.09243	0.267484	2.10318	3.37339	-3.24253	2.20755	-1.64251	0.310446	-3.69431	2.47726	-2.49518	-0.951051
	1.09464	1.28714	-0.636021	-2.69978	0.284574	-2.62945	0.482395	4.9337	-1.40659	-2.90914	0.266952	2.10829	-4.68788	-5.61394	-0.493613	1.06066	0.201221		1.65429	-2.61893	1.09931	-6.33866	3.1976	1.85097	0.741317	-2.99656	-6.7691	2.71484	9.61732	-3.13948	-2.72419	2.9429	5.00838	-2.09069	-5.03985
	2.59509	2.70285	-0.250034	-1.15703	-1.21228	3.38611	2.35209	-5.98621	1.67232	2.59495	-11.1094	-0.872749	-0.0507759	-5.04958	-2.5411	0.561015	2.11413		3.14392	2.26205	-0.876596	-0.836771	-2.71702	-2.2112	-1.7922	-3.12252	0.602636	2.15394	-4.0045	0.883556	-1.78096	-2.43056	-2.43262	-2.20458	2.8481
	6.59263	-0.87618	-1.86766	1.3874	2.79783	2.40697	3.19317	-1.93468	-0.746109	-2.9146	1.49254	-0.870508	-0.428215	0.990674	0.388773	-3.94969	-3.97054		0.625337	0.15637	0.659379	5.1738	-2.63129	1.71986	4.1651	-6.26921	3.49218	1.07394	3.84303	6.92302	9.63978	4.69372	-0.350199	4.66644	-4.78658
	0.0868378	2.5517	-0.986264	-0.0672422	-3.18495	0.433913	0.510451	2.0943	0.836444	7.56285	-2.4319	-1.38651	0.677981	5.00765	0.797725	3.02913	-5.05276		-0.901504	1.06618	2.70655	6.19101	1.94995	4.14326	-0.888021	-1.4302	4.40251	3.47495	-5.83862	6.97475	-10.4619	0.824411	1.7503	1.02607	-3.94257
	1.57758	1.98795	4.89676	1.97825	1.83924	1.46784	-0.190556	6.10665	-0.0819519	1.52822	-2.38636	-1.92188	3.76662	4.00268	-2.81181	-1.00186	3.3676		-2.93646	-5.50666	-0.236384	1.21272	-1.47798	-3.94155	-0.952166	-4.59822	3.83585	-1.6419	-2.5474	0.0342272	-7.08538	0.970126	2.8629	-0.621708	2.3821
	1.06501	0.433825	0.283939	3.02307	0.870025	-4.99026	0.0962463	-5.89203	1.99659	-1.01727	-1.37325	-5.47732	6.33715	-1.02246	4.0632	1.45804	1.79076		-1.47918	-1.0607	-2.17129	-5.2632	0.580578	2.96527	-3.0272	2.23456	2.7936	0.72551	-1.28075	-2.90325	-0.729579	-3.86082	-4.51878	-1.27278	0.190027
	-0.950443	1.8903	2.17761	-1.43361	-1.59324	-0.939431	2.87733	-2.89661	-2.43018	-1.57216	1.10632	0.946963	-2.61035	-0.565629	1.9263	1.4096	0.21705		-4.02905	2.40503	0.3994	3.7612	1.62173	-2.63602	2.88778	6.07634	2.27628	-7.91973	-3.0356	-6.84237	-10.3929	-3.16071	-2.40129	0.0769348	-3.51558
	-0.968135	2.35806	-0.920136	0.107427	5.94855	1.12123	-4.84068	8.09733	-3.36458	2.86527	-0.947472	-1.14877	-2.07523	3.37556	-0.21861	-2.64636	2.64693		5.41473	0.890981	-1.5272	2.78409	2.14218	-3.74477	-3.20561	1.93546	1.78347	0.426347	-3.80841	-2.2876	2.42683	-5.92265	2.20893	3.93137	4.769
	0.512756	0.837469	-0.00752492	-2.35462	0.49429	0.192442	0.44883	-0.906633	1.19105	0.796956	5.46687	0.236244	3.94371	-2.6963	-0.867376	-3.209	1.58097		-2.64679	-1.60296	-0.954379	-1.19613	-0.860694	1.6401	-4.80502	-0.17986	-1.18617	-5.73152	9.40478	1.25699	-1.26786	0.859179	0.305777	2.79418	1.04788
	1.49317	-2.67144	-0.0831461	4.67948	1.0427	2.27471	-2.24781	5.09416	5.23447	-3.27502	1.35205	0.603242	2.44811	-4.27851	-1.01578	-2.77741	-2.48015		-3.21237	0.922482	3.61433	-1.68071	-3.38873	-2.48004	0.0925425	-0.261782	-0.634816	2.61203	0.108331	3.78787	2.02604	-2.81065	0.383734	-4.33143	-1.17449
	-1.52591	-3.66897	0.354008	3.20904	-0.407673	-1.63177	-0.924738	-5.89863	2.26357	-0.848451	3.21186	3.95392	6.43994	0.131684	0.840353	4.14935	0.964334		2.71941	-2.03397	-3.32476	0.329489	5.05704	-1.60346	-1.50942	-9.30309	-5.56544	3.46276	-2.69313	-3.69778	2.31188	2.57104	2.43809	1.05728	4.6065
	0.456517	-0.655789	-1.69547	0.733385	2.14166	-1.0272	1.92326	-0.884349	1.27645	3.07896	-3.44899	-0.70962	-2.57856	1.03702	5.20496	1.57227	-1.58479		1.65011	5.02583	2.22466	0.333993	2.97644	-0.22828	5.39302	6.70256	1.51833	0.326693	-1.49473	2.79802	4.59328	8.00594	-1.03489	4.96244	5.89549
	-0.0586458	-3.13285	0.26857	-0.248079	-0.310875	1.08782	3.30057	0.136678	-4.22848	-3.49051	2.37495	2.1151	-2.60505	-0.0597904	2.08164	0.992348	-0.126705		1.5814	-2.40046	0.259068	-7.66722	1.37017	4.14756	-3.69596	1.76046	2.11233	3.20983	-0.291452	-5.72591	1.87401	-4.50582	-2.53784	-8.11446	-1.30297
	-2.57061	-0.601395	3.74589	-1.23587	-0.266831	1.21223	-1.78942	-0.836774	-0.252426	-0.554612	-2.8104	-4.06917	-0.13714	-3.15614	-3.02647	-1.58938	-3.66066		-1.48502	2.18437	0.775192	0.826233	-6.76029	3.52613	-2.77209	0.874644	-1.78792	2.11798	-0.578231	-7.2698	-5.34206	3.53438	0.427843	2.3274	-3.48461
	1.42123	2.43707	1.23586	-1.23043	-1.72769	-2.6555	-0.344399	-0.806729	-2.79621	-3.61122	3.50117	-3.75942	1.32742	4.25049	0.883201	1.82813	3.314		0.452562	0.277228	-2.2298	-8.18484	-5.41267	2.90944	1.16883	-1.95223	-0.687096	-0.44349	-8.35006	0.666969	-5.05111	1.1237	0.361993	6.78819	-0.645555
	1.41726	-3.01915	-1.2625	0.267901	-4.69481	0.982617	-2.36321	-0.77587	-0.860169	1.84162	-6.18418	0.547486	1.79071	3.66248	-0.187442	-4.75404	0.297803		4.39578	-0.625246	-1.7582	3.80072	4.41599	-6.20066	8.13073	3.281	-2.58986	-3.46987	4.89791	-4.91409	12.2506	-4.2421	-1.2343	3.76742	-5.28247
	0.417635	2.52812	-1.75045	-3.74113	-3.16939	6.12415	1.15412	-4.74738	1.05587	-1.6944	1.63951	3.85475	-4.7455	-0.917913	2.26282	3.16516	-1.70895		0.346153	-5.5265	1.68833	4.7844	-0.270755	1.19741	0.617141	-2.42604	3.99934	-0.457285	2.17024	-1.01071	5.56638	2.43158	0.641263	-7.73598	0.10734
	-8.07777	7.07696	4.77054	-0.757657	0.347599	-3.23375	-5.79364	-5.72474	3.45259	0.782157	-4.02233	3.66555	0.220192	-3.98859	-4.76551	0.586806	-2.70617		-1.69499	-0.429968	-2.39111	-1.73207	4.53112	-4.3951	2.131	-0.0752747	-3.42356	1.59716	1.97113	1.88006	-3.10052	2.63831	3.99205	0.776377	-0.474212
	-0.569324	-3.87455	0.298826	-2.78171	0.355419	-1.59423	0.791145	3.28841	-3.16879	1.27234	2.83509	0.982984	-1.81122	-2.5476	0.227331	0.511943	2.80592		4.27344	-0.838945	0.503325	5.25319	-2.17401	5.52264	5.67454	2.32988	-1.36209	-4.80479	-3.19572	2.76171	-2.24744	-0.62911	-2.6776	0.80248	6.47397
	2.94237	0.671707	-0.667307	1.6868	3.3536	-3.46069	-1.59491	5.2885	1.69345	-1.72316	1.21563	3.80994	2.66079	2.90684	-0.759557	-0.558393	0.826815		-1.74775	2.74355	4.37231	0.242198	2.61847	4.451	-3.75083	-3.2154	-7.31909	3.83742	6.67276	8.1381	-0.872184	9.62159	-5.8626	-1.66002	-6.54791
	6.45648	-2.78601	-2.62958	1.14808	-0.158034	-1.33667	4.54387	-1.72779	-5.4585	4.7959	1.62216	1.14907	-2.3637	-0.123676	-0.727712	2.3768	-2.64431		-4.25809	2.31488	-0.282675	-2.76306	2.91323	-0.110133	4.35539	8.2828	1.70341	-5.97697	1.57897	0.51332	-2.47311	0.882429	-2.55728	-1.11369	-2.54055
	3.97202	-0.749283	-2.58964	-0.897543	-0.179397	3.77428	6.70241	4.23663	-1.62199	1.82933	4.05644	-5.99731	-4.38506	-1.63775	1.32078	1.8185	6.89139		-3.25747	3.3729	1.5406	4.73935	2.21488	-2.16138	-1.50725	0.817282	5.20423	5.75007	0.524532	1.39151	-0.0491522	-3.35457	-1.25568	-1.56118	-1.50555
	-6.01209	3.28055	-1.54902	0.0503912	-0.710115	1.3687	-1.12496	-2.82063	0.205972	1.37646	-4.98095	1.37275	-3.40408	0.865796	-1.6166	-3.23236	-2.56753		-4.24618	-2.58397	-1.6549	1.25117	-5.97215	-3.70386	-6.84016	-1.62002	-2.31685	1.51529	-2.48981	2.77667	3.40013	-0.0971119	0.548279	-0.00509817	4.55463
	0.00296787	1.80244	-6.50907	1.99245	0.250435	3.44339	-0.444277	2.09875	4.02868	-1.0638	0.0094134	1.76079	-3.92188	2.38786	-2.54272	-4.2749	2.97721		1.27512	1.44334	-2.36564	2.27394	0.356226	0.760891	-4.14573	0.962185	-1.85917	2.31432	-3.4642	4.67253	0.874576	-0.852368	-0.139489	5.55207	3.13675
	-1.48393	-2.18436	6.52911	-0.0707014	0.703104	1.99548	-0.76176	2.99382	3.34962	1.00698	1.02583	-2.83212	5.06012	-0.0709318	3.53936	-1.3083	-1.47634		-2.69462	-1.04544	-3.08755	2.30885	0.203657	-2.76907	4.5728	1.55478	2.07884	0.641757	6.10027	6.58237	-0.626582	-5.62677	4.18654	-0.891894	-3.26313
	-1.47384	-4.18025	-1.43535	0.361734	-2.85107	-1.97741	3.41642	-1.13555	0.672397	-2.41317	3.56558	-0.405373	0.540327	1.48968	-2.3735	2.16822	1.06971		2.34317	0.950104	-1.81623	-0.64325	-7.92674	-1.29597	-1.68865	5.14853	-4.50043	-0.0086573	4.20155	-1.99109	1.39533	2.57419	0.0312969	-3.33889	-1.14953
	2.03231	0.81473	-2.90301	0.790627	-1.4109	-1.47709	-1.91565	-0.288657	0.500618	-1.82656	-1.87497	0.0411733	1.51705	-5.43041	2.21561	0.155356	-1.38686		1.88675	4.43106	2.45294	-0.581916	5.96754	-2.82224	-2.43481	-6.26567	0.406132	-3.64386	-4.16334	0.454217	1.93848	-6.25388	-1.10108	0.709598	-2.5274
	-0.966168	-1.19912	-3.87418	-0.283068	1.52489	-2.00467	-1.26344	-2.46398	-0.662217	1.26413	-1.30013	-1.99281	-3.01137	2.66826	-0.69624	-0.846263	-0.848276		1.43408	-5.60086	-1.27539	-3.00716	-1.11171	4.14958	0.829006	-1.69654	8.3022	0.228733	0.50174	0.419629	5.50059	0.885806	4.29262	-2.24745	0.0980477
	-2.96973	4.27883	4.65112	0.141665	2.95764	1.43944	-2.1318	7.34078	-0.812808	-4.14398	6.78522	-1.00809	2.95352	0.284671	-0.111674	-0.336091	-1.3167		1.48291	-2.14341	0.00333521	-6.91942	-1.16338	4.11701	-0.402848	-5.15218	-3.3081	3.60149	-3.80793	-7.09429	-5.42099	1.49133	-0.785461	-2.21057	5.22147
	1.02148	-2.25047	2.17309	-4.43411	0.388671	0.355671	-0.524767	1.12858	-3.94816	-5.05397	1.87592	0.994166	0.910375	1.91731	0.467038	3.18633	1.70588		2.53082	0.306117	-0.206623	-0.819626	-6.68712	0.577713	1.36376	-3.63984	-2.9204	-2.03325	-4.0978	-8.08775	1.6708	-0.437983	-0.834276	4.82019	2.33761
	3.00763	2.7142	4.69216	3.99068	2.31926	-1.75477	0.554485	0.902993	0.934342	-0.468999	-6.03327	5.0124	-0.641813	-2.43587	0.0380793	-1.27863	-4.28232		1.57535	-0.249223	1.09858	-2.20911	0.816667	-0.470383	-0.377047	-3.1658	5.96973	2.81708	-0.373942	2.4383	-7.22716	1.09847	7.64607	-0.654737	1.94143
	-1.51076	-0.825762	-0.791104	-0.582878	-0.249413	-1.88985	0.103797	-5.33196	-0.163178	1.60776	-1.44743	-0.955221	2.79632	-2.77746	-2.39987	-0.230717	1.71727		-0.385994	2.19382	1.92224	-0.58961	2.84688	0.471049	-3.13098	4.26486	2.36662	-5.3545	-8.64293	-5.01778	-5.61811	-3.89757	-0.845636	-4.13447	1.5283
	-2.03285	0.631235	-0.276012	-2.65372	-1.8163	-1.04679	1.12204	-1.57195	2.26088	6.17324	4.12872	-6.91081	5.22459	3.88942	1.1524	5.83021	1.20362		2.14443	-0.361419	0.266965	0.53676	1.40174	-2.59918	-5.4034	1.64826	-1.22569	5.44563	9.58833	-4.45824	-8.5053	-6.42328	1.68835	-2.11778	0.594127
	2.94251	3.08685	3.23816	2.27915	2.61949	-0.222109	-1.89085	-4.81245	0.707534	1.72453	-8.30899	-0.856668	2.14329	1.56111	1.19462	4.40416	-2.82386		-0.335589	5.08829	-2.36537	-1.3324	4.47885	-0.181705	6.30084	-11.0182	-1.30363	-5.78805	0.812774	3.11419	8.6081	3.52503	-1.75515	-7.60311	2.63551
	0.916742	-1.95725	0.252108	-0.283335	-0.941344	-1.4117	-3.43394	-6.04895	-1.32282	-0.240987	-1.26396	-2.29519	8.55323	-5.26648	1.22703	-1.00898	1.13475		1.67203	-11.954	0.0262834	1.30026	5.07525	-2.27651	8.97754	3.26434	0.635768	0.439879	0.0233289	3.19641	1.21904	-4.54821	-0.180106	7.41129	4.14984
	-1.10853	-5.99944	-0.733529	2.15966	-2.99831	-0.110991	3.49471	-0.277058	0.669595	-2.2256	1.76129	1.77116	3.95569	1.40214	-3.24968	-3.40949	-0.920086		-4.8343	3.51429	4.44215	1.43194	-1.31244	2.61704	-2.87671	1.49576	2.59477	-4.3741	6.21314	3.28507	3.82471	-0.138073	0.908927	3.42729	-2.86465
	3.36848	0.461788	0.781741	0.608857	2.4489	-0.315027	-3.60213	2.50736	1.68393	4.76885	-7.23481	-0.660066	-8.64757	1.06214	4.26559	-3.7978	2.01261		-1.85578	-2.50461	-2.11838	-0.940249	-0.187975	2.0003	-1.76445	4.67731	4.07481	0.267654	-1.62427	-1.12324	-1.57745	4.76069	-3.49302	-5.55325	-4.90877
	0.849607	-1.07227	-2.70176	1.06481	-3.09963	1.98134	0.779071	-2.69199	0.218768	-0.759024	1.24724	2.40877	-2.75437	-1.29149	-1.22576	-6.67454	1.43435		-5.39313	-2.00915	5.84328	6.18078	-1.05537	-2.1248	-2.6873	2.81123	1.57647	0.863942	1.00519	3.9681	-1.48971	3.15343	1.10892	5.47144	-5.48241
	-1.66331	4.89946	-0.683943	1.52793	-1.64395	-0.216701	2.14245	3.12813	0.772125	-0.810033	6.70796	2.47546	-8.86219	-1.16385	6.27788	1.45952	-2.15287		4.55343	-1.99844	-2.67498	2.29221	2.08121	2.74431	0.85408	-6.09928	-3.40055	-1.08526	6.09636	-1.94408	-2.41398	3.04534	0.709619	7.00294	-0.584511
	-1.66856	-1.62226	-4.16495	-1.50154	0.315705	2.59593	-0.00741517	2.97034	-0.658444	3.11557	0.648898	0.0379652	-1.96827	-1.55993	-3.22174	-6.39664	4.75338		-2.51582	2.52766	1.32407	0.891361	5.7176	-0.889309	3.36002	-5.05029	-0.857412	2.92114	1.14497	-1.86265	3.14815	5.44135	3.80422	0.0425287	-5.21314
	-0.164598	3.86302	1.35483	-4.02356	3.27898	0.924029	-1.6657	4.83664	2.42422	-0.481867	-1.92746	1.09451	4.9303	3.01548	-3.22289	7.7558	0.155868		-1.60005	1.06854	1.83717	-0.0242352	-9.65036	1.9778	1.33174	10.9627	-1.79609	-2.11473	-14.3522	-0.290061	-0.304556	-5.65412	-1.61171	7.59112	1.13447
	-0.65018	-2.64462	-1.12527	-0.038254	-0.25457	-0.228053	1.67252	4.72831	-1.48305	0.398605	3.48218	3.14359	-1.1635	0.0580136	1.27609	2.91545	-1.94237		2.80208	3.62281	-0.639323	-0.456753	-3.02659	-2.15061	2.77136	5.94453	-0.219257	5.31019	-3.39733	-2.72827	-0.272995	-1.23729	-7.04195	-0.350799	-2.53821
	-1.6244	-0.645449	1.89386	3.95406	1.21458	1.64346	1.51208	-0.354004	-4.3836	-1.24148	-2.11822	-4.31599	-3.74681	-2.43611	-1.22333	0.0806911	-2.53813		5.19238	6.18837	-0.109266	0.59197	0.585219	3.72935	-2.81826	-5.09975	-3.13021	-2.80025	-0.991218	-3.67867	4.74223	6.69491	0.0104561	0.716791	0.2729
	1.91322	-1.14008	1.91113	-4.04713	1.18594	0.0416442	-2.14241	3.58963	-2.78089	-1.40001	1.27582	2.2149	-8.31693	-0.969969	-2.21999	2.74974	1.87181		-0.926888	-0.237563	-0.576592	-1.37952	1.18174	-0.878444	-3.43358	11.8348	-6.03269	4.05844	4.86649	4.85791	3.74082	-2.85529	-4.45662	-4.20658	2.07234
	-1.03729	2.87053	-0.574719	1.45754	-0.340948	-0.531234	2.21325	-2.44146	-4.67838	-4.57439	6.16904	-1.26425	0.12852	3.45428	0.786969	1.42059	3.7906		0.946927	1.34167	-0.545147	-2.87226	-3.23993	-3.47028	-1.07054	-4.24697	0.069266	1.39121	-1.82256	-0.618759	1.22269	-0.386531	-3.44436	-5.62189	2.86495
	3.5236	-3.61488	-2.56506	-0.032768	-1.86647	1.92622	2.58275	-8.44854	2.42061	2.73845	-9.93371	1.24635	-3.40846	-1.16454	-1.70201	-4.40888	-5.27882		0.816763	3.92227	-0.0185327	3.11316	0.817831	-5.04277	-3.72468	-1.34071	-1.32852	-5.29671	-2.05545	0.891646	-8.31201	-3.39829	-2.95295	-0.530561	-1.34429
	-2.90508	5.90222	0.438712	-0.518973	1.6091	-2.08551	-4.03084	3.56665	3.01295	-1.45805	3.97229	0.746843	1.57363	6.67356	-2.6869	1.259	-2.83385		-2.31422	-3.99986	1.00002	1.07661	0.353172	-4.593	-0.891306	-1.44248	0.269821	-1.99994	-1.82807	1.38996	-5.363	6.10911	1.0184	-3.93445	0.949582
	1.1752	-1.07986	1.43521	-1.00211	-2.41439	-0.0668817	1.37489	-5.39806	0.0958331	-2.16016	-0.108573	5.23769	8.07574	4.46974	2.33189	3.42183	-1.8723		3.55726	-2.42899	-4.49221	-3.98159	-2.63516	1.88136	-2.56562	3.45104	-1.13962	1.28683	8.36475	4.87745	4.57018	3.1346	3.47144	-2.83578	-2.74864
	-1.23749	-2.56291	0.923165	2.01672	-0.436942	2.48075	-0.1984	6.65485	4.66685	0.63606	-4.1724	0.719639	1.09824	1.72641	1.35353	-4.42287	-1.39252		-4.06551	0.630613	-3.49736	-0.56067	-0.147807	2.8819	3.25713	-4.65747	2.4396	4.06872	-0.970798	-2.64428	5.98803	-1.32357	2.40872	-0.237051	2.56551
	-3.64548	-2.04879	1.90147	-3.4636	1.04161	0.0551863	-0.249763	1.7227	-1.77596	-6.56536	-2.71598	-2.30632	2.64087	3.44724	1.87683	4.72236	2.10653		-3.67929	-5.82512	-1.5169	-4.15943	2.81521	0.40942	-0.918486	-6.76603	2.00446	1.35054	4.67224	-2.17335	-5.10883	-0.76769	3.33354	-1.64095	0.896021
	-1.55144	1.46072	1.36927	1.0558	0.0215719	-3.34656	1.22102	-2.19736	0.765962	2.73961	3.76311	-3.33894	-3.79724	-2.36292	-2.59972	-4.64498	1.62521		0.218954	3.70006	0.948438	2.22374	-5.24549	-1.03615	2.9118	-5.87333	4.55255	-2.36336	-0.198516	2.79222	10.7802	-4.70044	-0.750239	3.44974	0.746315
	3.0417	-1.03608	0.326004	-2.42615	-0.496579	-6.22814	1.71353	1.89184	-1.70829	1.5549	4.26637	-5.37683	7.28247	-4.69808	0.422103	2.47267	-1.8368		-0.368011	-2.29709	-3.60138	-0.4092	-1.82873	2.04423	5.75189	7.02133	2.58219	0.430878	5.42495	0.754438	-2.34408	-0.124774	5.66165	0.53227	4.11914
	2.63087	1.95932	-1.72851	1.08955	-1.51225	-0.0937182	0.72671	-0.0125342	3.80095	-0.115776	10.2944	-1.41843	3.87801	-5.05126	3.9404	-8.927	5.21946		0.562225	-2.31921	-2.16565	0.444051	2.0673	0.648718	-0.394822	0.918076	-1.40755	-1.26349	0.050896	1.71523	1.01895	5.95626	-4.42634	-3.896	2.01651
	1.71296	0.94567	-0.294089	0.602023	-3.02473	2.55215	1.75904	-0.913171	-0.706107	1.23101	-8.65335	3.53792	6.48695	0.0853582	0.453189	4.65388	2.79225		0.51164	2.63183	1.75697	6.28606	6.44488	3.7746	-1.52544	-3.18341	-0.916786	-3.44378	-5.81245	-5.82367	-0.129916	-5.46037	-3.00973	-0.837465	2.43966
	-0.715053	0.422062	0.129901	3.11053	-2.03326	-0.795322	-1.69141	-4.8126	2.77129	2.59829	-5.07812	-3.50609	-0.893539	-4.77979	1.95857	2.21343	-3.12079		-1.51828	-0.445009	-0.831562	-3.38036	-0.693184	1.91841	-1.13763	2.7162	2.05515	0.392079	-7.15709	3.6392	-6.78983	2.62252	0.915811	3.7058	-1.61098
	3.34398	-0.612052	-5.4555	2.1145	3.46297	-0.640967	-2.12685	-0.713149	-0.765627	4.98865	2.51781	2.45125	-6.26652	-1.13788	0.954771	-1.74992	2.47739		-3.0266	-1.54988	3.07121	-2.05224	5.6563	1.576	-0.229638	-1.38391	0.00967517	3.74558	2.52453	1.60495	2.0401	-2.2976	5.35422	9.73213	-0.63573
	-3.11248	-0.656807	-1.54882	-0.386414	5.46474	3.01048	-3.04964	0.383105	-3.31516	0.904157	4.13138	-1.58838	-1.13521	-5.47993	-2.05971	1.76263	1.08335		-0.0129113	6.31798	4.46811	-1.7265	0.996875	-2.25735	5.19975	9.51532	1.94884	1.11768	3.73931	-0.925708	-8.1391	-2.22288	-0.691048	4.24034	1.86434
	-0.586561	1.78809	-0.148212	-2.89237	2.47278	5.65457	-0.46219	0.474324	1.12473	-2.15368	2.75892	-2.62338	7.49713	1.20292	-4.58603	1.25027	-0.806689		3.52258	2.16025	-3.13778	-0.399957	2.83234	-2.58674	-4.3488	1.41311	-6.62471	4.00887	0.993313	-1.95246	4.17373	-2.65496	1.2828	-5.77022	1.38749
	0.420113	1.22336	-0.751479	-0.903297	-0.512277	1.28723	-2.86683	-3.44108	-0.943602	-0.183948	-6.60376	4.34771	-4.37266	0.419075	-2.12492	1.21268	-1.69678		2.07914	-2.5205	3.25675	-1.56946	-2.83331	2.58253	-2.37507	-10.6911	2.29208	-4.08073	2.29159	-5.47541	-4.52012	-3.59497	1.2778	4.20036	-7.06859
	-1.09352	-2.84985	-0.356141	0.0811016	-2.48997	-2.09502	2.73428	-4.36446	-3.0176	0.313661	-6.96117	0.326235	-4.74751	0.6763	0.823349	-4.35	0.908958		4.1555	-4.72094	1.15488	-4.23188	1.50397	-2.75494	4.12071	-0.797625	-5.29744	-4.15134	-0.36192	4.50492	2.78086	-5.5435	2.29518	-10.8475	-2.5067
	2.87211	-2.92998	6.04049	2.06134	-2.95999	-2.49506	-3.16077	-4.29695	-1.09461	0.338857	4.18207	-1.68667	-7.13006	-1.51861	4.25905	-8.93708	-1.49357		1.24987	-5.43701	7.05961	1.11581	3.84824	-1.1044	0.637971	-2.90615	1.61022	1.2966	-1.46452	-1.01231	1.07838	4.49942	3.83528	-3.41262	1.07002
	-3.18278	1.98486	0.441222	0.0381352	-1.42229	1.58498	5.94647	4.7605	1.32808	2.89077	-3.17864	-0.690056	-2.52252	2.33996	0.68298	0.452652	1.09176		2.36008	2.33587	0.97366	7.47647	-2.79652	4.02923	-3.32416	-1.01594	6.01854	-2.73748	-0.514802	-0.0282502	-4.12563	-4.46578	-6.10241	1.50643	2.15814
	1.24269	-1.10314	0.848893	2.01239	0.122989	2.64377	-1.44524	-1.19287	-1.74692	-4.53202	6.45235	6.31677	-1.42662	-1.24378	0.0964627	3.82094	0.161376		3.48358	0.602724	0.399354	8.85279	-1.42657	-1.85851	4.73324	-2.12564	0.930823	5.74577	-11.5127	-3.04424	0.670979	3.5618	4.48078	-0.0882797	-2.24582
	-1.34993	-4.19156	-1.23373	1.98516	0.67541	-1.31925	-2.33671	9.84231	2.18286	-0.431432	2.5711	-1.66572	7.15645	0.232835	-1.49868	6.17004	-2.28779		-5.38246	0.868805	0.338503	-0.252799	-5.53843	2.22854	1.30894	6.7667	-2.64995	5.24571	-10.4593	0.438269	0.970584	9.58341	-3.91725	2.8057	3.85461
	-2.45853	1.72216	1.19594	-0.542386	2.7343	-1.30383	2.77161	5.86552	3.11968	-3.80981	3.17419	2.86265	-1.77394	6.77077	-0.100199	5.50272	0.741744		-6.24103	2.13943	-2.20765	-1.83816	-3.12899	2.78733	-1.09839	4.66361	5.77876	-8.73828	6.14284	0.417808	7.27575	-3.39946	-2.29925	-5.30887	0.456053
	1.41957	0.640646	0.140246	-0.568979	-2.70127	-3.30895	3.37964	-8.12362	-3.93452	0.830127	-6.74112	-4.59816	2.28219	-0.630745	1.79453	0.822165	0.248164		-4.09523	-5.58019	-0.738486	-2.90147	-3.69561	-4.68436	-6.49012	5.56818	-9.28104	4.79329	9.29016	-1.607	-6.41078	6.61486	-2.6685	6.571	-2.94464
	1.28748	2.06648	4.10115	-1.09333	-0.132451	-2.33293	-1.01238	2.87458	0.0218521	2.48537	0.823178	2.45148	3.32534	1.52575	-2.31159	2.63198	-1.76961		6.05184	0.714855	-1.75402	-1.94126	-1.73616	-0.687795	-1.36762	-6.51605	0.672041	-0.160024	0.478005	5.86266	-3.58616	-1.37194	-6.52867	3.94844	-4.35031
	1.64866	1.50214	-1.41981	-2.11414	1.43939	-1.87345	-0.403968	-0.140054	0.990001	-2.34728	-1.13411	2.51099	3.85657	7.736	-1.41553	-2.56393	0.688133		2.19717	1.52903	-3.75489	2.04351	-1.74914	1.27673	2.26771	-1.58519	-2.3613	-2.59857	1.70085	4.32586	5.75251	3.64175	2.11632	1.3266	-1.76339
	-0.493201	0.949871	0.0784063	-4.63018	0.51274	-1.92772	2.70553	-0.167592	1.97071	1.82884	2.38665	-3.4205	-10.1226	-2.00584	-2.51417	3.23858	-0.378079		-0.662062	4.36619	-2.24236	-0.946497	-2.23365	-4.79012	-2.58547	-4.63512	-2.38104	-6.02263	0.452434	2.28203	2.10812	-7.84263	-3.7375	0.208546	-5.18589
	0.365675	-3.08837	-6.90372	-2.14032	2.58596	-0.992582	-1.18314	7.79204	-0.035662	-0.989624	-1.11414	0.155887	-7.61036	6.29293	2.3955	-0.95619	-1.46693		0.471553	0.229467	-0.718205	0.0889016	0.310492	6.11326	2.07148	5.33833	0.612177	1.56753	6.72598	-5.76899	3.98349	-0.323889	-0.594034	-4.40281	-0.61932
	2.72904	2.38901	1.13372	2.85644	1.65735	4.43536	-1.06923	1.73911	0.970806	1.69401	-4.63529	-0.261172	6.89551	-2.37622	-1.18369	-1.14391	-0.57636		-2.40426	-2.87884	1.81534	-0.850558	7.88276	-8.01065	-2.76277	1.33928	1.61708	0.171643	-3.98565	-3.82695	0.381229	-8.80121	2.04303	0.495159	0.935293
	0.60049	3.88316	2.19003	2.8609	2.7252	4.85958	-1.95206	-2.32595	-2.01037	1.87655	-0.175005	0.826774	5.39734	4.97721	-0.749242	-7.82029	-1.20362		-0.79142	4.04267	-3.64431	0.734386	-0.0180902	-0.658597	0.910395	-3.62845	1.13183	-0.210674	5.31031	6.10887	-3.19632	3.22584	1.17038	-3.09524	4.4774
	-6.51669	2.39476	-0.736058	-0.12634	-1.21212	0.283516	-7.33115	-0.402408	1.01995	-7.94499	0.269083	4.918	-2.10248	-3.15697	-0.799046	-2.48124	-0.345389		-0.691447	2.49447	-2.09999	-1.65749	6.10598	0.173311	2.08952	1.43857	0.154163	-3.57993	-0.893336	-0.960398	-0.247155	14.2573	3.28515	0.327895	4.0069
	-3.1196	-2.57603	-0.146365	0.395055	-2.65616	3.71042	2.79373	-1.48927	4.06057	3.72664	-4.30026	-0.989359	-1.6016	-4.7893	2.66848	-1.12291	2.00212		-0.605451	-1.52393	-0.0546518	-6.52786	0.752318	-0.0105356	0.273059	0.543164	0.181465	4.06314	-9.6035	-3.53321	-0.269751	1.29264	2.88503	3.76601	3.02412
	2.79413	-1.52958	-0.0432222	-1.07484	-1.60829	-3.35678	-1.07746	-2.58521	-3.39	2.38902	1.61997	-3.3973	4.90216	-3.43035	1.65435	-4.24186	1.84303		-2.03412	-1.51389	0.98876	5.1211	-0.0823879	-0.705415	-3.04068	0.687441	3.21092	8.71753	10.6733	-2.6077	-0.263095	0.331107	5.46832	-1.77992	5.02971
	1.22632	-1.96679	-0.929399	-1.03623	-2.06964	-2.41553	1.05483	1.31147	-2.33348	-2.45995	6.03293	-3.80789	-3.08928	-8.09036	-0.341059	-4.3351	0.181628		1.52225	4.02235	3.52744	-0.713197	-1.40204	2.09355	-2.35355	3.87266	5.23967	-0.618079	-1.06869	-1.18177	3.27322	-1.62857	-0.466071	3.19061	1.52461
	-1.32188	-0.889066	2.69198	4.5104	-0.0411167	1.03618	2.18981	-4.79719	-1.77175	-3.32199	-0.558338	0.276769	0.925643	-1.77896	-4.318	4.09977	0.522239		-2.43623	4.58181	-1.44119	-1.03375	-1.21106	1.39123	1.33238	2.09912	-4.23508	-2.94539	-7.33474	3.24685	-1.16105	-0.0879134	2.0814	0.177581	-6.99003
	-0.350008	-1.29831	-3.68247	0.564281	-0.0232945	1.49983	0.326285	-6.90873	0.293228	-0.698432	-2.65094	-0.645429	3.94807	-3.00477	2.2226	4.06454	0.369058		2.09086	-0.339136	-1.91933	4.65605	2.48571	0.692281	4.51484	-2.63385	1.78412	-0.266478	3.87089	-2.31954	2.43316	1.45129	-1.88915	-3.81944	-1.01295
	-3.35826	-1.69682	-0.556302	-0.875625	-1.01645	-2.5237	4.4627	1.97967	1.35942	2.90976	1.75766	-5.57654	-5.02134	0.224778	-0.72077	-1.93971	1.226		-0.395739	-2.74462	3.09122	-2.64749	-2.81692	2.00102	0.191322	-4.32802	-0.204962	-6.58381	-3.45517	1.62125	-12.9458	-0.0128485	-5.87707	-0.801332	1.95716
	0.652467	-1.58728	-0.433114	-2.81059	-5.02052	-3.53416	0.0971408	-0.128844	-1.07514	1.50202	0.169573	-0.0185285	-3.98245	-1.09623	3.34977	4.08737	1.59656		1.10494	-4.63913	4.58919	-5.44832	3.87567	-2.17874	4.35914	3.01384	1.79593	2.59978	3.68464	-5.42875	1.69967	-4.98228	-1.88129	-3.76933	1.92158
	1.68067	5.02734	1.68355	-2.24209	0.96488	2.46813	1.22744	-1.23081	3.48762	7.07813	4.58637	-0.973229	5.56437	1.52795	-1.56837	0.145343	-4.0163		-2.40597	-3.52732	2.07384	1.74938	-1.44197	1.15618	-2.48458	-1.61205	-3.21442	0.281124	-2.21111	3.03212	1.86657	-4.45886	-4.40039	-2.225	1.88146
	7.22427	-2.3561	-1.7097	1.82822	0.440448	-0.0177431	-2.64879	-0.322566	2.54596	-1.36182	-2.99094	3.5577	0.618232	5.59486	5.0218	1.73304	-0.110261		2.07279	-5.91392	-1.45502	0.441368	-1.27527	1.00824	-2.34285	-2.21041	-0.736629	-4.54319	1.85708	-0.494869	7.5512	-0.444267	0.0672594	-2.17014	-3.66218
	-0.219289	-1.24089	0.88401	0.398557	0.407172	4.00684	-2.03408	1.5997	-2.90172	-0.317418	-0.561969	4.57283	6.17779	1.60392	2.61699	1.84853	1.81626		-0.957489	4.69652	-0.997007	-3.37667	-3.12944	-0.620879	1.28128	-4.78678	2.72934	7.62323	-4.11037	7.99102	-2.25068	2.0601	2.52339	2.89327	3.79145
	-0.65293	3.8697	1.46192	-0.0329312	3.36628	-0.959944	2.56903	-0.460188	0.143218	-3.28802	1.37308	2.57097	-5.25873	3.05645	-1.28626	-1.51083	3.7641		3.50445	-1.2003	3.44877	0.291017	-0.509374	0.269658	-0.11526	-6.34742	-3.81586	2.27669	1.38779	2.48993	0.956189	-5.4468	0.46972	2.46314	-0.75708
	-1.07984	-0.527551	1.52167	2.53187	-0.680778	0.579763	-2.34193	3.5015	1.17965	-2.27276	2.31344	3.05122	-6.19342	-0.0444452	-0.191489	4.15167	-2.26672		5.95981	2.89175	-2.61632	4.44035	0.580486	1.17987	-2.03542	1.10091	-2.87095	-1.08643	-6.14646	-4.49862	1.16673	-2.46556	2.40783	0.0373595	-2.80747
	-4.00333	-0.935675	4.06141	-3.40889	0.767566	-1.8764	0.730704	14.4882	-3.29331	0.229349	2.25788	-0.486989	3.37137	2.80608	-2.60212	2.33214	-2.27696		0.909645	-1.03067	-5.19052	6.5675	2.13629	1.60899	9.01806	11.551	-0.434113	-0.969644	1.78949	1.52425	-12.1244	0.503701	4.83908	5.6138	0.140314
																			2.91687	2.46171	-0.295785	5.10546	1.06537	-1.09217	2.93428	9.29715	-1.29552	0.835211	6.26277	1.80694	0.142986	3.23011	0.680594	0.581765	-0.457184
																			1.43615	-6.46763	-0.745366	1.12383	-2.9327	-1.06802	-1.05648	5.31083	-1.84877	-1.76318	1.15262	-2.68408	14.566	-0.153177	-1.7609	-1.33805	0.511483
																			-3.55009	-7.40847	-2.21083	-1.38252	0.0698244	2.43212	0.937533	-1.68667	-0.39844	-3.85488	1.05165	2.80789	-3.01625	3.43711	0.2845	-1.26378	-1.0182
																			2.45685	2.13732	-0.693812	-1.91344	-3.42713	0.907021	0.915274	0.304571	-0.943258	-0.437489	2.96367	-1.71749	-1.10165	2.99799	0.814893	-0.697541	-0.0448931
																			-0.54415	-0.331919	-1.19546	-3.96809	-0.923688	1.85595	0.875867	-0.715296	2.51778	1.49095	-0.108351	1.24016	-6.18871	-6.47291	-1.67122	-0.641259	1.93259
																			-4.55396	1.18245	-2.21637	-0.544988	-1.92007	1.27872	0.818619	-2.74592	-0.51464	4.93194	-1.66247	2.18189	1.22354	-4.97726	-1.67489	1.40345	-1.58482
																			-5.57314	5.67933	1.74338	-0.142041	1.08343	-5.32433	3.24304	4.21329	4.45982	-1.61355	-3.69779	0.60943	-7.8645	0.984011	0.303354	-1.56474	-0.0964944
																			4.89806	2.15793	-0.315743	-2.25663	0.0863998	-1.4523	-1.85111	-7.83685	-0.0588511	4.35489	11.2855	-2.975	1.04704	-1.08921	2.76346	1.95323	2.8978
																			4.35974	-0.382219	1.60719	2.11429	0.0882857	0.896275	2.03615	-0.895325	-2.07101	2.83712	-2.214	-3.06871	-3.04242	0.303757	0.205897	3.45673	0.397882
																			-1.68759	-1.44129	-2.98642	0.974138	-1.41159	0.723344	-1.0949	-1.96088	-3.07733	-0.667523	0.801532	-0.168723	8.86608	2.1644	0.131634	1.44552	-5.09688
																			1.25689	-0.019136	-2.5948	0.326524	1.58595	-2.96865	-3.7437	3.96792	-0.578776	1.33976	-5.67112	-0.271876	-2.2288	-2.00504	-1.45791	-1.08033	2.41242
																			-1.80561	-1.11534	4.78413	0.175187	0.079969	-3.17683	1.59058	-1.10735	1.92344	-1.14263	-0.635833	-1.37496	-0.82861	4.79839	0.439111	4.8796	-0.0757994
																			-4.37359	0.270825	0.652704	-2.47615	4.06939	2.10201	-3.09091	-1.18499	-2.57208	0.883324	-4.59703	-3.47484	1.56497	-1.42176	-1.67512	0.326004	6.93648
																			5.55472	4.64031	3.51339	0.87612	-0.44693	0.871395	1.21326	3.73678	-3.56684	-3.58463	-2.0594	2.4314	0.950295	-4.66139	3.20187	-6.74018	-3.55312
																			-4.51872	1.99434	0.868728	0.235339	2.52981	-0.364979	0.504762	-1.34027	0.937587	1.95111	0.972285	1.84635	-0.174185	1.58396	-0.42726	3.18221	-3.54728
																			-0.0917822	0.834332	0.22124	0.604515	-2.00161	-1.1033	-3.21445	-3.4144	4.43964	-2.01193	-0.506547	3.27221	2.19023	0.319064	-2.05972	-1.40553	1.45112
																			-1.16232	0.661911	-0.926651	0.986215	-0.542342	-0.839745	2.55777	-1.48395	3.93782	2.02382	1.49995	4.21069	-5.95745	6.04881	-0.192722	-4.50195	-0.0609268
																			1.27181	-0.521126	-0.572687	-0.617508	-2.59345	0.929423	-3.17626	-1.54746	2.43079	-1.94391	-2.01173	-3.83703	-4.1178	-1.22192	-1.82354	-0.105576	0.413605
																			-1.28738	1.28717	0.285156	0.794824	0.34416	0.707764	-4.41407	6.39633	0.417367	-0.417142	-3.54426	1.12964	3.70908	-1.48835	-1.94962	2.78511	-1.62812
																			-1.33805	-3.91113	-0.851373	1.22408	2.26981	1.49857	0.846837	-0.651584	-0.603381	1.60242	-4.59934	-1.38924	7.02355	3.25402	0.931352	1.17161	-0.68864
																			2.62136	-4.11384	1.01916	-2.82949	0.683113	-1.1952	-0.390991	5.30948	2.36785	-0.886532	0.822467	5.10584	4.32652	-7.99069	-2.17862	2.05535	3.22989
																			5.59208	2.68133	0.397841	1.13372	0.583994	-0.871036	1.87493	1.27985	-0.169341	-3.38485	2.72173	0.613863	-2.38062	0.781167	2.72206	-0.062291	1.12587
																			-1.92508	-2.5233	-1.71457	-2.88725	0.472771	-2.02687	-1.85303	-3.74052	-3.7151	-3.39294	3.6002	-2.36661	-4.596	2.07268	2.1346	0.319939	2.99832
																			0.570259	2.27468	-0.317667	2.10608	1.35017	5.33883	3.92733	-1.75203	-0.269285	1.5893	8.46076	-0.837386	1.18265	3.38632	2.55972	2.20319	-2.65299
																			1.57802	-3.92233	0.588644	2.61171	-1.28263	0.227056	3.21797	-2.75548	-4.33151	-3.43758	-3.19267	-4.80058	1.95795	2.7239	1.49767	-0.411524	-2.32752
																			-2.40238	-2.6119	0.0041654	1.12723	0.0759634	0.638218	1.5206	0.248002	-5.40115	3.0274	1.64471	1.2415	-1.26726	-2.41347	-1.55178	1.9767	-5.02386
																			-0.371973	4.20834	0.928452	-0.850068	-1.07201	0.0721834	-0.163443	4.25695	-4.47743	1.48559	-1.0216	0.286473	-4.98997	-0.525325	-3.0893	-2.13135	1.76019
																			5.66773	4.04074	-1.63914	2.17691	-1.22411	1.02827	2.16684	-1.73036	4.94061	-1.06132	-0.685613	3.33192	-5.20713	0.888146	1.88399	-0.235021	0.0276728
																			0.714816	-1.11245	2.30059	-2.79485	2.12246	-0.994696	-1.98795	-1.71585	0.353986	-0.611455	1.15886	-1.62449	-3.4158	-1.67385	1.86662	-3.33374	-0.717609
																			-3.23298	2.25091	-4.25323	0.731671	-1.02923	4.50163	0.372393	-1.70159	-0.736229	1.33722	9.01799	-3.58493	3.38684	0.287369	0.356809	-7.42701	4.0288
																			-7.1782	-4.36721	-0.301536	-2.24638	-3.17587	-0.984772	-1.75234	7.31031	-0.828973	-2.71321	-7.60236	4.44865	4.20329	1.27002	3.35252	0.485552	-0.728096
																			-1.12362	-1.46501	2.15478	-1.23162	-0.814046	-1.95628	2.13727	2.31776	1.57676	1.73927	-2.1969	-1.02545	-2.96427	-3.72805	-3.14844	2.90431	3.51711
																			4.92791	3.45905	0.114876	3.77365	1.05967	2.08451	3.04027	5.3188	3.4819	4.19654	2.23884	-4.50859	-4.61413	-0.209261	1.35168	-3.17043	-0.729957
																			2.97349	-2.09372	-1.92198	-0.732446	-0.051396	-2.86518	-3.04463	-7.68835	2.88722	-0.839766	-6.29165	1.49816	4.75499	5.8238	-4.64937	-0.738427	-1.46361
																			-1.98967	-7.12237	-1.95639	-2.2513	-2.14412	-4.80818	2.38105	1.29485	3.29337	1.13171	3.21389	1.49408	9.14384	-3.63153	0.346273	2.70055	-1.17831
																			-3.96422	4.37374	0.0112219	-4.28379	1.78428	0.252663	-3.68447	-6.73274	-1.29918	2.61195	-0.74357	-0.521245	6.55266	-2.07791	-2.16336	4.64667	-1.86887
																			1.54748	-2.60516	-1.5194	-0.330212	-1.26384	0.814627	-3.24309	-5.77182	-0.390089	-0.398451	-6.66445	-4.04794	-8.0188	-0.517889	-0.179984	-1.39992	-2.03064
																			0.0434018	5.44077	1.45165	5.60969	0.713333	-0.124852	2.20322	0.177339	2.52079	0.600659	1.44944	2.91413	1.92873	-4.45384	-0.704984	3.06085	1.34033
																			3.02194	-2.48909	2.42448	-2.46325	0.716967	-0.568093	-1.34753	2.11498	-1.56653	4.60902	-1.40509	-0.634684	0.89415	0.112101	1.26061	-0.47097	-0.252893
																			-1.01804	2.10422	1.89933	2.45232	0.74755	-0.0171119	-1.39722	0.0418349	1.84787	2.62596	2.76755	-3.19388	1.87599	-2.32193	1.21619	2.50455	1.69176
																			-0.577166	-2.28081	-0.123438	-2.14174	-0.695183	-2.47358	0.0523855	4.95911	0.26381	-8.84959	6.46183	2.73716	-0.627467	5.24252	-4.33845	-0.512717	-0.324759
																			-2.15554	6.35388	2.85665	-0.24316	0.88773	0.561234	0.999758	-0.131539	-2.31892	-0.818984	-1.82867	0.159144	-6.11809	4.30422	5.59693	1.97698	0.197345
																			3.74728	5.5059	1.84013	2.15067	0.494476	1.08644	-1.05636	-4.22803	-0.900558	-2.28388	0.388953	2.57279	0.902169	-1.63774	1.52299	2.97327	0.256665
																			-3.36774	-4.32751	-3.67247	-2.95739	2.1225	0.101568	-4.11692	-0.327968	-0.481278	-1.24612	-5.39276	2.97882	12.9314	-0.0839708	-5.05923	-4.52431	2.35062
																			3.50086	2.35052	-0.180613	0.435699	-1.73146	-1.89344	1.31749	0.571307	0.438797	5.29238	2.31861	0.877924	-4.03222	-1.0348	0.85169	-2.51641	-0.0244847
																			-2.14504	-0.963448	-2.68384	3.33301	-0.571267	2.60174	4.74667	5.47261	-5.64034	-4.17036	1.01569	1.27074	-9.9903	4.50967	2.25744	0.496212	-0.87336
																			-2.80314	-1.77307	-1.68179	0.23756	2.0987	-0.412232	0.170786	-1.6212	-0.718575	-3.63622	-1.80842	-2.34212	-5.4442	1.54953	-1.84005	-1.98733	-1.20159
																			5.52914	-5.08216	2.32577	1.65223	0.77366	2.06562	-2.90963	8.29267	-4.29564	1.39305	0.340132	1.0399	-4.89495	4.08499	1.06134	-2.46806	0.484551
																			-3.14536	-0.394618	2.83892	-2.92036	-2.5514	-1.46346	-1.4937	-2.78313	4.6289	3.9159	2.45621	0.41735	4.15671	-2.88364	1.96377	0.0529074	2.17828
																			-2.8237	1.78567	-0.142428	2.52206	1.61838	4.00194	1.41977	-0.846276	5.05561	0.931088	4.53585	0.290785	-0.78956	-0.856046	-0.630554	3.07436	1.37254
																			-0.502852	0.454924	0.881435	0.981366	0.277961	0.463396	2.83222	0.105207	2.4852	-1.56232	-0.923526	-0.839188	3.76621	-4.8319	-1.21952	0.0950496	-1.43975
																			0.320166	-0.890424	-0.589952	-3.04106	2.42249	-1.07747	3.24528	-3.92719	-1.5815	-4.5649	5.57694	-1.97188	0.824325	3.18903	-0.301154	4.11371	-0.765466
																			-0.851785	3.24634	-1.55723	0.455653	2.54753	5.88098	2.66072	1.05746	-1.64358	1.92314	0.0376036	-3.10649	-8.11467	-4.29307	2.12629	-4.3709	0.388945
																			0.483957	-1.63768	2.4788	1.9718	0.649132	-1.15968	-3.41967	1.05951	3.29991	-1.59805	-6.03968	0.257972	11.45	-5.27818	2.06428	0.640047	-1.48228
																			4.82979	-5.54493	-2.98281	-2.49286	-4.77595	0.302034	0.505858	-0.921347	-4.75012	0.87204	-0.151671	0.122653	-2.48076	4.73364	-2.98605	-4.35449	-1.38403
																			1.6878	-0.977332	-1.94311	0.0608437	-2.73019	-3.23259	-0.561043	-2.88605	-4.29281	2.83421	1.20616	-0.511069	4.59396	-3.25782	-0.523912	-2.35541	-1.82015
																			0.559699	4.0638	1.09678	-0.868443	-1.21522	-3.76245	2.88107	0.163821	-0.327402	-0.710472	-0.460591	1.3584	1.67509	0.24714	0.451066	2.13662	2.20671
																			-0.0531883	-4.42226	2.13568	0.21743	-1.73171	0.713316	-1.1666	-3.7739	-1.35335	-2.76077	-2.64545	-0.76712	0.263396	3.74811	-0.561133	0.121132	2.19521
																			2.35006	-2.43555	-0.827573	-2.68383	-0.779371	1.6953	-1.2032	-3.70192	4.12968	2.18469	-6.34136	2.11438	1.85944	-2.25535	-0.0609281	3.09797	0.145317
																			1.26997	3.52453	-1.2941	1.4251	0.143032	-4.81616	-4.22824	-0.623376	-1.37823	0.627317	-4.54094	2.00507	-5.53649	2.73628	0.950886	0.567246	2.0584
																			-0.293321	4.45919	-3.26496	1.54126	-1.46232	0.178973	0.758389	6.45823	5.12267	6.06848	-2.2368	-3.59276	-1.42446	1.22256	1.47316	1.0294	-1.56289
																			-2.84004	4.8703	-1.7411	-2.33853	1.40762	-0.819505	-1.24365	1.5392	-2.86817	-2.49056	4.07815	-2.17677	6.6951	-1.29687	0.00445928	-2.51483	-1.71466
																			1.62928	-5.73975	-0.223337	-1.21757	1.25667	2.68794	-1.73512	4.6157	2.14837	-1.04871	2.91048	-0.244661	-5.17868	1.17775	-1.95693	5.93559	-1.3919
																			-4.38618	0.131926	-1.71232	2.40081	-0.410692	-1.79936	1.28282	-3.31601	3.67107	0.394878	1.76591	-1.29427	-8.54705	-0.853684	0.587104	-3.11801	1.41128
																			-0.887428	3.48864	4.79146	3.01336	-0.0894772	-1.28229	3.30863	2.74046	2.19841	2.34076	-0.850881	3.17636	-2.9117	2.60896	0.134543	-1.17408	-1.29844
																			-1.87566	0.834001	3.28769	-0.383045	4.22566	-0.261857	-1.65957	1.78185	-4.27138	0.789202	0.563587	2.16887	0.72535	1.56601	-3.81669	3.76915	-1.01393
																			0.147855	4.17184	1.77624	-1.79127	1.54023	-2.73918	-2.12394	-4.19468	0.259693	-1.25987	-0.988565	0.184452	6.86178	0.0180546	0.231346	1.71359	1.2722
																			-1.31822	-3.99393	0.757152	0.786137	-1.14023	3.28457	0.913179	1.8086	-0.210506	-0.806854	3.99337	0.723819	5.49502	-3.53406	-2.72334	3.16122	-0.432647
																			-2.77518	-2.15938	1.73062	-3.65302	1.68961	2.3082	-2.0507	3.79007	1.81579	-2.35243	-3.49132	0.787076	1.12238	-2.08926	0.817416	-1.88597	-3.12135
																			-4.7243	-3.82074	3.19698	2.38951	-0.965233	3.83055	4.48193	-9.25117	-2.66362	-1.89755	5.05528	-2.62633	4.24114	1.35378	-0.148035	-5.92601	-3.28729
																			3.33327	0.0255695	-5.34331	0.912457	-2.10029	-0.649473	0.508594	0.684735	0.849113	-1.44337	-0.870212	3.98236	-6.15138	2.79657	2.37891	-3.45712	1.07541
																			5.89649	4.38276	-4.88973	-0.58497	-0.71172	0.367157	0.0269874	-0.401533	-1.14794	0.00880329	2.22773	-5.38885	3.94234	3.24077	7.89714	-2.97769	4.4717
																			1.46446	-3.24635	1.05834	0.896961	-1.79647	0.379599	-3.46498	-0.508522	-0.656464	3.95762	0.343713	0.257362	-0.479906	-3.81184	-1.09414	-2.4864	3.40541
																			0.536447	4.64054	3.00151	4.3585	-2.35236	-1.11282	0.530902	1.36598	2.32221	1.40172	1.97165	1.91761	-3.41996	-0.85944	-2.59541	5.01776	0.379123
																			1.11184	-3.45479	2.44045	-0.699626	3.62187	1.3894	2.01322	7.22488	-2.71285	-3.66013	0.605054	-1.41213	-2.8792	-6.90025	4.3932	0.535385	-1.10589
																			-0.809812	-1.53115	-3.12421	-2.27619	4.62651	-1.61404	-2.51902	1.0717	-4.26207	0.771004	0.237284	-1.2364	5.14151	0.567441	-3.6281	5.06668	2.45028
																			2.77114	2.91201	1.30811	-4.36954	-0.339118	-0.623239	3.93366	-4.08955	0.674601	-1.30569	1.36184	-0.0601731	-1.35813	-1.45483	-2.15881	0.111376	0.0461744
																			-3.64557	0.374684	-1.76202	0.522358	-2.77662	3.36187	-4.62879	2.74553	2.59777	0.109308	2.47265	0.111281	-1.87783	3.53427	-2.69812	-4.33122	0.179024
																			-0.560143	-6.64375	0.165902	-1.09811	0.811543	-0.158437	7.29407	0.581544	-0.991412	-0.484104	-0.435745	2.27257	-0.916738	5.03576	-0.744985	-1.76225	0.344866
																			2.02723	1.85556	-0.907668	1.77169	-0.0778892	-3.68375	2.70317	-5.57679	2.90872	-1.08562	-3.86789	1.41832	-2.97344	1.05035	-0.798129	2.81672	-0.461332
																			2.61636	-0.629042	-4.48233	1.63463	1.05119	-1.71351	0.599876	-5.72485	-1.69969	-0.194483	-3.82729	-4.4566	-6.04602	-1.92164	4.14389	-0.596266	1.7545
																			-2.79304	-0.0995976	-1.0577	-1.50629	0.694348	-4.24704	-3.51403	-0.858238	0.685946	1.19047	-2.31627	1.14306	2.36786	-3.38027	-1.41738	0.496538	-3.51424
																			2.79871	1.9415	0.866548	1.85199	-1.65319	1.71641	-1.63643	2.02707	4.06856	1.07084	-2.83589	2.71312	-1.72916	2.17398	-4.4803	4.59261	-2.77466
																			3.39114	3.99164	0.290774	0.212525	0.503587	0.677644	-2.26494	-1.0654	-5.04864	4.44858	-1.88594	1.25012	1.66581	-5.75979	4.45679	-0.310751	-0.0340594
																			-6.51633	-4.95194	3.71534	-0.921683	-0.840344	2.1375	-2.39698	2.86722	-0.662318	0.825966	1.53508	-1.2485	3.05574	4.81715	-0.104506	-2.21632	2.70025
																			-3.42442	-0.392029	-0.35936	0.45222	-0.189873	-0.403221	-1.52989	-1.1729	-4.26907	-3.29448	2.92979	1.21568	7.44358	4.90317	-0.662625	-1.12689	-0.578812
																			5.66599	3.16863	-2.93285	-0.163107	-5.0496	9.05627	0.839026	-0.184408	-0.865568	0.58989	0.301882	-1.85783	0.832103	-3.00365	1.78387	-2.04513	-2.37784
																			-3.74609	-0.272526	1.49541	-0.765254	2.0763	-2.9833	1.21235	-2.16678	4.05132	0.481799	-1.84411	2.03162	-2.27618	2.5945	2.23627	1.52647	3.29723
																			0.3382	1.28217	2.92607	-1.85212	1.68421	-3.02133	1.0925	5.87963	6.48441	-3.1161	-2.00302	2.38585	-2.37917	-3.30472	0.195692	-0.914324	-2.0587
																			-0.582339	3.83069	0.859874	2.57807	-1.7288	-3.05727	-1.51835	-1.04638	-0.0638759	1.29869	-5.16925	4.20779	-4.97523	2.29624	3.16306	-0.869364	-1.94975
																			-2.00898	-0.128599	3.29767	1.02669	-1.66497	-2.59072	2.38163	3.05316	0.90837	2.22841	2.16295	-5.99854	3.9367	-2.10509	-0.360923	2.6599	0.121067
																			-1.94301	-0.59692	-0.759578	-0.505263	4.37431	0.878592	-0.206114	1.17549	-1.59753	0.174934	4.49922	-4.22813	1.35706	-0.511093	0.624236	-1.82749	0.151878
																			0.114307	-2.07505	1.68918	-0.0172428	0.388409	1.35082	-3.78058	4.31717	0.919108	-3.36031	-3.65512	0.524844	5.28567	-0.924031	-2.8812	1.16799	1.642
																			-0.338211	-2.06332	-1.35495	1.49088	-2.62245	0.325971	-0.841211	6.47422	-4.04171	0.123604	-3.79534	-4.23312	2.22172	2.15407	-5.37719	2.14641	2.09192
																			4.69837	5.93839	-0.890805	-2.48119	-2.1573	2.80394	3.61205	-4.35779	3.51933	-2.87296	-2.41745	1.50495	-8.33621	-0.77855	-0.363889	2.60835	-1.49677
																			0.22315	-6.06937	-2.41722	0.0658044	3.28555	-1.71551	0.578783	-6.18355	0.60088	3.14977	4.48161	-0.253702	1.60992	8.27671	-2.84167	-0.945091	-1.12142
																			-1.26456	-3.0857	-0.433061	-1.86928	3.20844	-1.23272	-2.44187	-0.00789825	-3.29907	1.69098	11.9038	0.99817	2.55774	-7.6812	0.68891	0.987648	-4.27852
																			-0.765204	-0.109359	0.0627059	0.212014	-2.38578	0.251878	1.5488	0.164317	-4.1831	0.749264	3.35017	-1.73238	-9.4955	-1.15289	2.22715	-1.09146	2.03626
																			1.72104	2.36115	1.071	1.8078	-0.993827	0.737769	3.54914	-5.67158	0.445711	0.322702	2.32036	-1.43872	-1.55273	0.861403	2.27218	-3.1801	-0.172187
																			-0.805726	-3.17251	0.09254	3.41584	-1.11214	2.22438	2.05717	-2.51999	3.58388	-3.09112	4.31311	3.38509	6.88306	-1.63813	0.823008	-2.27568	1.60147
																			3.15491	1.29144	-3.87216	1.03365	2.26302	0.711089	0.0706886	-3.38488	0.727639	-0.49498	3.32612	0.744165	4.30896	0.849092	-2.62145	4.12454	-0.637187
																			0.103653	4.75479	-2.32287	-5.34151	-1.8646	0.697262	-1.91265	7.73028	-4.62695	-3.39198	-6.14379	-5.85741	4.72229	1.32398	-1.06237	-1.47662	2.11747
																			4.04146	-0.780708	2.74033	-4.21256	2.50867	0.182248	-0.395295	0.822681	0.0161487	0.714617	-6.6005	6.58326	-6.87921	-3.21224	-0.501008	-1.57636	2.87098
																			3.46957	-1.81346	0.317011	2.9175	2.38628	-0.834584	3.62035	-0.109844	2.65307	1.82148	3.95159	-1.43217	-4.4973	-4.25811	5.06136	-3.172	1.62859
																			-4.61059	-0.342072	1.90641	1.54556	1.77134	-0.853842	-2.36805	-4.06871	1.78016	1.92534	-2.99217	0.596611	7.3669	2.188	1.1234	-0.261098	1.39514
																			-2.19741	1.63462	-0.992628	-1.83143	-0.833412	-2.37608	-1.86264	-1.05459	1.39413	-0.476896	-1.43649	6.16858	-5.78699	2.12785	1.6838	-2.8415	-4.82506
																			-2.78915	-0.882553	-0.881596	3.78354	-0.425746	2.59819	-3.36533	1.93261	-1.00786	2.11198	-6.88591	-0.218579	1.04145	3.06319	-0.75877	4.08857	-0.528324
																			-3.38402	-0.893065	-1.76234	-0.612384	-1.50394	-2.43146	-2.37772	2.89366	3.57189	-0.810427	-1.34452	5.93156	0.853504	-4.50423	-1.20561	1.53045	0.288347
																			1.51978	-1.89675	-0.637009	-1.02184	-6.06683	0.53464	-1.40107	-0.169943	-1.86831	3.25397	-1.31582	0.614341	-3.84873	1.4272	-0.657986	-1.515	-2.37278
																			-0.57599	1.10621	-0.508017	1.55283	0.886176	-2.00377	4.56378	-0.256139	-1.32948	-0.696177	2.69748	-6.67586	-3.06234	3.85897	1.8829	-0.0474194	1.98981
																			1.33032	-0.884681	1.62202	-1.39043	0.855151	0.453154	3.01637	-2.36233	0.188035	-2.16163	1.19362	-0.945432	1.71637	-0.207678	-2.08408	-0.0669417	3.37695
																			-1.75981	4.62976	1.75035	1.64677	0.839636	1.40539	0.456676	2.51451	-4.81542	-2.1425	2.67184	-3.7013	0.491721	-1.77171	-1.05997	1.4258	-0.711234
																			3.15491	-0.351537	-1.62584	-0.336796	0.33872	-2.647	-1.61491	2.37773	1.16117	-0.63832	1.63246	-1.45071	1.26857	0.167627	-1.5457	-0.0702901	-4.27523
																			-1.42446	0.670159	4.49067	0.158148	-0.648909	2.29621	-2.1976	4.23087	-4.38059	4.85202	-3.42314	-2.20099	-1.44785	2.11083	0.457925	7.9433	0.68394
																			-1.49713	-4.80657	0.0971993	-2.36863	0.875118	2.73533	1.70975	-3.9224	1.06145	0.830134	-5.49256	3.54071	5.84793	1.05813	-2.04974	0.964729	2.66481
																			-1.56261	-0.783223	1.69126	0.0831558	-2.59107	0.17081	0.608596	-5.07843	3.48989	-1.70187	1.92747	0.267628	2.66138	3.00952	-0.0691936	-3.5081	3.66556
																			4.87935	5.2387	-0.229333	0.0143169	1.9505	-1.89675	-0.499314	0.766335	4.4077	0.758492	-1.65897	0.473641	4.49785	-1.03518	-1.60072	0.0225234	-6.31588
																			-3.17131	1.25776	1.83356	1.42618	1.99773	-1.46666	0.38796	1.61524	-3.68195	-0.786041	1.25273	2.15342	-4.13767	-8.57633	2.35559	0.0542479	-0.781748
																			-2.71488	1.77265	-0.621471	-0.679428	2.54854	-2.53808	-1.72749	-0.528636	0.724232	-3.83257	2.6676	-3.69737	1.75929	0.385622	3.29986	-0.415281	1.26568
																			6.74812	-0.217745	0.404627	-1.80022	-0.89907	0.389937	-4.34348	2.33745	-1.37046	-3.37815	0.0907576	-1.58199	-7.80746	-0.649802	-2.76755	-1.88831	-2.67586
																			-0.783032	-4.7143	-0.0885629	1.5665	-1.34694	5.31844	2.04217	6.21585	1.53713	3.08003	3.52726	1.4975	-5.33496	-3.18306	1.15398	1.13312	-0.10854
																			2.69083	-0.217602	-4.10092	0.423804	-2.29672	0.748588	5.93161	-4.89152	3.44992	1.04461	1.98183	0.540273	3.67885	6.28547	1.06529	2.14722	2.4656
																			2.16875	2.27209	-1.63175	3.27503	-0.749786	-2.8184	-4.6731	-0.983169	-0.629508	-0.482138	-1.04139	1.54671	-1.26502	2.75558	1.46748	-2.84742	2.54474
																			-4.85024	-1.24515	-0.179849	0.623743	1.29275	-2.88123	0.729912	1.94194	1.30099	0.501657	-3.039	-1.48163	-1.16661	1.22721	-0.138115	-1.85184	0.627237
																			-0.36711	2.23108	1.75653	-2.02639	-1.66995	2.56144	-0.357656	-3.11559	-3.7569	-0.00264514	-0.508517	1.9579	4.97293	2.20058	-0.249937	-0.366615	-4.28831
																			-0.38276	-2.79847	-1.32043	0.328335	2.86161	0.0109303	-2.93435	-1.15557	3.69793	-3.49425	-1.94853	-2.13107	-0.848572	-0.323867	-0.866229	-0.891875	0.796923
																			0.602015	-0.832761	-2.40811	-2.80845	-0.612834	1.96859	3.50101	-0.178183	-0.333946	-0.972943	2.64125	-1.24413	2.86569	-4.3454	-1.48506	-0.427273	-2.11806
																			-3.41343	-1.37047	-2.00359	-2.4333	-0.0932682	-1.06431	-0.550661	-5.18396	-2.3525	2.06086	-3.24009	-3.87624	-6.38838	4.63695	1.39562	-2.97201	-1.53406
																			0.570437	-0.910068	2.89627	-0.0430064	1.42055	1.91344	6.91124	-2.17372	-4.35828	2.10617	1.40543	4.47807	4.88435	-5.87556	0.777977	-3.02488	1.04825
																			5.55335	6.05016	-0.705226	4.86526	-1.57096	-2.59708	-2.61296	5.85147	-1.35229	0.161438	6.07464	2.32449	2.17839	0.61848	0.164203	0.915713	0.12832
																			1.03523	-1.488	-1.80477	-2.7061	0.432778	-1.59493	3.37677	-1.10964	-1.83601	-1.77536	-1.23656	-0.831322	5.48778	-1.87933	-1.44352	7.35167	2.70567
																			0.516239	-2.02269	0.100867	-2.25522	3.43245	2.92063	-0.119822	8.94156	1.68874	6.79334	-1.03312	0.516109	2.30629	-4.86732	1.45693	-0.214873	-0.220145
																			-2.0033	-6.05211	2.01474	-0.280775	-1.07122	4.45011	-0.103227	2.00356	4.71986	-1.6352	6.6794	-0.628158	-5.87239	1.6562	-0.632463	-1.28163	1.85044
																			-0.522893	-1.07456	2.9396	1.71791	-1.57746	-1.00621	-3.57418	-6.92519	-1.24494	-1.06391	1.89504	1.24036	-5.55447	8.69285	-3.2099	-2.84623	-0.0830073
																			-2.5419	4.41149	-0.122156	-0.259115	0.914455	-1.94836	-1.5336	2.15373	3.292	6.50422	0.107667	1.62543	-2.24587	-8.75591	-0.773809	5.09364	-1.52097
																			0.940416	-0.592663	0.331384	3.28752	-3.09479	-3.87668	-0.982627	-1.76125	0.828316	-1.43374	-0.18878	-3.47004	2.54795	0.811129	3.67706	-4.95977	3.53608
																			0.42482	0.914016	0.801625	1.35655	2.39542	1.70817	-2.42251	-3.67166	-1.6382	-0.380579	-1.50003	2.95595	4.32214	1.39485	2.64364	0.995553	1.0876
																			-2.58791	1.93223	3.2894	1.44608	-2.61441	0.805197	-1.35464	1.421	-1.60956	-6.83876	-3.33124	-0.0955459	-4.92742	1.99572	-1.37353	2.96137	-0.366905
																			-4.59706	-3.53769	-2.70505	-2.44637	-3.62385	-2.58694	1.21951	0.515284	-2.08751	-0.810362	-7.18684	3.37554	8.29598	-3.88625	-4.87433	2.43911	-1.82795
																			-0.602011	0.50426	-2.68209	0.676229	1.8674	-1.96991	5.29836	3.60982	6.92656	-1.797	1.42971	0.368352	-6.0101	6.74841	0.64096	-1.07019	1.20402
																			1.3977	3.55766	-2.14268	-1.68955	-0.140434	-2.34571	0.880304	-5.29669	-0.0683292	5.20025	-1.984	-3.61882	-7.34714	-0.101375	-1.3284	0.434076	-0.271362
																			4.40234	7.12175	-1.08834	1.45254	-2.64723	4.28338	-3.0363	-3.20553	-1.57276	1.68092	1.07076	-1.58845	2.78425	-1.93727	1.21642	-1.54793	0.245645
																			-2.08803	-0.804616	3.47891	-0.401506	4.34706	-0.0851824	-1.95311	1.88214	-3.58688	-3.85486	1.09395	-3.04365	3.38435	2.7385	-2.22613	2.48349	-1.24505
																			-2.5736	3.27712	3.05661	-4.7558	0.342427	-0.954136	-1.37182	4.96518	-0.610411	3.09362	-9.41333	-0.488018	-2.54578	-5.07681	4.342	1.52761	-1.24337
																			3.44518	-3.63478	-0.35808	-1.11446	4.33883	-0.326388	0.205935	1.04252	-2.14267	-3.47234	0.55115	-0.925457	-3.00435	3.11353	1.91854	-0.416719	-0.249009
																			0.967632	0.957695	-0.768234	0.518488	1.33621	-0.204942	0.278494	-3.88686	0.317354	1.44908	-2.00937	4.13996	6.01097	3.30587	-0.499043	1.64896	-0.261462
																			3.49282	-2.44763	-0.677106	0.139278	-1.16552	0.907176	-1.65576	6.1761	1.27099	-1.63987	5.90916	-1.2958	-4.49699	-4.0038	0.0865038	0.222803	-4.27999
																			0.519614	1.64696	2.912	-0.255536	0.833577	0.00697888	0.901604	-8.76946	2.7198	-0.236573	-6.18851	1.26339	4.97485	3.18031	1.17231	-4.19732	0.196368
																			1.04671	-0.760926	0.495817	3.83105	1.33344	0.5916	1.44905	0.275681	-0.834539	-2.33818	6.20276	-1.686	-5.07025	-2.64614	-3.74453	-0.113701	3.66875
																			-2.9273	-4.17366	-1.42875	0.396551	-1.66597	4.15836	-1.01488	-3.68916	1.60976	1.55831	0.0883421	1.35299	1.87098	-2.48745	2.83309	-3.52878	-0.361531
																			4.62807	4.2484	-1.15111	-2.81409	-4.28044	3.96014	-0.246041	-4.47692	-0.0383453	5.01244	12.259	3.93724	-1.10051	-0.744341	-0.656617	-3.31438	-1.16152
																			0.10338	7.79375	0.919589	-1.3692	-1.33708	-2.59006	3.3417	11.532	-3.06128	2.38789	11.2618	4.73134	7.71794	-5.30886	4.39752	-2.67808	2.34635
																			3.59183	-2.63864	4.94984	3.07533	1.0996	3.86898	1.9321	1.55639	-4.59542	4.27446	3.80425	-5.99228	-15.9827	-0.358454	-5.54588	2.95157	-0.138555
																			-0.407007	-6.05077	0.937184	2.51909	0.0302392	-2.66227	0.0230243	-2.40917	-5.63958	-12.8272	-5.11433	-5.22506	-1.19689	-2.88956	-2.48891	3.56964	5.88158
																			-0.394076	2.55484	-3.61961	-1.53839	-4.04465	2.31611	0.11219	-1.36996	1.80786	3.08308	-10.9961	4.54169	8.08096	-2.89901	-0.433654	5.67103	-1.09523
																			0.129175	2.67524	1.7795	-0.597614	3.8753	2.30345	7.19728	0.669117	4.24885	0.50543	14.1552	0.816471	7.35662	10.1158	4.11783	-2.2494	-0.0706935
																			1.66088	-0.692886	0.635901	-2.65903	2.7904	2.79854	-0.223968	-7.29623	-0.314425	3.93959	-1.66543	0.10729	-3.86434	5.1566	5.16358	0.30337	-2.04619
																			-0.80114	-3.05315	-1.54773	1.77702	3.70088	-4.20034	2.34639	-8.26957	0.120359	0.885155	8.03581	-7.07859	-10.5766	5.22448	-3.79822	-0.675346	0.977286
																			1.24069	-0.409373	4.23251	-1.28964	2.10699	-1.1953	-1.59345	10.7464	0.555534	2.84156	-7.74823	-0.7349	-3.27546	5.81939	-3.76924	-0.189715	-1.50085
																			-0.716159	-1.76546	-1.01834	-2.35896	0.509	-1.18879	2.45508	-1.25021	-0.506663	-4.69184	-2.02534	-1.35658	4.54333	-0.559713	1.24909	4.25678	1.51922
																			4.82578	1.87467	-1.29428	-1.43065	-5.59269	1.81653	4.99097	-4.2602	1.9358	-1.71571	-4.80368	1.56008	4.88313	-3.41495	-1.24447	1.16152	-2.96233
																			-8.1359	-2.9928	2.41146	-1.00413	-2.19754	-4.18211	-0.98636	3.7164	2.88467	-2.23073	-8.09147	-1.98267	-0.753481	2.75045	-2.25089	4.52289	1.55505
																			-4.10341	3.62849	4.10621	-1.07854	2.19518	-1.68746	-4.47697	4.68047	0.841313	-2.73754	-9.89668	0.515912	5.13512	-1.56775	1.72912	-4.15956	2.57215
																			-5.57864	-2.26478	-3.70239	3.34724	-2.41357	1.29784	0.519515	2.63359	-1.19334	-1.23671	-1.22673	5.05506	0.549651	-4.37475	-0.304908	-5.38504	0.0899729
																			1.93691	-3.17559	-5.00664	-2.22542	1.97742	-6.22857	-0.496075	-0.422038	3.78117	-3.22871	0.911781	7.63258	-1.51015	1.32342	-2.35314	-2.15144	-4.39037
																			-2.55779	3.89356	4.70097	-1.29496	-4.13043	6.73125	-3.52254	-7.48375	-1.23516	-0.713945	5.51333	4.74489	2.45459	-1.47992	7.58449	-2.45534	2.63226
																			-0.563304	-0.059324	-3.57251	1.14029	-1.23546	2.17567	-1.05839	4.45139	1.75714	6.3073	2.57363	2.38728	-11.5581	-3.29192	1.00833	6.20802	-3.84106
																			0.920345	-7.03566	0.679299	-2.91794	-4.83579	1.60355	-10.6019	0.38645	-2.24286	-0.665208	3.58982	-2.94599	8.94898	-4.61995	0.418978	1.34464	1.69058
																			0.393621	-0.0362698	1.46187	-0.967935	-3.92946	4.51426	5.34868	1.32443	-1.23653	-1.63162	-11.4395	-0.761425	-1.0274	1.02864	-0.182742	-3.53836	-6.77215
																			5.35747	-1.06135	2.7796	1.49186	4.48561	0.407703	0.295174	-3.73188	-0.225561	7.90793	-5.51414	-13.5661	6.50891	0.646742	0.204223	-4.93289	2.77114
																			3.31327	5.88952	-4.36432	4.46279	-0.588528	-10.7157	-5.2608	-1.78004	-2.7119	6.9533	4.36747	-0.867179	-4.44618	-4.27221	-0.41887	2.16991	1.32046
																			-1.73726	4.31738	-2.468	0.94591	3.35007	-0.354903	3.18215	1.18195	-0.697678	-2.49569	1.20838	5.8279	-1.39695	1.76601	2.94942	-1.72058	2.37543
																			2.70789	5.22384	1.46906	0.441848	3.30317	-0.00861557	1.12507	1.15552	0.814932	-3.43931	-0.987115	2.51211	-7.84762	1.2566	-4.68929	0.905295	1.93526
																			2.65089	-0.888989	2.44602	3.45079	-0.22778	0.324974	-1.93146	-3.85848	7.32376	-1.37795	7.28632	-3.82112	1.69774	2.696	-5.33325	2.55714	-1.00124
																			1.09399	-1.5185	0.460725	-0.527595	-1.24169	-1.35206	-3.48735	5.14018	0.326779	-5.81215	8.53489	6.82234	5.73541	2.08202	-0.980608	-0.755747	2.56435
																			4.03938	-5.16174	4.00978	-0.494197	-4.73798	2.96254	2.45695	2.15117	0.322147	1.75735	-0.734655	-7.06253	4.26214	-6.08601	-0.629403	4.47528	-2.8699
																			-0.0108924	8.68458	-4.91128	2.54954	2.78343	1.27116	6.40041	-0.826377	-0.691677	-4.67038	-1.01523	-3.97968	-6.72477	5.19284	3.22237	-1.74205	-0.306201
																			-7.05502	0.0239236	1.19216	1.10161	3.82197	-0.923864	6.84145	-2.7938	-1.7159	4.40348	9.20026	-0.431961	1.77268	-0.578926	-0.423246	3.09878	3.25303
																			-0.591537	-0.14014	-1.68602	-0.840491	6.37647	0.379729	-2.22201	4.24726	-0.751329	2.47755	4.41867	1.579	1.25318	2.60283	0.935763	-1.49715	2.80526
																			-1.11941	-3.30403	-3.55241	-0.279724	4.4451	3.18398	-2.2925	-1.70511	-1.79837	-2.4498	-1.35369	3.55277	0.716187	6.74371	-0.698623	-2.52642	-0.65212
																			-0.638052	-0.964279	3.08613	-4.21942	-5.47459	0.990675	1.62714	0.347139	-5.85702	2.11965	-7.1112	0.490106	1.66189	-3.64929	5.17549	-2.98741	-1.12162
																			-3.14741	0.382407	2.72273	-1.16317	2.11436	2.80123	3.53385	4.40208	0.0731495	-2.3161	-5.34922	-4.1071	-5.40883	-5.56802	-1.44014	-2.38044	-1.60562
																			-2.14792	-5.26097	-3.64924	-1.1147	0.208414	-4.38331	3.42448	-3.54205	1.49292	3.74086	-4.06416	-4.23597	-0.994416	0.996618	-1.04389	-2.20778	1.39374
																			5.35943	2.60823	1.464	-0.577756	-5.1964	-5.06229	1.296	4.51332	-6.59659	2.28836	1.74636	-0.392722	-7.09279	-1.94562	-1.13438	0.526357	-3.12535
																			-3.6268	-8.00776	3.05692	-4.55595	-0.104333	6.26452	-8.35442	-7.4329	-0.694015	0.824216	0.583506	7.92713	9.29857	-1.38457	1.28955	5.81589	-2.16433
																			-1.60847	0.892805	3.62477	-0.552604	-2.5198	0.596984	-3.02917	-2.38132	-1.7978	4.34628	-1.55278	2.22862	3.18252	1.18995	0.228806	1.65303	2.27581
																			1.41218	-0.188837	-3.33619	2.42935	1.05278	-4.06536	2.26991	-0.332026	3.09372	-1.64746	2.3363	-2.48291	-4.93792	-0.712093	-1.31605	-1.97155	1.19456
																			4.43266	0.748027	-1.82866	1.38754	1.10915	1.77674	-0.458327	2.71536	3.98225	-5.65884	4.74847	-3.20193	-4.5597	4.41866	1.65525	3.93159	-1.90811
																			0.450312	-4.29642	3.6458	1.32024	-2.85463	0.122359	5.78579	-4.23826	3.86944	1.81056	-4.81941	2.07702	6.32015	-0.909304	-1.35741	1.85091	-2.53173
																			-2.53757	-2.32251	0.0867776	0.226473	0.157958	-3.02952	-3.99716	-4.1916	6.25682	-4.74053	1.1288	3.85917	-1.29566	4.81137	-1.35448	0.274249	1.32466
																			-0.0336548	2.66894	-4.50502	4.10607	-2.85591	0.820079	-1.80562	0.856995	1.14573	2.18699	2.58878	6.14936	-4.90477	0.586629	2.66324	2.18919	1.66243
																			-1.54042	3.67669	-3.12781	-3.5403	2.10167	0.170237	-1.13705	-1.09062	-1.4627	-7.40736	-3.44407	-1.0481	3.49472	-13.5791	2.19456	-2.41655	0.483363
																			0.939909	3.19909	0.221149	-0.211067	-2.47051	-0.479764	6.01211	8.96749	2.93237	-2.02362	-13.4743	-5.72957	1.90416	6.3167	0.738005	-6.0548	-5.71044
																			4.90548	6.23421	-2.95456	-0.903869	2.42727	4.86965	-8.35368	-0.966788	0.831513	-2.16135	0.493713	-1.89212	4.32434	0.775036	-5.20824	0.263506	1.58338
																			3.3549	7.27986	1.34933	2.88446	-3.70427	-4.78159	-4.22908	10.1082	-3.76499	7.18037	4.45609	3.96634	1.75538	0.294882	2.35376	2.02861	1.86735
																			-2.71275	-0.666261	2.1376	0.657765	0.136584	-6.93313	-2.60804	-4.80633	-7.85712	-6.4971	-3.09042	-0.15287	-4.80319	-1.12651	-0.578275	-0.767734	-1.35588
																			0.202204	-0.606562	0.415337	1.42049	-1.04747	5.41586	-1.48392	1.29043	3.5549	2.30809	6.35177	-1.24928	-1.85245	-8.49357	-5.00677	2.36798	0.416339
																			2.09997	-2.54341	-1.8122	-2.32251	4.24719	8.26667	2.15031	-5.60146	-3.02932	5.09817	2.78115	-2.32317	5.60601	-1.81226	-1.43426	2.93124	5.68661
																			-6.01865	-1.47908	0.460196	2.43395	2.025	2.62104	7.80188	-5.48265	-5.1103	2.37575	1.69726	-1.37556	-6.42988	7.91012	4.13673	-0.58039	0.457404
																			0.847667	1.58434	1.23751	-0.304878	-2.70892	-5.01884	-1.522	3.64538	4.81137	-0.85627	-0.899349	3.59191	-2.46253	1.66522	1.2037	4.83285	-0.268955
																			-4.79924	-1.35501	2.02436	1.96623	1.0511	1.34957	1.68564	5.78032	8.23515	5.40525	2.4929	-0.422933	12.5054	4.94388	0.26433	-4.32711	-1.99038
																			-0.957104	-0.298704	0.82487	-0.747761	3.31106	-3.27093	2.93132	-0.0809991	-5.33945	3.1636	-5.12345	1.57731	7.4711	8.23646	2.81648	0.443781	-4.20502
																			2.37668	-6.24796	-2.35744	-2.94229	4.07714	2.62265	-6.27912	-3.94252	6.58728	-0.0778412	-1.74506	-2.91026	-5.06813	-1.96685	-5.1417	-6.84846	-0.411292
																			3.205	-4.20363	3.48027	1.38664	1.35545	-3.96667	4.05931	-4.80886	1.51523	-4.81573	9.13211	4.61128	-20.1149	1.32433	-0.611684	-5.69603	1.89214
																			-1.96914	3.8338	2.3401	-5.25771	-0.848185	-1.03592	-1.54941	-2.68521	-0.555395	4.4532	5.01258	-7.86122	1.82854	-8.89919	6.40544	-1.58961	5.20635
																			-1.14266	-5.13578	-2.77657	0.127133	0.971626	0.417608	7.39753	-2.57713	-4.62412	-0.767964	-1.09886	-2.83085	0.260227	-5.64583	1.90906	-5.51864	-2.9678
																			1.68746	-0.112117	2.13089	-3.95729	-1.6804	-2.10371	-2.5983	7.50964	1.30987	-3.97638	2.80264	-0.800556	7.17879	-4.42296	-1.60096	4.02832	2.87037
																			0.524061	0.405388	-1.93754	-0.510389	-1.80039	-6.598	-3.53667	3.56938	-5.7523	5.33049	-2.77825	4.22695	1.58342	5.76326	-5.12424	-1.93677	1.22138
																			-3.13026	-4.0824	1.51748	2.46744	-4.8854	-3.56399	0.58136	0.596657	-5.30921	-2.84519	-6.33728	-1.25073	8.47394	0.908089	3.84011	3.09819	-4.41434
																			-0.773244	4.92565	-1.00522	-1.02515	-1.43359	6.49889	1.25341	2.58653	1.14083	-9.00167	-3.87079	3.76436	-15.1491	0.00833533	-0.706532	4.6451	-0.536423
																			3.09696	-2.0692	-3.50723	-0.490412	-3.44427	9.09041	-2.02412	-5.46521	-1.90033	0.862359	0.12409	-1.22943	6.2154	3.5624	-5.26233	3.71524	2.35548
																			2.48177	3.93445	3.00953	1.06857	4.08211	1.70953	-3.25597	1.43817	0.069296	-2.25223	2.14929	4.26667	-0.930625	-1.42972	-2.82504	3.31898	-0.238253
																			-0.617892	2.43802	-0.957065	4.14803	0.643905	-2.14567	7.05217	-0.705477	-0.448294	5.15494	-4.2943	-8.24814	0.915244	-4.96645	4.10793	-3.03454	-2.3172
																			2.79843	2.94291	-2.40921	4.24364	-3.76161	-0.977922	0.393796	2.10296	2.54881	-2.91617	3.29311	2.72574	3.256	6.95524	1.03942	6.16232	0.119112
																			2.2307	7.45039	0.650889	0.35065	-0.638159	0.709223	4.76179	-2.13604	2.56234	-4.96604	-6.58982	-2.8117	-3.40493	4.83966	2.97246	-3.08448	-0.928751
																			0.178472	-5.03842	8.72114	2.46413	-0.990358	1.41151	-2.35133	7.57941	1.59372	6.00443	7.05449	4.63988	3.93619	-4.80774	-0.0898886	3.72921	-3.46018
																			-4.85911	0.977334	-4.7004	1.0791	1.67649	-5.87595	-1.95325	5.25262	-0.356026	-3.00599	-10.2774	9.08115	-11.2167	5.01936	-0.144571	1.10558	5.52546
																			2.61679	-4.00174	-1.1154	-0.309281	6.35655	0.341518	-2.55157	1.88824	-1.78637	-0.498851	3.91031	-1.98694	-4.8595	-9.67207	-1.1887	3.54495	2.02882
																			-3.39526	3.52462	-4.52532	-3.20551	0.543705	8.05822	0.34637	-7.50785	0.302661	5.02406	1.11249	-7.06321	7.01162	-2.37473	6.78035	0.545715	-0.949513
																			-4.89684	-5.44365	-0.9313	-1.61362	-1.76826	0.268335	-2.76631	-1.92868	4.41039	-3.93926	-2.17637	-1.14627	-3.59958	0.418807	-0.235151	-7.89547	-0.409055
																			-1.38964	-2.407	-2.33424	0.463015	-0.585425	-5.53394	-1.39582	-6.36643	2.03549	2.60906	6.53787	-1.23456	1.81029	-4.28422	-2.23339	-5.78357	-0.3495
																			0.624678	1.6338	-1.23479	1.52174	2.5865	2.64581	-4.54761	0.187335	2.17595	0.166799	2.74926	4.67358	15.2441	-3.47698	-5.71308	5.87508	-0.770781
																			3.64453	-1.3224	4.8666	-4.93925	0.742342	0.302383	3.77382	-7.25862	-0.170899	1.73172	3.95197	-4.92005	-8.29565	5.34668	6.32646	3.07297	-2.67314
																			-1.83153	-3.27705	-0.530375	-0.420879	-1.12232	2.43116	-0.435068	-8.69551	0.491678	1.30162	-2.85944	3.48642	2.69262	1.69208	-7.11475	-2.69822	0.94281
																			4.1953	1.26813	1.07405	-4.92318	-0.0110271	-2.97177	-3.67676	5.8852	-2.84013	-0.125682	7.81011	3.89492	-0.290019	-0.936468	-4.53734	-8.94741	-3.42397
																			1.22403	6.81118	2.67965	2.55471	0.0736758	-1.40947	2.04729	3.49145	2.82942	2.94778	-6.54353	-4.69258	-0.743285	-2.53577	-2.44262	0.816253	2.72502
[truncated: 224 more rows]
[truncated: 34 more columns]

## Sheet: Fig. 4e
Fractional Anisotropy (FA)
[truncated: 20 more rows]

[truncated: 4 more sheets: Fig. 4f, Supplementary Fig. 3b, Supplementary Fig. 3c, Supplementary Fig. 3d]
