# Supplementary material for: Muskelin regulates actin-dependent synaptic changes and intrinsic brain activity relevant to behavioral and cognitive processes
Source: Commun Biol. 2022 Jun 15;5:589. doi: 10.1038/s42003-022-03446-1 (PMC9200775; doi:10.1038/s42003-022-03446-1)
Supplement: Supplementary file 8 — Supplementary Data 6 [file 42003_2022_3446_MOESM8_ESM.xlsx]

## Sheet: Fig. 5a
			10 µm radius
	Neuron ID	Genotype		0	10	20	30	40	50	60	70	80	90	100	110	120	130	140	150	160	170	180	190	200	210	220	230	240	250	260	270	280	290	300
	1	+/+		7	7	8	11	9	8	8	11	6	6	6	5	6	6	6	6	5	4	5	3	3	3	3	3	3	3	3	2	1	0	0
	2	+/+		2	3	5	10	10	13	15	13	11	10	10	9	6	5	5	4	2	2	0	0	0	0	0	0	0	0	0	0	0	0	0
	3	+/+		2	6	10	9	10	11	10	10	8	6	5	3	2	1	1	1	1	1	1	1	1	1	1	1	1	1	1	1	0	0	0
	4	+/+		2	2	6	6	9	10	14	14	15	16	15	12	8	7	4	3	1	2	2	2	2	2	3	3	3	4	4	3	3	2	1
	5	+/+		2	9	11	11	14	13	15	14	15	16	18	13	12	11	12	10	9	7	5	4	3	3	3	1	0	0	0	0	0	0	0
	6	+/+		5	6	7	10	10	12	15	19	18	19	18	17	14	13	10	7	10	7	7	7	7	1	1	2	2	2	1	1	0	0	0
	7	+/+		2	2	5	5	5	4	5	6	7	7	6	7	7	7	7	6	5	4	5	4	4	4	5	4	4	4	4	4	5	3	0
	8	+/+		6	6	6	7	8	11	12	12	12	12	13	11	11	10	6	4	3	3	3	3	5	3	3	4	3	2	3	3	3	3	3
	1	-/-		2	2	2	2	2	8	4	4	4	6	5	4	5	4	6	2	5	3	3	3	10	16	17	13	12	12	12	7	7	6	6
	2	-/-		4	4	5	6	7	7	7	7	6	6	4	4	6	6	6	7	8	7	6	6	6	4	5	5	5	4	3	1	0	0	0
	3	-/-		2	2	5	8	9	9	6	5	4	4	5	8	7	6	5	5	5	4	4	4	1	1	1	0	0	0	0	0	0	0	0
	4	-/-		8	8	9	11	14	16	18	21	25	27	22	24	24	22	23	23	17	14	14	12	10	9	7	6	6	2	1	0	0	0	0
	5	-/-		2	4	3	8	10	9	11	12	15	16	18	20	20	21	21	16	14	13	14	8	6	3	1	1	1	1	0	0	0	0	0

## Sheet: Fig. 5c-d
	NeuronID	BranchID	Genotype		Spine density/10µm dendrite	%Mushroom type spines	%Stubby type spines	%Thin type spines
	1	1	+/+		6.75359	6.25	71.875	21.875
	1	2	+/+		8.67487	12.2807	59.6491	28.0702
	1	3	+/+		7.06282	6.38298	76.5957	17.0213
	2	1	+/+		7.0529	24.2424	66.6667	9.09091
	2	2	+/+		8.5167	20.4082	55.102	24.4898
	2	3	+/+		5.25936	19.0476	52.381	28.5714
	2	4	+/+		7.12336	18.5185	66.6667	14.8148
	3	1	+/+		4.47229	13.8889	75	11.1111
	3	2	+/+		5.31431	12.2449	69.3878	18.3673
	3	3	+/+		6.26278	8.88889	80	11.1111
	3	4	+/+		5.25034	10.7143	80.3571	8.92857
	4	1	+/+		6.38696	38.4615	53.8462	7.69231
	4	2	+/+		5.54513	23.8095	47.619	28.5714
	4	3	+/+		5.73276	20	66.6667	13.3333
	1	1	+/+		9.55441	10.8108	51.3514	37.8378
	1	2	+/+		7.17596	42.8571	35.7143	21.4286
	1	1	+/+		8.28654	19.6721	39.3443	40.9836
	1	2	+/+		8.79636	7.5	45	47.5
	1	3	+/+		13.6254	8.82353	48.0392	43.1373
	1	4	+/+		8.62459	9.52381	61.9048	28.5714
	2	1	+/+		6.7599	16	74	10
	3	1	+/+		4.61165	27.2727	45.4545	27.2727
	3	2	+/+		6.47894	18.1818	72.7273	9.09091
	3	3	+/+		3.12448	12.5	75	12.5
	4	1	+/+		4.12219	28.5714	42.8571	28.5714
	4	2	+/+		4.47201	0	75	25
	4	3	+/+		5.95191	5	70	25
	4	4	+/+		4.39301	22.2222	61.1111	16.6667
	4	5	+/+		6.96129	18.1818	63.6364	18.1818
	4	6	+/+		4.12384	41.6667	58.3333	0
	4	7	+/+		4.59753	35.7143	57.1429	7.14286
	4	8	+/+		7.25481	25.8065	61.2903	12.9032
	5	1	+/+		4.82467	28.125	50	21.875
	6	1	+/+		3.73327	4.34783	86.9565	8.69565
	6	2	+/+		2.55401	0	72.2222	27.7778
	7	1	+/+		6.30129	27.2727	50	22.7273
	7	2	+/+		6.51423	20.8333	66.6667	12.5
	1	1	-/-		5.07194	27.2727	59.0909	13.6364
	1	2	-/-		5.35967	15.1515	66.6667	18.1818
	1	3	-/-		5.55722	6.25	68.75	25
	2	1	-/-		3.59707	8.82353	67.6471	23.5294
	2	2	-/-		8.0687	10.5263	71.9298	17.5439
	3	1	-/-		5.77915	7.14286	64.2857	28.5714
	3	2	-/-		7.76834	12.3596	59.5506	28.0899
	4	1	-/-		4.79	20	72	8
	5	1	-/-		3.50085	11.1111	66.6667	22.2222
	5	2	-/-		4.72889	22.2222	77.7778	0
	5	3	-/-		3.95975	14.2857	85.7143	0
	6	1	-/-		4.00007	15.3846	61.5385	23.0769
	7	1	-/-		6.69125	18.6047	62.7907	18.6047
	7	2	-/-		8.4677	17.9487	61.5385	20.5128
	7	3	-/-		11.1346	22.449	51.0204	26.5306
	7	4	-/-		13.2813	17.1053	42.1053	40.7895
	8	1	-/-		4.33566	13.0435	73.913	13.0435
	8	2	-/-		8.15564	13.3333	73.3333	13.3333
	8	3	-/-		7.10546	17.2414	65.5172	17.2414
	9	1	-/-		5.93901	13.3333	64.4444	22.2222
	9	2	-/-		4.67318	24	56	20
	9	3	-/-		8.5385	11.7647	70.5882	17.6471
	10	1	-/-		6.51386	14	66	20
	10	2	-/-		4.49189	10.5263	57.8947	31.5789
	11	1	-/-		5.90794	26.8293	63.4146	9.7561
	12	1	-/-		8.09395	20.8333	66.6667	12.5
	12	2	-/-		6.38961	50	50	0
	12	3	-/-		8.08294	23.6842	55.2632	21.0526
	13	1	-/-		6.89337	21.0526	52.6316	26.3158
	13	2	-/-		3.80921	3.84615	80.7692	15.3846
	13	3	-/-		3.38473	8.69565	82.6087	8.69565
	13	4	-/-		4.63128	20	60	20
	14	1	-/-		6.18578	21.875	65.625	12.5
	14	2	-/-		4.4695	11.5385	57.6923	30.7692
	15	1	-/-		5.36134	15.1515	72.7273	12.1212
	15	2	-/-		7.09593	32.3529	50	17.6471
	16	1	-/-		4.92665	22.9508	60.6557	16.3934
	17	1	-/-		8.71736	20.2703	63.5135	16.2162
	17	2	-/-		7.44491	45.1613	48.3871	6.45161
	18	1	-/-		7.23521	11.1111	69.4444	19.4444
	18	2	-/-		6.38066	12.1212	75.7576	12.1212
	19	1	-/-		4.47349	15.625	71.875	12.5
	19	2	-/-		6.3572	19.5652	71.7391	8.69565
	19	3	-/-		5.06759	9.61538	76.9231	13.4615
	20	1	-/-		3.22069	11.1111	55.5556	33.3333
	20	2	-/-		3.99531	7.69231	84.6154	7.69231
	20	3	-/-		6.07795	22.2222	62.2222	15.5556
	1	1	-/-		7.37997	34.6154	46.1538	19.2308
	1	2	-/-		9.91737	27.0833	50	22.9167
	1	3	-/-		7.28515	17.6471	55.8824	26.4706
	2	1	-/-		11.4015	30.1887	41.5094	28.3019
	2	2	-/-		5.00345	26.1905	57.1429	16.6667
	3	1	-/-		6.26882	32.5581	51.1628	16.2791
	3	2	-/-		6.51305	23.8095	66.6667	9.52381
	4	1	-/-		9.46317	24.5614	47.3684	28.0702
	5	1	-/-		2.16254	14.2857	71.4286	14.2857
	5	2	-/-		6.93548	20	68	12
	5	3	-/-		5.93582	28.5714	60	11.4286
	5	4	-/-		4.51944	11.1111	74.0741	14.8148
	5	5	-/-		6.4871	8.69565	78.2609	13.0435
	6	1	-/-		6.21858	18.1818	57.5758	24.2424
	6	2	-/-		6.01436	15.7895	71.0526	13.1579
	7	1	-/-		6.47373	10.7143	75	14.2857
	7	2	-/-		7.46618	9.375	75	15.625
	7	3	-/-		9.42266	31.4286	51.4286	17.1429
	8	1	-/-		5.68436	8.33333	77.7778	13.8889
	8	2	-/-		6.96899	22.5	57.5	20
	8	3	-/-		6.88776	24.6753	63.6364	11.6883
	9	1	-/-		6.04756	21.7391	63.0435	15.2174
	9	2	-/-		5.27057	25.641	61.5385	12.8205
	9	3	-/-		3.21439	36	56	8
	9	4	-/-		4.37834	14.8148	59.2593	25.9259
	1	1	-/-		3.29308	19.2308	76.9231	3.84615
	1	2	-/-		3.25206	4.16667	70.8333	25
	2	1	-/-		3.85381	25	35	40
	2	2	-/-		5.27057	25.641	61.5385	12.8205
	3	1	-/-		1.67555	8.33333	83.3333	8.33333
	3	2	-/-		4.50286	12.5	62.5	25
	4	1	-/-		4.11137	60	30	10
	4	2	-/-		7.6322	24	60	16
	4	3	-/-		4.30854	23.3333	60	16.6667
	4	4	-/-		4.54494	9.09091	72.7273	18.1818
	5	1	-/-		4.07556	14.2857	85.7143	0
	5	2	-/-		6.04257	26.6667	53.3333	20
	6	1	-/-		2.26798	15.3846	76.9231	7.69231
	6	2	-/-		5.34275	16.6667	56.6667	26.6667

## Sheet: Fig. 5e
	Branch	Spine type	Gtype		Spine length (µm)
	Apical	Stubby	+/+		3.17427
	Apical	Stubby	+/+		2.33843
	Apical	Stubby	+/+		2.44057
	Apical	Stubby	+/+		2.32141
	Apical	Stubby	+/+		2.21837
	Apical	Stubby	+/+		2.2109
	Apical	Stubby	+/+		2.12146
	Apical	Stubby	+/+		2.1165
	Apical	Stubby	+/+		2.05093
	Apical	Stubby	+/+		1.89736
	Apical	Stubby	+/+		1.99084
	Apical	Stubby	+/+		1.87233
	Apical	Stubby	+/+		1.88344
	Apical	Stubby	+/+		1.71968
	Apical	Stubby	+/+		1.62838
	Apical	Stubby	+/+		1.6197
	Apical	Stubby	+/+		1.58575
	Apical	Stubby	+/+		1.44413
	Apical	Stubby	+/+		1.39132
	Apical	Stubby	+/+		1.26996
	Apical	Stubby	+/+		1.08195
	Apical	Stubby	+/+		0.92526
	Apical	Stubby	+/+		1.41553
	Apical	Stubby	+/+		4.35617
	Apical	Stubby	+/+		3.48003
	Apical	Stubby	+/+		2.3546
	Apical	Stubby	+/+		2.29561
	Apical	Stubby	+/+		2.24701
	Apical	Stubby	+/+		2.07484
	Apical	Stubby	+/+		1.91194
	Apical	Stubby	+/+		1.81529
	Apical	Stubby	+/+		1.9841
	Apical	Stubby	+/+		1.79113
	Apical	Stubby	+/+		1.77433
	Apical	Stubby	+/+		1.49357
	Apical	Stubby	+/+		1.70568
	Apical	Stubby	+/+		1.67239
	Apical	Stubby	+/+		1.31676
	Apical	Stubby	+/+		1.55235
	Apical	Stubby	+/+		1.53179
	Apical	Stubby	+/+		1.50461
	Apical	Stubby	+/+		1.43752
	Apical	Stubby	+/+		1.29883
	Apical	Stubby	+/+		1.314
	Apical	Stubby	+/+		1.34882
	Apical	Stubby	+/+		1.34255
	Apical	Stubby	+/+		1.17299
	Apical	Stubby	+/+		1.14297
	Apical	Stubby	+/+		0.95122
	Apical	Stubby	+/+		0.87192
	Apical	Stubby	+/+		0.780091
	Apical	Stubby	+/+		0.71333
	Apical	Stubby	+/+		0.698134
	Apical	Stubby	+/+		0.84329
	Apical	Stubby	+/+		0.504953
	Apical	Stubby	+/+		0.662929
	Apical	Stubby	+/+		2.01848
	Apical	Stubby	+/+		4.13205
	Apical	Stubby	+/+		2.52949
	Apical	Stubby	+/+		2.31384
	Apical	Stubby	+/+		2.2181
	Apical	Stubby	+/+		2.21084
	Apical	Stubby	+/+		2.23336
	Apical	Stubby	+/+		2.16009
	Apical	Stubby	+/+		2.10636
	Apical	Stubby	+/+		1.89864
	Apical	Stubby	+/+		1.9916
	Apical	Stubby	+/+		1.98875
	Apical	Stubby	+/+		1.93809
	Apical	Stubby	+/+		1.86215
	Apical	Stubby	+/+		2.06969
	Apical	Stubby	+/+		1.89904
	Apical	Stubby	+/+		1.91621
	Apical	Stubby	+/+		1.87109
	Apical	Stubby	+/+		1.79256
	Apical	Stubby	+/+		1.69578
	Apical	Stubby	+/+		1.70703
	Apical	Stubby	+/+		1.59235
	Apical	Stubby	+/+		1.40725
	Apical	Stubby	+/+		1.46116
	Apical	Stubby	+/+		1.39985
	Apical	Stubby	+/+		1.3767
	Apical	Stubby	+/+		1.22906
	Apical	Stubby	+/+		1.24131
	Apical	Stubby	+/+		1.2015
	Apical	Stubby	+/+		1.16052
	Apical	Stubby	+/+		0.993776
	Apical	Stubby	+/+		1.10432
	Apical	Stubby	+/+		0.807904
	Apical	Stubby	+/+		0.81898
	Apical	Stubby	+/+		0.527857
	Apical	Stubby	+/+		1.0886
	Apical	Stubby	+/+		1.12701
	Apical	Stubby	+/+		1.32607
	Apical	Stubby	+/+		1.29601
	Apical	Stubby	+/+		1.0565
	Apical	Stubby	+/+		0.906884
	Apical	Stubby	+/+		0.887524
	Apical	Stubby	+/+		0.886034
	Apical	Stubby	+/+		0.824442
	Apical	Stubby	+/+		0.812114
	Apical	Stubby	+/+		0.704585
	Apical	Stubby	+/+		0.745133
	Apical	Stubby	+/+		0.76321
	Apical	Stubby	+/+		0.679924
	Apical	Stubby	+/+		0.629894
	Apical	Stubby	+/+		0.6658
	Apical	Stubby	+/+		0.620393
	Apical	Stubby	+/+		0.637759
	Apical	Stubby	+/+		0.611172
	Apical	Stubby	+/+		0.40706
	Apical	Stubby	+/+		0.434604
	Apical	Stubby	+/+		0.567876
	Apical	Stubby	+/+		0.822461
	Apical	Stubby	+/+		1.36651
	Apical	Stubby	+/+		1.79617
	Apical	Stubby	+/+		1.73566
	Apical	Stubby	+/+		1.40871
	Apical	Stubby	+/+		1.44519
	Apical	Stubby	+/+		1.44557
	Apical	Stubby	+/+		1.38088
	Apical	Stubby	+/+		1.28625
	Apical	Stubby	+/+		1.16657
	Apical	Stubby	+/+		1.06482
	Apical	Stubby	+/+		1.07938
	Apical	Stubby	+/+		1.11759
	Apical	Stubby	+/+		1.03653
	Apical	Stubby	+/+		1.0657
	Apical	Stubby	+/+		0.891555
	Apical	Stubby	+/+		0.875217
	Apical	Stubby	+/+		0.846401
	Apical	Stubby	+/+		0.857592
	Apical	Stubby	+/+		0.774423
	Apical	Stubby	+/+		0.75717
	Apical	Stubby	+/+		0.793194
	Apical	Stubby	+/+		0.750878
	Apical	Stubby	+/+		0.813856
	Apical	Stubby	+/+		0.739942
	Apical	Stubby	+/+		0.717487
	Apical	Stubby	+/+		0.689468
	Apical	Stubby	+/+		0.696754
	Apical	Stubby	+/+		0.640528
	Apical	Stubby	+/+		1.71629
	Apical	Stubby	+/+		1.05348
	Apical	Stubby	+/+		0.990494
	Apical	Stubby	+/+		1.02793
	Apical	Stubby	+/+		0.858499
	Apical	Stubby	+/+		0.929817
	Apical	Stubby	+/+		0.909306
	Apical	Stubby	+/+		0.884839
	Apical	Stubby	+/+		0.880082
	Apical	Stubby	+/+		0.823685
	Apical	Stubby	+/+		0.859812
	Apical	Stubby	+/+		2.03716
	Apical	Stubby	+/+		1.61796
	Apical	Stubby	+/+		1.4613
	Apical	Stubby	+/+		1.29498
	Apical	Stubby	+/+		1.22095
	Apical	Stubby	+/+		1.27371
	Apical	Stubby	+/+		1.07459
	Apical	Stubby	+/+		0.91376
	Apical	Stubby	+/+		0.882901
	Apical	Stubby	+/+		0.791547
	Apical	Stubby	+/+		0.755961
	Apical	Stubby	+/+		0.703898
	Apical	Stubby	+/+		0.650508
	Apical	Stubby	+/+		0.708602
	Apical	Stubby	+/+		0.667433
	Apical	Stubby	+/+		0.701109
	Apical	Stubby	+/+		0.631007
	Apical	Stubby	+/+		0.375646
	Apical	Stubby	+/+		2.37893
	Apical	Stubby	+/+		2.11926
	Apical	Stubby	+/+		2.01289
	Apical	Stubby	+/+		1.73334
	Apical	Stubby	+/+		1.64723
	Apical	Stubby	+/+		1.65295
	Apical	Stubby	+/+		1.60245
	Apical	Stubby	+/+		1.54987
	Apical	Stubby	+/+		1.53493
	Apical	Stubby	+/+		1.4227
	Apical	Stubby	+/+		1.39453
	Apical	Stubby	+/+		1.49368
	Apical	Stubby	+/+		1.15353
	Apical	Stubby	+/+		0.9551
	Apical	Stubby	+/+		1.23532
	Apical	Stubby	+/+		1.08084
	Apical	Stubby	+/+		1.03571
	Apical	Stubby	+/+		0.996229
	Apical	Stubby	+/+		0.944952
	Apical	Stubby	+/+		0.913584
	Apical	Stubby	+/+		0.837653
	Apical	Stubby	+/+		0.699721
	Apical	Stubby	+/+		0.784733
	Apical	Stubby	+/+		0.662012
	Apical	Stubby	+/+		0.585653
	Apical	Stubby	+/+		0.529809
	Apical	Stubby	+/+		0.75704
	Apical	Stubby	+/+		2.46087
	Apical	Stubby	+/+		2.12479
	Apical	Stubby	+/+		1.90116
	Apical	Stubby	+/+		1.4681
	Apical	Stubby	+/+		1.48303
	Apical	Stubby	+/+		1.51555
	Apical	Stubby	+/+		1.37528
	Apical	Stubby	+/+		1.24792
	Apical	Stubby	+/+		1.17214
	Apical	Stubby	+/+		1.27083
	Apical	Stubby	+/+		1.06558
	Apical	Stubby	+/+		1.17803
	Apical	Stubby	+/+		1.20796
	Apical	Stubby	+/+		1.2869
	Apical	Stubby	+/+		1.17735
	Apical	Stubby	+/+		1.12019
	Apical	Stubby	+/+		1.04768
	Apical	Stubby	+/+		1.13682
	Apical	Stubby	+/+		1.08972
	Apical	Stubby	+/+		1.0172
	Apical	Stubby	+/+		0.955477
	Apical	Stubby	+/+		1.00645
	Apical	Stubby	+/+		0.968096
	Apical	Stubby	+/+		0.945376
	Apical	Stubby	+/+		0.947664
	Apical	Stubby	+/+		0.950834
	Apical	Stubby	+/+		0.918069
	Apical	Stubby	+/+		0.896538
	Apical	Stubby	+/+		0.588936
	Apical	Stubby	+/+		0.468221
	Apical	Stubby	+/+		0.508142
	Apical	Stubby	+/+		0.57051
	Apical	Stubby	+/+		0.411356
	Apical	Stubby	+/+		0.267819
	Apical	Stubby	+/+		2.76066
	Apical	Stubby	+/+		2.51171
	Apical	Stubby	+/+		2.53762
	Apical	Stubby	+/+		2.38124
	Apical	Stubby	+/+		2.30168
	Apical	Stubby	+/+		2.16912
	Apical	Stubby	+/+		2.02315
	Apical	Stubby	+/+		2.0717
	Apical	Stubby	+/+		2.17079
	Apical	Stubby	+/+		2.08926
	Apical	Stubby	+/+		2.05298
	Apical	Stubby	+/+		2.05875
	Apical	Stubby	+/+		1.99074
	Apical	Stubby	+/+		1.78039
	Apical	Stubby	+/+		1.7578
	Apical	Stubby	+/+		1.76771
	Apical	Stubby	+/+		1.75107
	Apical	Stubby	+/+		1.54837
	Apical	Stubby	+/+		1.60711
	Apical	Stubby	+/+		1.62885
	Apical	Stubby	+/+		1.47424
	Apical	Stubby	+/+		1.35948
	Apical	Stubby	+/+		1.51433
	Apical	Stubby	+/+		1.32227
	Apical	Stubby	+/+		1.38199
	Apical	Stubby	+/+		1.38499
	Apical	Stubby	+/+		1.10314
	Apical	Stubby	+/+		1.13472
	Apical	Stubby	+/+		1.18796
	Apical	Stubby	+/+		1.0932
	Apical	Stubby	+/+		0.810034
	Apical	Stubby	+/+		0.891053
	Apical	Stubby	+/+		0.744359
	Apical	Stubby	+/+		0.654996
	Apical	Stubby	+/+		0.286953
	Apical	Stubby	+/+		1.69073
	Apical	Stubby	+/+		2.70392
	Apical	Stubby	+/+		2.25701
	Apical	Stubby	+/+		1.99085
	Apical	Stubby	+/+		1.92051
	Apical	Stubby	+/+		1.91413
	Apical	Stubby	+/+		1.79255
	Apical	Stubby	+/+		1.75813
	Apical	Stubby	+/+		1.69771
	Apical	Stubby	+/+		1.54311
	Apical	Stubby	+/+		1.75235
	Apical	Stubby	+/+		1.66082
	Apical	Stubby	+/+		1.60983
	Apical	Stubby	+/+		1.46233
	Apical	Stubby	+/+		1.54992
	Apical	Stubby	+/+		1.57369
	Apical	Stubby	+/+		1.4411
	Apical	Stubby	+/+		1.32578
	Apical	Stubby	+/+		1.29575
	Apical	Stubby	+/+		1.33369
	Apical	Stubby	+/+		1.1677
	Apical	Stubby	+/+		1.17789
	Apical	Stubby	+/+		1.04905
	Apical	Stubby	+/+		0.873614
	Apical	Stubby	+/+		0.880414
	Apical	Stubby	+/+		0.978865
	Apical	Stubby	+/+		0.961246
	Apical	Stubby	+/+		1.04822
	Apical	Stubby	+/+		1.0092
	Apical	Stubby	+/+		0.86461
	Apical	Stubby	+/+		0.889752
	Apical	Stubby	+/+		0.887251
	Apical	Stubby	+/+		0.783685
	Apical	Stubby	+/+		0.729146
	Apical	Stubby	+/+		0.65703
	Apical	Stubby	+/+		0.667487
	Apical	Stubby	+/+		0.648728
	Apical	Stubby	+/+		0.585597
	Apical	Stubby	+/+		0.4291
	Apical	Stubby	+/+		0.37959
	Apical	Stubby	+/+		0.471352
	Apical	Stubby	+/+		0.496142
	Apical	Stubby	+/+		0.070673
	Apical	Stubby	+/+		1.28872
	Apical	Stubby	+/+		1.51768
	Apical	Stubby	+/+		4.95998
	Apical	Stubby	+/+		1.48761
	Apical	Stubby	+/+		1.37164
	Apical	Stubby	+/+		1.18956
	Apical	Stubby	+/+		1.16824
	Apical	Stubby	+/+		0.995511
	Apical	Stubby	+/+		0.936587
	Apical	Stubby	+/+		0.973942
	Apical	Stubby	+/+		0.875973
	Apical	Stubby	+/+		0.865282
	Apical	Stubby	+/+		0.796218
	Apical	Stubby	+/+		0.827749
	Apical	Stubby	+/+		0.788367
	Apical	Stubby	+/+		0.775173
	Apical	Stubby	+/+		0.758958
	Apical	Stubby	+/+		1.21987
	Apical	Stubby	+/+		1.15732
	Apical	Stubby	+/+		0.921509
	Apical	Stubby	+/+		0.905195
	Apical	Stubby	+/+		0.744486
	Apical	Stubby	+/+		0.815228
	Apical	Stubby	+/+		0.746661
	Apical	Stubby	+/+		0.662448
	Apical	Stubby	+/+		0.737404
	Apical	Stubby	+/+		0.701817
	Apical	Stubby	+/+		0.585117
	Apical	Stubby	+/+		0.612477
	Apical	Stubby	+/+		0.588486
	Apical	Stubby	+/+		0.564673
	Apical	Stubby	+/+		0.525079
	Apical	Stubby	+/+		0.512773
	Apical	Stubby	+/+		0.483182
	Apical	Stubby	+/+		0.467956
	Apical	Stubby	+/+		0.373337
	Apical	Stubby	+/+		0.420286
	Apical	Stubby	+/+		1.34228
	Apical	Stubby	+/+		1.15457
	Apical	Stubby	+/+		0.919
	Apical	Stubby	+/+		0.811104
	Apical	Stubby	+/+		0.705199
	Apical	Stubby	+/+		0.714409
	Apical	Stubby	+/+		0.654336
	Apical	Stubby	+/+		0.602318
	Apical	Stubby	+/+		0.629705
	Apical	Stubby	+/+		0.520605
	Apical	Stubby	+/+		3.95055
	Apical	Stubby	+/+		2.94854
	Apical	Stubby	+/+		3.38552
	Apical	Stubby	+/+		2.69503
	Apical	Stubby	+/+		2.91522
	Apical	Stubby	+/+		2.24877
	Apical	Stubby	+/+		2.40998
	Apical	Stubby	+/+		2.52904
	Apical	Stubby	+/+		2.41043
	Apical	Stubby	+/+		2.55906
	Apical	Stubby	+/+		2.32033
	Apical	Stubby	+/+		2.20371
	Apical	Stubby	+/+		2.18009
	Apical	Stubby	+/+		1.96647
	Apical	Stubby	+/+		1.85389
	Apical	Stubby	+/+		1.56532
	Apical	Stubby	+/+		1.77083
	Apical	Stubby	+/+		1.41116
	Apical	Stubby	+/+		1.27212
	Apical	Stubby	+/+		3.1458
	Apical	Stubby	+/+		2.69585
	Apical	Stubby	+/+		2.67018
	Apical	Stubby	+/+		2.33072
	Apical	Stubby	+/+		1.53944
	Apical	Stubby	+/+		3.75635
	Apical	Stubby	+/+		3.77173
	Apical	Stubby	+/+		3.20064
	Apical	Stubby	+/+		3.29427
	Apical	Stubby	+/+		3.19242
	Apical	Stubby	+/+		3.25153
	Apical	Stubby	+/+		2.83812
	Apical	Stubby	+/+		2.49709
	Apical	Stubby	+/+		2.44689
	Apical	Stubby	+/+		2.22146
	Apical	Stubby	+/+		2.08993
	Apical	Stubby	+/+		2.29545
	Apical	Stubby	+/+		1.96794
	Apical	Stubby	+/+		1.95847
	Apical	Stubby	+/+		1.94745
	Apical	Stubby	+/+		1.62636
	Apical	Stubby	+/+		1.51412
	Apical	Stubby	+/+		1.54241
	Apical	Stubby	+/+		1.51976
	Apical	Stubby	+/+		0.739901
	Apical	Stubby	+/+		0.730702
	Apical	Stubby	+/+		0.626278
	Apical	Stubby	+/+		2.0166
	Apical	Stubby	+/+		1.33572
	Apical	Stubby	+/+		4.11599
	Apical	Stubby	+/+		3.05324
	Apical	Stubby	+/+		2.94676
	Apical	Stubby	+/+		2.76505
	Apical	Stubby	+/+		2.50494
	Apical	Stubby	+/+		2.78692
	Apical	Stubby	+/+		2.82416
	Apical	Stubby	+/+		2.36506
	Apical	Stubby	+/+		2.16569
	Apical	Stubby	+/+		1.96625
	Apical	Stubby	+/+		1.81018
	Apical	Stubby	+/+		1.69961
	Apical	Stubby	+/+		1.75222
	Apical	Stubby	+/+		1.6648
	Apical	Stubby	+/+		1.50663
	Apical	Stubby	+/+		1.24048
	Apical	Stubby	+/+		0.906746
	Apical	Stubby	+/+		1.01724
	Apical	Stubby	+/+		3.13192
	Apical	Stubby	+/+		3.30783
	Apical	Stubby	+/+		3.28238
	Apical	Stubby	+/+		3.21437
	Apical	Stubby	+/+		3.29288
	Apical	Stubby	+/+		3.18511
	Apical	Stubby	+/+		2.90412
	Apical	Stubby	+/+		2.90086
	Apical	Stubby	+/+		2.82939
	Apical	Stubby	+/+		2.63095
	Apical	Stubby	+/+		2.52412
	Apical	Stubby	+/+		2.60408
	Apical	Stubby	+/+		2.61288
	Apical	Stubby	+/+		2.51903
	Apical	Stubby	+/+		2.56327
	Apical	Stubby	+/+		2.58208
	Apical	Stubby	+/+		2.37267
	Apical	Stubby	+/+		2.35963
	Apical	Stubby	+/+		2.30127
	Apical	Stubby	+/+		2.15957
	Apical	Stubby	+/+		2.16717
	Apical	Stubby	+/+		1.98046
	Apical	Stubby	+/+		2.03468
	Apical	Stubby	+/+		1.9488
	Apical	Stubby	+/+		1.9812
	Apical	Stubby	+/+		2.02618
	Apical	Stubby	+/+		1.99358
	Apical	Stubby	+/+		1.90183
	Apical	Stubby	+/+		1.56725
	Apical	Stubby	+/+		1.7182
	Apical	Stubby	+/+		1.43818
	Apical	Stubby	+/+		1.73832
	Apical	Stubby	+/+		1.41787
	Apical	Stubby	+/+		1.49543
	Apical	Stubby	+/+		1.33882
	Apical	Stubby	+/+		1.4175
	Apical	Stubby	+/+		1.35285
	Apical	Stubby	+/+		1.32527
	Apical	Stubby	+/+		1.36781
	Apical	Stubby	+/+		1.35526
	Apical	Stubby	+/+		1.27853
	Apical	Stubby	+/+		1.03348
	Apical	Stubby	+/+		1.01107
	Apical	Stubby	+/+		1.05462
	Apical	Stubby	+/+		0.950984
	Apical	Stubby	+/+		1.09742
	Apical	Stubby	+/+		0.723588
	Apical	Stubby	+/+		0.123243
	Apical	Stubby	+/+		1.59761
	Apical	Stubby	+/+		3.66521
	Apical	Stubby	+/+		3.76465
	Apical	Stubby	+/+		3.12523
	Apical	Stubby	+/+		3.09325
	Apical	Stubby	+/+		3.08114
	Apical	Stubby	+/+		2.57196
	Apical	Stubby	+/+		2.58745
	Apical	Stubby	+/+		2.16849
	Apical	Stubby	+/+		2.39774
	Apical	Stubby	+/+		2.25835
	Apical	Stubby	+/+		2.24524
	Apical	Stubby	+/+		2.27307
	Apical	Stubby	+/+		1.96489
	Apical	Stubby	+/+		2.25426
	Apical	Stubby	+/+		2.08882
	Apical	Stubby	+/+		2.07641
	Apical	Stubby	+/+		1.87841
	Apical	Stubby	+/+		1.79899
	Apical	Stubby	+/+		1.61401
	Apical	Stubby	+/+		1.59964
	Apical	Stubby	+/+		1.59238
	Apical	Stubby	+/+		1.30796
	Apical	Stubby	+/+		1.37255
	Apical	Stubby	+/+		1.17898
	Apical	Stubby	+/+		1.21452
	Apical	Stubby	+/+		0.580994
	Apical	Stubby	+/+		2.08475
	Apical	Stubby	+/+		2.0889
	Apical	Stubby	+/+		2.03043
	Apical	Stubby	+/+		1.77706
	Apical	Stubby	+/+		1.82952
	Apical	Stubby	+/+		1.61018
	Apical	Stubby	+/+		1.62769
	Apical	Stubby	+/+		1.57235
	Apical	Stubby	+/+		1.3853
	Apical	Stubby	+/+		1.40595
	Apical	Stubby	+/+		1.34892
	Apical	Stubby	+/+		1.32121
	Apical	Stubby	+/+		1.15479
	Apical	Stubby	+/+		1.22644
	Apical	Stubby	+/+		1.24291
	Apical	Stubby	+/+		1.14933
	Apical	Stubby	+/+		0.98631
	Apical	Stubby	+/+		1.04102
	Apical	Stubby	+/+		1.00555
	Apical	Stubby	+/+		1.08247
	Apical	Stubby	+/+		0.975834
	Apical	Stubby	+/+		0.767082
	Apical	Stubby	+/+		0.676016
	Apical	Stubby	+/+		0.663154
	Apical	Stubby	+/+		0.380631
	Apical	Stubby	+/+		1.25886
	Apical	Stubby	+/+		0.666469
	Apical	Stubby	+/+		1.14196
	Apical	Stubby	+/+		0
	Apical	Stubby	+/+		1.8246
	Apical	Stubby	+/+		0.247383
	Apical	Stubby	+/+		0.883756
	Apical	Stubby	+/+		0.91613
	Apical	Stubby	+/+		0.562687
	Apical	Stubby	+/+		0.084535
	Apical	Stubby	+/+		1.17655
	Apical	Stubby	+/+		1.22584
	Apical	Stubby	+/+		1.2874
	Apical	Stubby	+/+		1.10646
	Apical	Stubby	+/+		0.906859
	Apical	Stubby	+/+		0.909747
	Apical	Stubby	+/+		0.77997
	Apical	Stubby	+/+		1.36394
	Apical	Stubby	+/+		0.67178
	Apical	Stubby	+/+		0.565149
	Apical	Stubby	+/+		0.500615
	Apical	Stubby	+/+		0.823737
	Apical	Stubby	+/+		1.83124
	Apical	Stubby	+/+		1.80225
	Apical	Stubby	+/+		0.810743
	Apical	Stubby	+/+		1.9154
	Apical	Stubby	+/+		1.31271
	Apical	Stubby	+/+		0.923446
	Apical	Stubby	+/+		0.835442
	Apical	Stubby	+/+		1.37054
	Apical	Stubby	+/+		2.02346
	Apical	Stubby	+/+		1.55865
	Apical	Stubby	+/+		1.22644
	Apical	Stubby	+/+		0.652129
	Apical	Stubby	+/+		1.27677
	Apical	Stubby	+/+		1.0292
	Apical	Stubby	+/+		0.632618
	Apical	Stubby	+/+		1.67741
	Apical	Stubby	+/+		1.47187
	Apical	Stubby	+/+		1.21476
	Apical	Stubby	+/+		1.24141
	Apical	Stubby	+/+		1.29014
	Apical	Stubby	+/+		1.13755
	Apical	Stubby	+/+		0.884492
	Apical	Stubby	+/+		0.97673
	Apical	Stubby	+/+		0.883271
	Apical	Stubby	+/+		0.744903
	Apical	Stubby	+/+		0.58347
	Apical	Stubby	+/+		0.560985
	Apical	Stubby	+/+		1.01589
	Apical	Stubby	+/+		0.983982
	Apical	Stubby	+/+		1.2995
	Apical	Stubby	+/+		1.31412
	Apical	Stubby	+/+		1.13362
	Apical	Stubby	+/+		1.103
	Apical	Stubby	+/+		0.882639
	Apical	Stubby	+/+		0.878364
	Apical	Stubby	+/+		0.930826
	Apical	Stubby	+/+		0.653907
	Apical	Stubby	+/+		0.462469
	Apical	Stubby	+/+		0.325535
	Apical	Stubby	+/+		0.878159
	Apical	Stubby	+/+		1.85719
	Apical	Stubby	+/+		1.497
	Apical	Stubby	+/+		1.48403
	Apical	Stubby	+/+		1.55019
	Apical	Stubby	+/+		1.54129
	Apical	Stubby	+/+		1.49331
	Apical	Stubby	+/+		1.27734
	Apical	Stubby	+/+		1.10484
	Apical	Stubby	+/+		1.11402
	Apical	Stubby	+/+		0.978754
	Apical	Stubby	+/+		0.927156
	Apical	Stubby	+/+		0.858305
	Apical	Stubby	+/+		0.752616
	Apical	Stubby	+/+		0.669821
	Apical	Stubby	+/+		1.9829
	Apical	Stubby	+/+		1.81427
	Apical	Stubby	+/+		1.43863
	Apical	Stubby	+/+		0.95023
	Apical	Stubby	+/+		0.91051
	Apical	Stubby	+/+		0.857181
	Apical	Stubby	+/+		0.536983
	Apical	Stubby	+/+		1.36976
	Apical	Stubby	+/+		1.17491
	Apical	Stubby	+/+		1.09606
	Apical	Stubby	+/+		1.2358
	Apical	Stubby	+/+		0.930893
	Apical	Stubby	+/+		0.727313
	Apical	Stubby	+/+		0.748925
	Apical	Stubby	+/+		0.895155
	Apical	Stubby	+/+		4.05534
	Apical	Stubby	+/+		3.64106
	Apical	Stubby	+/+		1.98621
	Apical	Stubby	+/+		1.93462
	Apical	Stubby	+/+		1.88515
	Apical	Stubby	+/+		1.85194
	Apical	Stubby	+/+		1.75995
	Apical	Stubby	+/+		1.3966
	Apical	Stubby	+/+		1.36668
	Apical	Stubby	+/+		1.23236
	Apical	Stubby	+/+		1.15426
	Apical	Stubby	+/+		1.05997
	Apical	Stubby	+/+		1.06409
	Apical	Stubby	+/+		0.912021
	Apical	Stubby	+/+		1.01253
	Apical	Stubby	+/+		0.775578
	Apical	Stubby	+/+		0.758386
	Apical	Stubby	+/+		0.909293
	Apical	Stubby	+/+		4.81994
	Apical	Stubby	+/+		4.27969
	Apical	Stubby	+/+		2.3947
	Apical	Stubby	+/+		2.22771
	Apical	Stubby	+/+		2.06897
	Apical	Stubby	+/+		2.12743
	Apical	Stubby	+/+		1.8651
	Apical	Stubby	+/+		1.79504
	Apical	Stubby	+/+		1.60396
	Apical	Stubby	+/+		1.52087
	Apical	Stubby	+/+		1.47191
	Apical	Stubby	+/+		1.40058
	Apical	Stubby	+/+		1.17301
	Apical	Stubby	+/+		0.968337
	Apical	Stubby	+/+		0.641241
	Apical	Stubby	+/+		1.23184
	Apical	Stubby	+/+		1.44494
	Apical	Stubby	+/+		1.48542
	Apical	Stubby	+/+		1.25575
	Apical	Stubby	+/+		1.27285
	Apical	Stubby	+/+		1.08279
	Apical	Stubby	+/+		0.906018
	Apical	Stubby	+/+		1.02188
	Apical	Stubby	+/+		0.920052
	Apical	Stubby	+/+		0.839387
	Apical	Stubby	+/+		0.909667
	Apical	Stubby	+/+		0.812218
	Apical	Stubby	+/+		0.867835
	Apical	Stubby	+/+		0.816131
	Apical	Stubby	+/+		0.694386
	Apical	Stubby	+/+		0.659891
	Apical	Stubby	+/+		0.653533
	Apical	Stubby	+/+		0.515095
	Apical	Stubby	+/+		0.461295
	Apical	Stubby	+/+		1.19075
	Apical	Stubby	+/+		0.153798
	Apical	Stubby	+/+		0.77726
	Apical	Stubby	+/+		3.46287
	Apical	Stubby	+/+		1.38053
	Apical	Stubby	+/+		1.27307
	Apical	Stubby	+/+		1.09269
	Apical	Stubby	+/+		1.18831
	Apical	Stubby	+/+		0.889432
	Apical	Stubby	+/+		0.859436
	Apical	Stubby	+/+		0.850519
	Apical	Stubby	+/+		0.843761
	Apical	Stubby	+/+		0.66418
	Apical	Stubby	+/+		0.750591
	Apical	Stubby	+/+		0.655396
	Apical	Stubby	+/+		0.731959
	Apical	Stubby	+/+		2.22473
	Apical	Stubby	+/+		1.91674
	Apical	Stubby	+/+		1.67988
	Apical	Stubby	+/+		1.63237
	Apical	Stubby	+/+		1.34816
	Apical	Stubby	+/+		1.14463
	Apical	Stubby	+/+		1.2249
	Apical	Stubby	+/+		1.10335
	Apical	Stubby	+/+		1.04037
	Apical	Stubby	+/+		0.767227
	Apical	Stubby	+/+		0.7924
	Apical	Stubby	+/+		1.58534
	Apical	Stubby	+/+		1.51737
	Apical	Stubby	+/+		1.54809
	Apical	Stubby	+/+		1.61104
	Apical	Stubby	+/+		1.42337
	Apical	Stubby	+/+		1.38082
	Apical	Stubby	+/+		1.26839
	Apical	Stubby	+/+		1.17976
	Apical	Stubby	+/+		1.0732
	Apical	Stubby	+/+		1.01307
	Apical	Stubby	+/+		0.96014
	Apical	Stubby	+/+		0.82081
	Apical	Stubby	+/+		0.595656
	Apical	Stubby	+/+		0.622006
	Apical	Stubby	+/+		0.588551
	Apical	Stubby	+/+		0.413978
	Apical	Stubby	-/-		1.69121
	Apical	Stubby	-/-		1.25192
	Apical	Stubby	-/-		1.13253
	Apical	Stubby	-/-		1.04833
	Apical	Stubby	-/-		1.13199
	Apical	Stubby	-/-		0.907334
	Apical	Stubby	-/-		0.831207
	Apical	Stubby	-/-		0.746771
	Apical	Stubby	-/-		0.806976
	Apical	Stubby	-/-		0.756552
	Apical	Stubby	-/-		0.688699
	Apical	Stubby	-/-		0.902456
	Apical	Stubby	-/-		0.485237
	Apical	Stubby	-/-		2.36625
	Apical	Stubby	-/-		2.0096
	Apical	Stubby	-/-		2.04982
	Apical	Stubby	-/-		1.57997
	Apical	Stubby	-/-		1.26375
	Apical	Stubby	-/-		1.22428
	Apical	Stubby	-/-		1.10081
	Apical	Stubby	-/-		1.04185
	Apical	Stubby	-/-		0.932043
	Apical	Stubby	-/-		0.846212
	Apical	Stubby	-/-		0.834969
	Apical	Stubby	-/-		0.726139
	Apical	Stubby	-/-		0.679067
	Apical	Stubby	-/-		0.736609
	Apical	Stubby	-/-		0.669793
	Apical	Stubby	-/-		0.684468
	Apical	Stubby	-/-		0.544931
	Apical	Stubby	-/-		0.374468
	Apical	Stubby	-/-		0.37074
	Apical	Stubby	-/-		1.17654
	Apical	Stubby	-/-		0.258442
	Apical	Stubby	-/-		1.12213
	Apical	Stubby	-/-		2.72618
	Apical	Stubby	-/-		2.34863
	Apical	Stubby	-/-		1.9911
	Apical	Stubby	-/-		2.01602
	Apical	Stubby	-/-		1.75967
	Apical	Stubby	-/-		1.50491
	Apical	Stubby	-/-		1.36606
	Apical	Stubby	-/-		1.25635
	Apical	Stubby	-/-		1.26301
	Apical	Stubby	-/-		1.09312
	Apical	Stubby	-/-		1.12413
	Apical	Stubby	-/-		1.03896
	Apical	Stubby	-/-		0.90295
	Apical	Stubby	-/-		0.710759
	Apical	Stubby	-/-		0.7455
	Apical	Stubby	-/-		0.863015
	Apical	Stubby	-/-		0.807291
	Apical	Stubby	-/-		0.732783
	Apical	Stubby	-/-		0.700642
	Apical	Stubby	-/-		0.361083
	Apical	Stubby	-/-		0.798476
	Apical	Stubby	-/-		1.14977
	Apical	Stubby	-/-		3.05052
	Apical	Stubby	-/-		2.5684
	Apical	Stubby	-/-		2.42627
	Apical	Stubby	-/-		2.38408
	Apical	Stubby	-/-		2.08379
	Apical	Stubby	-/-		2.00177
	Apical	Stubby	-/-		1.97329
	Apical	Stubby	-/-		1.93825
	Apical	Stubby	-/-		1.78248
	Apical	Stubby	-/-		1.60076
	Apical	Stubby	-/-		1.63714
	Apical	Stubby	-/-		1.37946
	Apical	Stubby	-/-		1.4873
	Apical	Stubby	-/-		1.36681
	Apical	Stubby	-/-		1.32966
	Apical	Stubby	-/-		1.38645
	Apical	Stubby	-/-		1.26083
	Apical	Stubby	-/-		1.25923
	Apical	Stubby	-/-		1.11465
	Apical	Stubby	-/-		1.03885
	Apical	Stubby	-/-		0.965115
	Apical	Stubby	-/-		0.622925
	Apical	Stubby	-/-		1.71585
	Apical	Stubby	-/-		2.79583
	Apical	Stubby	-/-		2.7813
	Apical	Stubby	-/-		2.48573
	Apical	Stubby	-/-		1.93876
	Apical	Stubby	-/-		1.81374
	Apical	Stubby	-/-		1.64193
	Apical	Stubby	-/-		1.9979
	Apical	Stubby	-/-		1.86538
	Apical	Stubby	-/-		2.0043
	Apical	Stubby	-/-		1.96639
	Apical	Stubby	-/-		1.80631
	Apical	Stubby	-/-		1.60102
	Apical	Stubby	-/-		1.81827
	Apical	Stubby	-/-		1.48301
	Apical	Stubby	-/-		1.64994
	Apical	Stubby	-/-		1.73639
	Apical	Stubby	-/-		1.67095
	Apical	Stubby	-/-		1.62329
	Apical	Stubby	-/-		1.62357
	Apical	Stubby	-/-		1.61795
	Apical	Stubby	-/-		1.4778
	Apical	Stubby	-/-		1.37041
	Apical	Stubby	-/-		1.35728
	Apical	Stubby	-/-		1.44028
	Apical	Stubby	-/-		1.42502
	Apical	Stubby	-/-		1.16079
	Apical	Stubby	-/-		1.16178
	Apical	Stubby	-/-		1.14529
	Apical	Stubby	-/-		1.14315
	Apical	Stubby	-/-		1.19848
	Apical	Stubby	-/-		1.0387
	Apical	Stubby	-/-		1.10575
	Apical	Stubby	-/-		1.10122
	Apical	Stubby	-/-		0.909685
	Apical	Stubby	-/-		0.878019
	Apical	Stubby	-/-		0.74028
	Apical	Stubby	-/-		0.662587
	Apical	Stubby	-/-		0.544524
	Apical	Stubby	-/-		0.594905
	Apical	Stubby	-/-		0.435878
	Apical	Stubby	-/-		0.81224
	Apical	Stubby	-/-		2.19102
	Apical	Stubby	-/-		1.92406
	Apical	Stubby	-/-		1.35056
	Apical	Stubby	-/-		1.12798
	Apical	Stubby	-/-		0.903682
	Apical	Stubby	-/-		0.753133
	Apical	Stubby	-/-		0.382531
	Apical	Stubby	-/-		0.619011
	Apical	Stubby	-/-		0.412746
	Apical	Stubby	-/-		3.90693
	Apical	Stubby	-/-		3.00599
	Apical	Stubby	-/-		2.19599
	Apical	Stubby	-/-		2.25107
	Apical	Stubby	-/-		1.9003
	Apical	Stubby	-/-		2.07451
	Apical	Stubby	-/-		2.07071
	Apical	Stubby	-/-		1.88849
	Apical	Stubby	-/-		2.05388
	Apical	Stubby	-/-		2.0438
	Apical	Stubby	-/-		1.94834
	Apical	Stubby	-/-		1.84106
	Apical	Stubby	-/-		1.9279
	Apical	Stubby	-/-		1.7693
	Apical	Stubby	-/-		1.82145
	Apical	Stubby	-/-		1.66445
	Apical	Stubby	-/-		1.72841
	Apical	Stubby	-/-		1.56622
	Apical	Stubby	-/-		1.65843
	Apical	Stubby	-/-		1.64371
	Apical	Stubby	-/-		1.45789
	Apical	Stubby	-/-		1.47065
	Apical	Stubby	-/-		1.3845
	Apical	Stubby	-/-		1.36497
	Apical	Stubby	-/-		1.32959
	Apical	Stubby	-/-		1.41856
	Apical	Stubby	-/-		1.27853
	Apical	Stubby	-/-		1.2279
	Apical	Stubby	-/-		1.36008
	Apical	Stubby	-/-		1.26093
	Apical	Stubby	-/-		1.28355
	Apical	Stubby	-/-		1.22948
	Apical	Stubby	-/-		1.1557
	Apical	Stubby	-/-		1.24824
	Apical	Stubby	-/-		1.10139
	Apical	Stubby	-/-		1.02213
	Apical	Stubby	-/-		1.1096
	Apical	Stubby	-/-		1.10032
	Apical	Stubby	-/-		1.1318
	Apical	Stubby	-/-		1.03575
	Apical	Stubby	-/-		1.04051
	Apical	Stubby	-/-		0.915745
	Apical	Stubby	-/-		0.95922
	Apical	Stubby	-/-		0.838592
	Apical	Stubby	-/-		0.756339
	Apical	Stubby	-/-		0.826171
	Apical	Stubby	-/-		0.65922
	Apical	Stubby	-/-		0.705421
	Apical	Stubby	-/-		0.616335
	Apical	Stubby	-/-		0.516578
	Apical	Stubby	-/-		0.513201
	Apical	Stubby	-/-		0.43675
	Apical	Stubby	-/-		1.70333
	Apical	Stubby	-/-		2.5615
	Apical	Stubby	-/-		2.16847
	Apical	Stubby	-/-		2.09599
	Apical	Stubby	-/-		1.62961
	Apical	Stubby	-/-		1.97251
	Apical	Stubby	-/-		1.85388
	Apical	Stubby	-/-		1.67558
	Apical	Stubby	-/-		1.64322
	Apical	Stubby	-/-		1.32961
	Apical	Stubby	-/-		1.35337
	Apical	Stubby	-/-		1.29598
	Apical	Stubby	-/-		1.19892
	Apical	Stubby	-/-		1.0747
	Apical	Stubby	-/-		1.04599
	Apical	Stubby	-/-		0.741755
	Apical	Stubby	-/-		0.746731
	Apical	Stubby	-/-		0.652011
	Apical	Stubby	-/-		1.64895
	Apical	Stubby	-/-		2.15484
	Apical	Stubby	-/-		2.15565
	Apical	Stubby	-/-		2.01071
	Apical	Stubby	-/-		1.98676
	Apical	Stubby	-/-		1.92365
	Apical	Stubby	-/-		1.57509
	Apical	Stubby	-/-		1.33659
	Apical	Stubby	-/-		0.968188
	Apical	Stubby	-/-		0.819127
	Apical	Stubby	-/-		0.682289
	Apical	Stubby	-/-		0.355324
	Apical	Stubby	-/-		0.493231
	Apical	Stubby	-/-		1.49242
	Apical	Stubby	-/-		1.36409
	Apical	Stubby	-/-		1.09783
	Apical	Stubby	-/-		1.07313
	Apical	Stubby	-/-		0.674336
	Apical	Stubby	-/-		0.801462
	Apical	Stubby	-/-		0.58517
	Apical	Stubby	-/-		2.84592
	Apical	Stubby	-/-		2.43248
	Apical	Stubby	-/-		2.48924
	Apical	Stubby	-/-		2.27613
	Apical	Stubby	-/-		1.84308
	Apical	Stubby	-/-		1.88898
	Apical	Stubby	-/-		1.67845
	Apical	Stubby	-/-		1.46241
	Apical	Stubby	-/-		1.10987
	Apical	Stubby	-/-		1.03734
	Apical	Stubby	-/-		1.09733
	Apical	Stubby	-/-		0.88396
	Apical	Stubby	-/-		2.01499
	Apical	Stubby	-/-		1.78212
	Apical	Stubby	-/-		1.78311
	Apical	Stubby	-/-		1.47836
	Apical	Stubby	-/-		1.17954
	Apical	Stubby	-/-		1.2528
	Apical	Stubby	-/-		1.36877
	Apical	Stubby	-/-		1.07543
	Apical	Stubby	-/-		1.11251
	Apical	Stubby	-/-		1.08054
	Apical	Stubby	-/-		1.1246
	Apical	Stubby	-/-		0.962548
	Apical	Stubby	-/-		0.623797
	Apical	Stubby	-/-		0.557645
	Apical	Stubby	-/-		0.514942
	Apical	Stubby	-/-		1.75888
	Apical	Stubby	-/-		1.69141
	Apical	Stubby	-/-		1.59437
	Apical	Stubby	-/-		1.55001
	Apical	Stubby	-/-		1.45757
	Apical	Stubby	-/-		0.828301
	Apical	Stubby	-/-		0.844162
	Apical	Stubby	-/-		0
	Apical	Stubby	-/-		3.55967
	Apical	Stubby	-/-		3.22773
	Apical	Stubby	-/-		2.8038
	Apical	Stubby	-/-		2.59658
	Apical	Stubby	-/-		2.68974
	Apical	Stubby	-/-		2.46926
	Apical	Stubby	-/-		2.3066
	Apical	Stubby	-/-		2.39916
	Apical	Stubby	-/-		2.36029
	Apical	Stubby	-/-		2.0537
	Apical	Stubby	-/-		2.15347
	Apical	Stubby	-/-		2.14362
	Apical	Stubby	-/-		1.98297
	Apical	Stubby	-/-		1.95537
	Apical	Stubby	-/-		1.91055
	Apical	Stubby	-/-		1.81218
	Apical	Stubby	-/-		1.72178
	Apical	Stubby	-/-		1.66309
	Apical	Stubby	-/-		1.61115
	Apical	Stubby	-/-		1.44177
	Apical	Stubby	-/-		1.44598
	Apical	Stubby	-/-		1.4315
	Apical	Stubby	-/-		1.18528
	Apical	Stubby	-/-		1.19237
	Apical	Stubby	-/-		1.04986
	Apical	Stubby	-/-		0.980096
	Apical	Stubby	-/-		0.488489
	Apical	Stubby	-/-		4.09185
	Apical	Stubby	-/-		3.47253
	Apical	Stubby	-/-		3.13948
	Apical	Stubby	-/-		2.8438
	Apical	Stubby	-/-		2.68162
	Apical	Stubby	-/-		2.26939
	Apical	Stubby	-/-		2.50044
	Apical	Stubby	-/-		2.38781
	Apical	Stubby	-/-		2.52135
	Apical	Stubby	-/-		2.37956
	Apical	Stubby	-/-		1.91698
	Apical	Stubby	-/-		2.24357
	Apical	Stubby	-/-		1.97316
	Apical	Stubby	-/-		1.92598
	Apical	Stubby	-/-		1.81919
	Apical	Stubby	-/-		1.85172
	Apical	Stubby	-/-		1.62936
	Apical	Stubby	-/-		1.53583
	Apical	Stubby	-/-		1.41084
	Apical	Stubby	-/-		1.41135
	Apical	Stubby	-/-		0.971494
	Apical	Stubby	-/-		1.02974
	Apical	Stubby	-/-		0.762795
	Apical	Stubby	-/-		0.689737
	Apical	Stubby	-/-		3.23957
	Apical	Stubby	-/-		3.14072
	Apical	Stubby	-/-		3.26894
	Apical	Stubby	-/-		3.07321
	Apical	Stubby	-/-		3.00847
	Apical	Stubby	-/-		2.69575
	Apical	Stubby	-/-		2.41162
	Apical	Stubby	-/-		2.36079
	Apical	Stubby	-/-		2.40515
	Apical	Stubby	-/-		2.01928
	Apical	Stubby	-/-		2.12989
	Apical	Stubby	-/-		1.87384
	Apical	Stubby	-/-		1.85245
	Apical	Stubby	-/-		2.06122
	Apical	Stubby	-/-		1.95045
	Apical	Stubby	-/-		1.85298
	Apical	Stubby	-/-		1.71357
	Apical	Stubby	-/-		1.43004
	Apical	Stubby	-/-		1.36218
	Apical	Stubby	-/-		1.16114
	Apical	Stubby	-/-		1.04876
	Apical	Stubby	-/-		0.918069
	Apical	Stubby	-/-		0.944475
	Apical	Stubby	-/-		0.983518
	Apical	Stubby	-/-		0.757192
	Apical	Stubby	-/-		3.76986
	Apical	Stubby	-/-		3.28021
	Apical	Stubby	-/-		3.01467
	Apical	Stubby	-/-		3.501
	Apical	Stubby	-/-		3.2301
	Apical	Stubby	-/-		2.6789
	Apical	Stubby	-/-		2.85426
	Apical	Stubby	-/-		2.89653
	Apical	Stubby	-/-		2.87772
	Apical	Stubby	-/-		2.38857
	Apical	Stubby	-/-		2.16249
	Apical	Stubby	-/-		2.76153
	Apical	Stubby	-/-		2.57979
	Apical	Stubby	-/-		2.53466
	Apical	Stubby	-/-		2.46696
	Apical	Stubby	-/-		2.17878
	Apical	Stubby	-/-		2.11388
	Apical	Stubby	-/-		1.9809
	Apical	Stubby	-/-		1.84545
	Apical	Stubby	-/-		1.75435
	Apical	Stubby	-/-		1.79332
	Apical	Stubby	-/-		1.68717
	Apical	Stubby	-/-		1.52898
	Apical	Stubby	-/-		1.57595
	Apical	Stubby	-/-		1.57595
	Apical	Stubby	-/-		1.50463
	Apical	Stubby	-/-		1.44601
	Apical	Stubby	-/-		1.38316
	Apical	Stubby	-/-		1.09085
	Apical	Stubby	-/-		0.933774
	Apical	Stubby	-/-		0.665238
	Apical	Stubby	-/-		0.461288
	Apical	Stubby	-/-		2.43061
	Apical	Stubby	-/-		1.95244
	Apical	Stubby	-/-		1.58851
	Apical	Stubby	-/-		1.56038
	Apical	Stubby	-/-		1.38646
	Apical	Stubby	-/-		1.45522
	Apical	Stubby	-/-		1.31445
	Apical	Stubby	-/-		1.28391
	Apical	Stubby	-/-		1.27374
	Apical	Stubby	-/-		1.06817
	Apical	Stubby	-/-		1.11558
	Apical	Stubby	-/-		1.00634
	Apical	Stubby	-/-		0.962829
	Apical	Stubby	-/-		0.921753
	Apical	Stubby	-/-		0.975629
	Apical	Stubby	-/-		0.619768
	Apical	Stubby	-/-		0.590458
	Apical	Stubby	-/-		2.184
	Apical	Stubby	-/-		1.90541
	Apical	Stubby	-/-		1.56055
	Apical	Stubby	-/-		1.70891
	Apical	Stubby	-/-		1.78785
	Apical	Stubby	-/-		1.7279
	Apical	Stubby	-/-		1.43536
	Apical	Stubby	-/-		1.30184
	Apical	Stubby	-/-		1.29987
	Apical	Stubby	-/-		1.06113
	Apical	Stubby	-/-		1.0864
	Apical	Stubby	-/-		0.96395
	Apical	Stubby	-/-		0.975893
	Apical	Stubby	-/-		0.969579
	Apical	Stubby	-/-		1.03438
	Apical	Stubby	-/-		0.885337
	Apical	Stubby	-/-		0.836745
	Apical	Stubby	-/-		0.829319
	Apical	Stubby	-/-		0.731268
	Apical	Stubby	-/-		0.757217
	Apical	Stubby	-/-		0.549829
	Apical	Stubby	-/-		0.645563
	Apical	Stubby	-/-		1.85474
	Apical	Stubby	-/-		1.51069
	Apical	Stubby	-/-		1.31472
	Apical	Stubby	-/-		1.26818
	Apical	Stubby	-/-		1.25863
	Apical	Stubby	-/-		1.26994
	Apical	Stubby	-/-		1.1156
	Apical	Stubby	-/-		1.17387
	Apical	Stubby	-/-		0.999884
	Apical	Stubby	-/-		0.8446
	Apical	Stubby	-/-		0.897618
	Apical	Stubby	-/-		0.85718
	Apical	Stubby	-/-		0.798955
	Apical	Stubby	-/-		0.779202
	Apical	Stubby	-/-		0.534669
	Apical	Stubby	-/-		0.44556
	Apical	Stubby	-/-		0.351412
	Apical	Stubby	-/-		0.02804
	Apical	Stubby	-/-		2.49537
	Apical	Stubby	-/-		2.28709
	Apical	Stubby	-/-		2.44099
	Apical	Stubby	-/-		2.16802
	Apical	Stubby	-/-		2.07066
	Apical	Stubby	-/-		1.98015
	Apical	Stubby	-/-		1.81409
	Apical	Stubby	-/-		1.85543
	Apical	Stubby	-/-		1.76406
	Apical	Stubby	-/-		1.4785
	Apical	Stubby	-/-		1.57079
	Apical	Stubby	-/-		1.39735
	Apical	Stubby	-/-		1.42595
	Apical	Stubby	-/-		1.35381
	Apical	Stubby	-/-		1.3331
	Apical	Stubby	-/-		1.41353
	Apical	Stubby	-/-		1.31439
	Apical	Stubby	-/-		1.31433
	Apical	Stubby	-/-		1.01513
	Apical	Stubby	-/-		0.971801
	Apical	Stubby	-/-		1.00356
	Apical	Stubby	-/-		0.858407
	Apical	Stubby	-/-		0.766185
	Apical	Stubby	-/-		0.776846
	Apical	Stubby	-/-		0.720289
	Apical	Stubby	-/-		0.684859
	Apical	Stubby	-/-		0.432844
	Apical	Stubby	-/-		0.393771
	Apical	Stubby	-/-		1.28838
	Apical	Stubby	-/-		0.724749
	Apical	Stubby	-/-		1.43238
	Apical	Stubby	-/-		1.31171
	Apical	Stubby	-/-		1.35988
	Apical	Stubby	-/-		1.13632
	Apical	Stubby	-/-		1.10011
	Apical	Stubby	-/-		1.12034
	Apical	Stubby	-/-		1.06209
	Apical	Stubby	-/-		0.878725
	Apical	Stubby	-/-		0.869122
	Apical	Stubby	-/-		0.75645
	Apical	Stubby	-/-		0.714681
	Apical	Stubby	-/-		0.619998
	Apical	Stubby	-/-		0.546174
	Apical	Stubby	-/-		1.46506
	Apical	Stubby	-/-		1.72071
	Apical	Stubby	-/-		1.84309
	Apical	Stubby	-/-		1.60159
	Apical	Stubby	-/-		1.62991
	Apical	Stubby	-/-		1.61732
	Apical	Stubby	-/-		1.5302
	Apical	Stubby	-/-		1.51632
	Apical	Stubby	-/-		1.52558
	Apical	Stubby	-/-		1.41424
	Apical	Stubby	-/-		1.32746
	Apical	Stubby	-/-		1.31907
	Apical	Stubby	-/-		1.30507
	Apical	Stubby	-/-		1.3023
	Apical	Stubby	-/-		1.23571
	Apical	Stubby	-/-		1.31213
	Apical	Stubby	-/-		1.19279
	Apical	Stubby	-/-		1.11599
	Apical	Stubby	-/-		1.06381
	Apical	Stubby	-/-		1.02941
	Apical	Stubby	-/-		1.03722
	Apical	Stubby	-/-		0.810284
	Apical	Stubby	-/-		0.668347
	Apical	Stubby	-/-		0.641246
	Apical	Stubby	-/-		0.576127
	Apical	Stubby	-/-		2.70158
	Apical	Stubby	-/-		2.49014
	Apical	Stubby	-/-		2.24706
	Apical	Stubby	-/-		2.08616
	Apical	Stubby	-/-		1.95408
	Apical	Stubby	-/-		1.73175
	Apical	Stubby	-/-		1.61189
	Apical	Stubby	-/-		1.59051
	Apical	Stubby	-/-		1.55061
	Apical	Stubby	-/-		1.36402
	Apical	Stubby	-/-		1.42548
	Apical	Stubby	-/-		1.50769
	Apical	Stubby	-/-		1.46178
	Apical	Stubby	-/-		1.46882
	Apical	Stubby	-/-		1.20928
	Apical	Stubby	-/-		1.3844
	Apical	Stubby	-/-		1.24616
	Apical	Stubby	-/-		1.18677
	Apical	Stubby	-/-		0.981766
	Apical	Stubby	-/-		0.989697
	Apical	Stubby	-/-		0.883338
	Apical	Stubby	-/-		0.8645
	Apical	Stubby	-/-		0.742369
	Apical	Stubby	-/-		0.792934
	Apical	Stubby	-/-		0.718503
	Apical	Stubby	-/-		0.696829
	Apical	Stubby	-/-		0.492881
	Apical	Stubby	-/-		0.567678
	Apical	Stubby	-/-		0.503284
	Apical	Stubby	-/-		0.519453
	Apical	Stubby	-/-		0.377903
	Apical	Stubby	-/-		1.77672
	Apical	Stubby	-/-		0.81224
	Apical	Stubby	-/-		4.56721
	Apical	Stubby	-/-		2.44283
	Apical	Stubby	-/-		2.24797
	Apical	Stubby	-/-		1.92755
	Apical	Stubby	-/-		1.88106
	Apical	Stubby	-/-		1.74427
	Apical	Stubby	-/-		1.52395
	Apical	Stubby	-/-		1.52199
	Apical	Stubby	-/-		1.42735
	Apical	Stubby	-/-		1.19599
	Apical	Stubby	-/-		1.19481
	Apical	Stubby	-/-		1.14734
	Apical	Stubby	-/-		1.05549
	Apical	Stubby	-/-		0.917335
	Apical	Stubby	-/-		0.906768
	Apical	Stubby	-/-		0.900934
	Apical	Stubby	-/-		0.882021
	Apical	Stubby	-/-		0.928695
	Apical	Stubby	-/-		0.780327
	Apical	Stubby	-/-		0.779776
	Apical	Stubby	-/-		0.613836
	Apical	Stubby	-/-		0.471446
	Apical	Stubby	-/-		1.90317
	Apical	Stubby	-/-		1.87131
	Apical	Stubby	-/-		1.89912
	Apical	Stubby	-/-		1.73082
	Apical	Stubby	-/-		1.71465
	Apical	Stubby	-/-		1.58902
	Apical	Stubby	-/-		1.43844
	Apical	Stubby	-/-		1.40541
	Apical	Stubby	-/-		1.25392
	Apical	Stubby	-/-		1.29843
	Apical	Stubby	-/-		1.38603
	Apical	Stubby	-/-		1.19962
	Apical	Stubby	-/-		1.2918
	Apical	Stubby	-/-		1.2068
	Apical	Stubby	-/-		1.06988
	Apical	Stubby	-/-		0.996033
	Apical	Stubby	-/-		0.886192
	Apical	Stubby	-/-		0.900096
	Apical	Stubby	-/-		0.885857
	Apical	Stubby	-/-		0.914736
	Apical	Stubby	-/-		0.792308
	Apical	Stubby	-/-		0.742659
	Apical	Stubby	-/-		0.690888
	Apical	Stubby	-/-		0.597586
	Apical	Stubby	-/-		0.607028
	Apical	Stubby	-/-		1.4535
	Apical	Stubby	-/-		2.64146
	Apical	Stubby	-/-		2.3259
	Apical	Stubby	-/-		2.07343
	Apical	Stubby	-/-		1.98777
	Apical	Stubby	-/-		1.9028
	Apical	Stubby	-/-		1.54929
	Apical	Stubby	-/-		1.70805
	Apical	Stubby	-/-		1.30371
	Apical	Stubby	-/-		1.37722
	Apical	Stubby	-/-		1.60655
	Apical	Stubby	-/-		1.42807
	Apical	Stubby	-/-		1.5065
	Apical	Stubby	-/-		1.43851
	Apical	Stubby	-/-		1.47542
	Apical	Stubby	-/-		1.44888
	Apical	Stubby	-/-		1.26464
	Apical	Stubby	-/-		1.15138
	Apical	Stubby	-/-		1.07695
	Apical	Stubby	-/-		1.04167
	Apical	Stubby	-/-		1.02396
	Apical	Stubby	-/-		0.948642
	Apical	Stubby	-/-		0.857881
	Apical	Stubby	-/-		0.866439
	Apical	Stubby	-/-		1.0007
	Apical	Stubby	-/-		0.867051
	Apical	Stubby	-/-		0.872118
	Apical	Stubby	-/-		0.820154
	Apical	Stubby	-/-		0.759609
	Apical	Stubby	-/-		0.711647
	Apical	Stubby	-/-		0.573724
	Apical	Stubby	-/-		0.427439
	Apical	Stubby	-/-		0.383942
	Apical	Stubby	-/-		0.816576
	Apical	Stubby	-/-		0.409881
	Apical	Stubby	-/-		0
	Apical	Stubby	-/-		1.25751
	Apical	Stubby	-/-		1.3882
	Apical	Stubby	-/-		2.02031
	Apical	Stubby	-/-		1.85858
	Apical	Stubby	-/-		1.58002
	Apical	Stubby	-/-		1.41265
	Apical	Stubby	-/-		1.44131
	Apical	Stubby	-/-		1.46419
	Apical	Stubby	-/-		1.37949
	Apical	Stubby	-/-		1.1861
	Apical	Stubby	-/-		1.30563
	Apical	Stubby	-/-		1.08109
	Apical	Stubby	-/-		1.02096
	Apical	Stubby	-/-		1.09012
	Apical	Stubby	-/-		1.02025
	Apical	Stubby	-/-		0.990312
	Apical	Stubby	-/-		1.0192
	Apical	Stubby	-/-		0.851381
	Apical	Stubby	-/-		0.841713
	Apical	Stubby	-/-		0.723621
	Apical	Stubby	-/-		0.771813
	Apical	Stubby	-/-		0.67945
	Apical	Stubby	-/-		0.258141
	Apical	Stubby	-/-		1.75258
	Apical	Stubby	-/-		1.31054
	Apical	Stubby	-/-		0.977257
	Apical	Stubby	-/-		0.934074
	Apical	Stubby	-/-		0.720594
	Apical	Stubby	-/-		0.525417
	Apical	Stubby	-/-		0.49177
	Apical	Stubby	-/-		0.438525
	Apical	Stubby	-/-		0.468152
	Apical	Stubby	-/-		0.382947
	Apical	Stubby	-/-		1.63691
	Apical	Stubby	-/-		1.63001
	Apical	Stubby	-/-		1.53311
	Apical	Stubby	-/-		1.43523
	Apical	Stubby	-/-		1.43927
	Apical	Stubby	-/-		1.34371
	Apical	Stubby	-/-		1.40526
	Apical	Stubby	-/-		1.14587
	Apical	Stubby	-/-		1.0841
	Apical	Stubby	-/-		1.17084
	Apical	Stubby	-/-		0.999507
	Apical	Stubby	-/-		1.0677
	Apical	Stubby	-/-		0.902191
	Apical	Stubby	-/-		0.888161
	Apical	Stubby	-/-		0.985738
	Apical	Stubby	-/-		0.804608
	Apical	Stubby	-/-		0.817128
	Apical	Stubby	-/-		0.745951
	Apical	Stubby	-/-		0.616293
	Apical	Stubby	-/-		0.639051
	Apical	Stubby	-/-		0.399375
	Apical	Stubby	-/-		1.62096
	Apical	Stubby	-/-		1.5308
	Apical	Stubby	-/-		1.5719
	Apical	Stubby	-/-		1.39169
	Apical	Stubby	-/-		1.2735
	Apical	Stubby	-/-		1.24743
	Apical	Stubby	-/-		1.12258
	Apical	Stubby	-/-		1.11411
	Apical	Stubby	-/-		0.988143
	Apical	Stubby	-/-		0.90447
	Apical	Stubby	-/-		0.837355
	Apical	Stubby	-/-		0.815736
	Apical	Stubby	-/-		0.605349
	Apical	Stubby	-/-		0.528273
	Apical	Stubby	-/-		0.473782
	Apical	Stubby	-/-		0.470719
	Apical	Stubby	-/-		0.442917
	Apical	Stubby	-/-		0.472737
	Apical	Stubby	-/-		1.28364
	Apical	Stubby	-/-		1.94883
	Apical	Stubby	-/-		1.44566
	Apical	Stubby	-/-		0.828464
	Apical	Stubby	-/-		0.813715
	Apical	Stubby	-/-		0.618641
	Apical	Stubby	-/-		0.271402
	Apical	Stubby	-/-		1.07774
	Apical	Stubby	-/-		0.879282
	Apical	Stubby	-/-		0.842826
	Apical	Stubby	-/-		1.74764
	Apical	Stubby	-/-		1.77364
	Apical	Stubby	-/-		1.64497
	Apical	Stubby	-/-		1.54639
	Apical	Stubby	-/-		1.23727
	Apical	Stubby	-/-		1.43834
	Apical	Stubby	-/-		1.06428
	Apical	Stubby	-/-		1.1314
	Apical	Stubby	-/-		1.07703
	Apical	Stubby	-/-		1.07407
	Apical	Stubby	-/-		0.992708
	Apical	Stubby	-/-		1.01425
	Apical	Stubby	-/-		1.01024
	Apical	Stubby	-/-		0.870017
	Apical	Stubby	-/-		0.793096
	Apical	Stubby	-/-		0.686336
	Apical	Stubby	-/-		0.637486
	Apical	Stubby	-/-		0.474749
	Apical	Stubby	-/-		0.47241
	Apical	Stubby	-/-		0.467179
	Apical	Stubby	-/-		0.233071
	Apical	Stubby	-/-		1.48536
	Apical	Stubby	-/-		1.59497
	Apical	Stubby	-/-		1.04506
	Apical	Stubby	-/-		0.833129
	Apical	Stubby	-/-		0.926742
	Apical	Stubby	-/-		0.818314
	Apical	Stubby	-/-		0.829783
	Apical	Stubby	-/-		0.730068
	Apical	Stubby	-/-		0.740522
	Apical	Stubby	-/-		0.693153
	Apical	Stubby	-/-		0.567338
	Apical	Stubby	-/-		0.50455
	Apical	Stubby	-/-		0.492906
	Apical	Stubby	-/-		0.500729
	Apical	Stubby	-/-		1.04048
	Apical	Stubby	-/-		1.83717
	Apical	Stubby	-/-		1.46549
	Apical	Stubby	-/-		1.46054
	Apical	Stubby	-/-		1.58186
	Apical	Stubby	-/-		1.50818
	Apical	Stubby	-/-		1.43099
	Apical	Stubby	-/-		1.29752
	Apical	Stubby	-/-		1.20631
	Apical	Stubby	-/-		1.11827
	Apical	Stubby	-/-		1.23231
	Apical	Stubby	-/-		1.14686
	Apical	Stubby	-/-		0.924081
	Apical	Stubby	-/-		0.968542
	Apical	Stubby	-/-		0.946767
	Apical	Stubby	-/-		0.874668
	Apical	Stubby	-/-		0.964442
	Apical	Stubby	-/-		0.930441
	Apical	Stubby	-/-		0.706777
	Apical	Stubby	-/-		0.734054
	Apical	Stubby	-/-		0.687403
	Apical	Stubby	-/-		0.533303
	Apical	Stubby	-/-		0.39888
	Apical	Stubby	-/-		0.346733
	Apical	Stubby	-/-		0.119183
	Apical	Stubby	-/-		1.8922
	Apical	Stubby	-/-		1.47579
	Apical	Stubby	-/-		1.75869
	Apical	Stubby	-/-		1.39716
	Apical	Stubby	-/-		1.32077
	Apical	Stubby	-/-		1.32252
	Apical	Stubby	-/-		1.2011
	Apical	Stubby	-/-		1.04728
	Apical	Stubby	-/-		0.808638
	Apical	Stubby	-/-		0.700233
	Apical	Stubby	-/-		0.76618
	Apical	Stubby	-/-		0.490359
	Apical	Stubby	-/-		0.561918
	Apical	Stubby	-/-		0.487216
	Apical	Stubby	-/-		0.296801
	Apical	Stubby	-/-		2.13796
	Apical	Stubby	-/-		2.05803
	Apical	Stubby	-/-		1.80865
	Apical	Stubby	-/-		1.78272
	Apical	Stubby	-/-		1.53852
	Apical	Stubby	-/-		1.33955
	Apical	Stubby	-/-		1.34615
	Apical	Stubby	-/-		1.29892
	Apical	Stubby	-/-		1.2802
	Apical	Stubby	-/-		1.39384
	Apical	Stubby	-/-		1.34118
	Apical	Stubby	-/-		1.29689
	Apical	Stubby	-/-		1.33269
	Apical	Stubby	-/-		1.16264
	Apical	Stubby	-/-		1.10671
	Apical	Stubby	-/-		1.07215
	Apical	Stubby	-/-		1.07408
	Apical	Stubby	-/-		1.07802
	Apical	Stubby	-/-		0.977674
	Apical	Stubby	-/-		0.952474
	Apical	Stubby	-/-		0.894525
	Apical	Stubby	-/-		0.881115
	Apical	Stubby	-/-		0.913553
	Apical	Stubby	-/-		0.927256
	Apical	Stubby	-/-		0.823299
	Apical	Stubby	-/-		0.819789
	Apical	Stubby	-/-		0.911434
	Apical	Stubby	-/-		0.932503
	Apical	Stubby	-/-		0.794412
	Apical	Stubby	-/-		0.823999
	Apical	Stubby	-/-		0.865638
	Apical	Stubby	-/-		0.826404
	Apical	Stubby	-/-		0.766218
	Apical	Stubby	-/-		0.703353
	Apical	Stubby	-/-		0.608567
	Apical	Stubby	-/-		0.513859
	Apical	Stubby	-/-		0.338624
	Apical	Stubby	-/-		2.9637
	Apical	Stubby	-/-		1.90292
	Apical	Stubby	-/-		2.20153
	Apical	Stubby	-/-		1.93703
	Apical	Stubby	-/-		1.9229
	Apical	Stubby	-/-		1.70611
	Apical	Stubby	-/-		1.79326
	Apical	Stubby	-/-		1.38071
	Apical	Stubby	-/-		1.55348
	Apical	Stubby	-/-		1.38738
	Apical	Stubby	-/-		1.60755
	Apical	Stubby	-/-		1.30994
	Apical	Stubby	-/-		1.38142
	Apical	Stubby	-/-		1.34921
	Apical	Stubby	-/-		1.27595
	Apical	Stubby	-/-		1.25238
	Apical	Stubby	-/-		1.24038
	Apical	Stubby	-/-		1.33759
	Apical	Stubby	-/-		1.16082
	Apical	Stubby	-/-		1.13306
	Apical	Stubby	-/-		1.20919
	Apical	Stubby	-/-		1.06929
	Apical	Stubby	-/-		1.22421
	Apical	Stubby	-/-		1.06495
	Apical	Stubby	-/-		1.0342
	Apical	Stubby	-/-		0.974458
	Apical	Stubby	-/-		0.992982
	Apical	Stubby	-/-		0.98078
	Apical	Stubby	-/-		0.863491
	Apical	Stubby	-/-		0.931621
	Apical	Stubby	-/-		0.838172
	Apical	Stubby	-/-		0.853357
	Apical	Stubby	-/-		0.713113
	Apical	Stubby	-/-		0.689662
	Apical	Stubby	-/-		0.813769
	Apical	Stubby	-/-		0.716857
	Apical	Stubby	-/-		0.855681
	Apical	Stubby	-/-		0.766581
	Apical	Stubby	-/-		0.669477
	Apical	Stubby	-/-		0.703753
	Apical	Stubby	-/-		0.57907
	Apical	Stubby	-/-		0.604377
	Apical	Stubby	-/-		0.632499
	Apical	Stubby	-/-		0.437774
	Apical	Stubby	-/-		0.553191
	Apical	Stubby	-/-		0.531157
	Apical	Stubby	-/-		0.322254
	Apical	Stubby	-/-		1.41941
	Apical	Stubby	-/-		1.35886
	Apical	Stubby	-/-		1.13785
	Apical	Stubby	-/-		1.01592
	Apical	Stubby	-/-		0.885526
	Apical	Stubby	-/-		0.934543
	Apical	Stubby	-/-		0.836011
	Apical	Stubby	-/-		0.937152
	Apical	Stubby	-/-		0.802416
	Apical	Stubby	-/-		0.776607
	Apical	Stubby	-/-		0.706952
	Apical	Stubby	-/-		0.684285
	Apical	Stubby	-/-		0.638237
	Apical	Stubby	-/-		0.525276
	Apical	Stubby	-/-		1.35602
	Apical	Stubby	-/-		1.9304
	Apical	Stubby	-/-		1.60905
	Apical	Stubby	-/-		1.54956
	Apical	Stubby	-/-		1.48099
	Apical	Stubby	-/-		1.44027
	Apical	Stubby	-/-		1.37031
	Apical	Stubby	-/-		1.20448
	Apical	Stubby	-/-		1.34799
	Apical	Stubby	-/-		1.23291
	Apical	Stubby	-/-		1.1665
	Apical	Stubby	-/-		1.16978
	Apical	Stubby	-/-		0.902701
	Apical	Stubby	-/-		0.980112
	Apical	Stubby	-/-		0.832253
	Apical	Stubby	-/-		0.851042
	Apical	Stubby	-/-		0.699882
	Apical	Stubby	-/-		0.810966
	Apical	Stubby	-/-		0.906456
	Apical	Stubby	-/-		0.721678
	Apical	Stubby	-/-		0.603868
	Apical	Stubby	-/-		0.687407
	Apical	Stubby	-/-		0.535238
	Apical	Stubby	-/-		0.527341
	Apical	Stubby	-/-		0.121989
	Apical	Stubby	-/-		0.787014
	Apical	Stubby	-/-		1.33966
	Apical	Stubby	-/-		1.37172
	Apical	Stubby	-/-		1.35846
	Apical	Stubby	-/-		1.14072
	Apical	Stubby	-/-		1.09098
	Apical	Stubby	-/-		1.09323
	Apical	Stubby	-/-		1.05771
	Apical	Stubby	-/-		0.941676
	Apical	Stubby	-/-		1.07461
	Apical	Stubby	-/-		0.875069
	Apical	Stubby	-/-		0.844012
	Apical	Stubby	-/-		0.782518
	Apical	Stubby	-/-		0.862323
	Apical	Stubby	-/-		0.775053
	Apical	Stubby	-/-		0.806938
	Apical	Stubby	-/-		0.801267
	Apical	Stubby	-/-		0.737285
	Apical	Stubby	-/-		0.610443
	Apical	Stubby	-/-		0.593653
	Apical	Stubby	-/-		0.537097
	Apical	Stubby	-/-		0.580122
	Apical	Stubby	-/-		0.528573
	Apical	Stubby	-/-		0.483266
	Apical	Stubby	-/-		0.469095
	Apical	Stubby	-/-		0.403583
	Apical	Stubby	-/-		1.88618
	Apical	Stubby	-/-		1.64403
	Apical	Stubby	-/-		1.38722
	Apical	Stubby	-/-		1.20005
	Apical	Stubby	-/-		1.33476
	Apical	Stubby	-/-		1.30061
	Apical	Stubby	-/-		1.26463
	Apical	Stubby	-/-		1.24215
	Apical	Stubby	-/-		1.10133
	Apical	Stubby	-/-		0.917648
	Apical	Stubby	-/-		0.886875
	Apical	Stubby	-/-		0.85973
	Apical	Stubby	-/-		0.847096
	Apical	Stubby	-/-		0.777387
	Apical	Stubby	-/-		0.825134
	Apical	Stubby	-/-		0.831644
	Apical	Stubby	-/-		0.692663
	Apical	Stubby	-/-		0.585965
	Apical	Stubby	-/-		0.548357
	Apical	Stubby	-/-		0.525831
	Apical	Stubby	-/-		0.32283
	Apical	Stubby	-/-		0.309519
	Apical	Stubby	-/-		0.374978
	Apical	Stubby	-/-		1.96025
	Apical	Stubby	-/-		1.41092
	Apical	Stubby	-/-		1.52155
	Apical	Stubby	-/-		1.38544
	Apical	Stubby	-/-		1.34758
	Apical	Stubby	-/-		1.34175
	Apical	Stubby	-/-		1.26031
	Apical	Stubby	-/-		1.06742
	Apical	Stubby	-/-		1.176
	Apical	Stubby	-/-		1.10339
	Apical	Stubby	-/-		1.07174
	Apical	Stubby	-/-		0.967967
	Apical	Stubby	-/-		1.09711
	Apical	Stubby	-/-		1.06058
	Apical	Stubby	-/-		1.02021
	Apical	Stubby	-/-		0.907842
	Apical	Stubby	-/-		0.975421
	Apical	Stubby	-/-		0.915941
	Apical	Stubby	-/-		0.887708
	Apical	Stubby	-/-		0.873423
	Apical	Stubby	-/-		0.892235
	Apical	Stubby	-/-		0.806795
	Apical	Stubby	-/-		0.791794
	Apical	Stubby	-/-		0.787263
	Apical	Stubby	-/-		0.784147
	Apical	Stubby	-/-		0.783184
	Apical	Stubby	-/-		0.726146
	Apical	Stubby	-/-		0.66277
	Apical	Stubby	-/-		0.637259
	Apical	Stubby	-/-		0.695314
	Apical	Stubby	-/-		0.645659
	Apical	Stubby	-/-		0.597677
	Apical	Stubby	-/-		0.538605
	Apical	Stubby	-/-		2.37034
	Apical	Stubby	-/-		2.22704
	Apical	Stubby	-/-		2.35384
	Apical	Stubby	-/-		2.0613
	Apical	Stubby	-/-		2.02083
	Apical	Stubby	-/-		1.92458
	Apical	Stubby	-/-		1.77989
	Apical	Stubby	-/-		1.57192
	Apical	Stubby	-/-		1.51971
	Apical	Stubby	-/-		1.48992
	Apical	Stubby	-/-		1.43621
	Apical	Stubby	-/-		1.25408
	Apical	Stubby	-/-		1.32609
	Apical	Stubby	-/-		1.27838
	Apical	Stubby	-/-		1.23194
	Apical	Stubby	-/-		1.14339
	Apical	Stubby	-/-		1.20123
	Apical	Stubby	-/-		1.03724
	Apical	Stubby	-/-		1.0588
	Apical	Stubby	-/-		1.15125
	Apical	Stubby	-/-		1.0551
	Apical	Stubby	-/-		1.18273
	Apical	Stubby	-/-		1.02281
	Apical	Stubby	-/-		0.97334
	Apical	Stubby	-/-		0.923515
	Apical	Stubby	-/-		0.974477
	Apical	Stubby	-/-		0.926159
	Apical	Stubby	-/-		0.874384
	Apical	Stubby	-/-		0.894961
	Apical	Stubby	-/-		0.882945
	Apical	Stubby	-/-		0.65484
	Apical	Stubby	-/-		0.685251
	Apical	Stubby	-/-		0.700151
	Apical	Stubby	-/-		0.563167
	Apical	Stubby	-/-		0.474021
	Apical	Stubby	-/-		0.589829
	Apical	Stubby	-/-		0.574642
	Apical	Stubby	-/-		0.549206
	Apical	Stubby	-/-		0.537854
	Apical	Stubby	-/-		0
	Apical	Stubby	-/-		1.24924
	Apical	Stubby	-/-		0.924937
	Apical	Stubby	-/-		0.910934
	Apical	Stubby	-/-		0.893432
	Apical	Stubby	-/-		0.484091
	Apical	Stubby	-/-		1.72538
	Apical	Stubby	-/-		1.37165
	Apical	Stubby	-/-		1.37928
	Apical	Stubby	-/-		1.01139
	Apical	Stubby	-/-		1.03752
	Apical	Stubby	-/-		0.940145
	Apical	Stubby	-/-		1.15817
	Apical	Stubby	-/-		0.791569
	Apical	Stubby	-/-		0.566172
	Apical	Stubby	-/-		0.391714
	Apical	Stubby	-/-		0.759635
	Apical	Stubby	-/-		2.06595
	Apical	Stubby	-/-		1.84112
	Apical	Stubby	-/-		1.52306
	Apical	Stubby	-/-		1.47022
	Apical	Stubby	-/-		1.55816
	Apical	Stubby	-/-		1.57138
	Apical	Stubby	-/-		1.63584
	Apical	Stubby	-/-		1.50371
	Apical	Stubby	-/-		1.39849
	Apical	Stubby	-/-		1.46038
	Apical	Stubby	-/-		1.33576
	Apical	Stubby	-/-		1.2847
	Apical	Stubby	-/-		1.23951
	Apical	Stubby	-/-		1.23013
	Apical	Stubby	-/-		1.24165
	Apical	Stubby	-/-		1.13166
	Apical	Stubby	-/-		1.10114
	Apical	Stubby	-/-		1.03075
	Apical	Stubby	-/-		0.963967
	Apical	Stubby	-/-		0.846416
	Apical	Stubby	-/-		0.877145
	Apical	Stubby	-/-		0.748624
	Apical	Stubby	-/-		0.772144
	Apical	Stubby	-/-		0.691301
	Apical	Stubby	-/-		0.754824
	Apical	Stubby	-/-		0.569176
	Apical	Stubby	-/-		0.570439
	Apical	Stubby	-/-		0.446862
	Apical	Stubby	-/-		1.45045
	Apical	Stubby	-/-		1.07546
	Apical	Stubby	-/-		1.07073
	Apical	Stubby	-/-		1.04073
	Apical	Stubby	-/-		0.737937
	Apical	Stubby	-/-		0.692141
	Apical	Stubby	-/-		0.744506
	Apical	Stubby	-/-		0.586824
	Apical	Stubby	-/-		0.550025
	Apical	Stubby	-/-		0.535339
	Apical	Stubby	-/-		0.482953
	Apical	Stubby	-/-		0.418275
	Apical	Stubby	-/-		1.72104
	Apical	Stubby	-/-		1.47674
	Apical	Stubby	-/-		1.37725
	Apical	Stubby	-/-		1.47545
	Apical	Stubby	-/-		1.3037
	Apical	Stubby	-/-		1.22682
	Apical	Stubby	-/-		1.10444
	Apical	Stubby	-/-		1.09094
	Apical	Stubby	-/-		0.918719
	Apical	Stubby	-/-		1.00021
	Apical	Stubby	-/-		0.949413
	Apical	Stubby	-/-		0.850059
	Apical	Stubby	-/-		0.832417
	Apical	Stubby	-/-		0.786784
	Apical	Stubby	-/-		0.685563
	Apical	Stubby	-/-		0.714701
	Apical	Stubby	-/-		0.621123
	Apical	Stubby	-/-		0.639055
	Apical	Stubby	-/-		0.509947
	Apical	Stubby	-/-		0.516031
	Apical	Stubby	-/-		0.422808
	Apical	Stubby	-/-		0.447632
	Apical	Stubby	-/-		0.445979
	Apical	Stubby	-/-		0.368345
	Apical	Stubby	-/-		1.93247
	Apical	Stubby	-/-		1.742
	Apical	Stubby	-/-		1.41291
	Apical	Stubby	-/-		1.34184
	Apical	Stubby	-/-		1.1412
	Apical	Stubby	-/-		1.072
	Apical	Stubby	-/-		0.948739
	Apical	Stubby	-/-		0.879785
	Apical	Stubby	-/-		0.913561
	Apical	Stubby	-/-		0.861741
	Apical	Stubby	-/-		0.840899
	Apical	Stubby	-/-		0.852189
	Apical	Stubby	-/-		0.788814
	Apical	Stubby	-/-		0.793104
	Apical	Stubby	-/-		0.750379
	Apical	Stubby	-/-		0.703835
	Apical	Stubby	-/-		0.740443
	Apical	Stubby	-/-		0.652511
	Apical	Stubby	-/-		0.446958
	Apical	Stubby	-/-		2.16842
	Apical	Stubby	-/-		1.89446
	Apical	Stubby	-/-		1.78474
	Apical	Stubby	-/-		1.75267
	Apical	Stubby	-/-		1.8282
	Apical	Stubby	-/-		1.55401
	Apical	Stubby	-/-		1.52622
	Apical	Stubby	-/-		1.38494
	Apical	Stubby	-/-		1.28024
	Apical	Stubby	-/-		1.19491
	Apical	Stubby	-/-		1.14756
	Apical	Stubby	-/-		0.916366
	Apical	Stubby	-/-		0.99705
	Apical	Stubby	-/-		0.884787
	Apical	Stubby	-/-		0.771183
	Apical	Stubby	-/-		0.540331
	Apical	Stubby	-/-		0.591396
	Apical	Stubby	-/-		0.575714
	Apical	Stubby	-/-		0.511459
	Apical	Stubby	-/-		0.460065
	Apical	Stubby	-/-		1.1687
	Apical	Stubby	-/-		0.658671
	Apical	Stubby	-/-		2.6995
	Apical	Stubby	-/-		1.99992
	Apical	Stubby	-/-		1.81676
	Apical	Stubby	-/-		1.93845
	Apical	Stubby	-/-		1.87264
	Apical	Stubby	-/-		1.51277
	Apical	Stubby	-/-		1.48
	Apical	Stubby	-/-		1.35309
	Apical	Stubby	-/-		1.17548
	Apical	Stubby	-/-		1.17962
	Apical	Stubby	-/-		1.13054
	Apical	Stubby	-/-		0.988462
	Apical	Stubby	-/-		1.00205
	Apical	Stubby	-/-		0.994513
	Apical	Stubby	-/-		0.998388
	Apical	Stubby	-/-		0.781158
	Apical	Stubby	-/-		0.737245
	Apical	Stubby	-/-		0.694304
	Apical	Stubby	-/-		0.650965
	Apical	Stubby	-/-		0.68698
	Apical	Stubby	-/-		0.601347
	Apical	Stubby	-/-		0.596979
	Apical	Stubby	-/-		0.554168
	Apical	Stubby	-/-		0.556633
	Apical	Stubby	-/-		2.52717
	Apical	Stubby	-/-		1.92908
	Apical	Stubby	-/-		1.57813
	Apical	Stubby	-/-		1.64299
	Apical	Stubby	-/-		1.6803
	Apical	Stubby	-/-		1.33403
	Apical	Stubby	-/-		1.33331
	Apical	Stubby	-/-		1.32738
	Apical	Stubby	-/-		1.09533
	Apical	Stubby	-/-		1.06093
	Apical	Stubby	-/-		0.98553
	Apical	Stubby	-/-		0.973151
	Apical	Stubby	-/-		0.700984
	Apical	Stubby	-/-		0.67467
	Apical	Stubby	-/-		0.62607
	Apical	Stubby	-/-		0.558486
	Apical	Stubby	-/-		0.581927
	Apical	Stubby	-/-		0.547448
	Apical	Stubby	-/-		0.544631
	Apical	Stubby	-/-		0.542787
	Apical	Stubby	-/-		0.415172
	Apical	Stubby	-/-		0
	Apical	Stubby	-/-		0.88915
	Apical	Stubby	-/-		0.800253
	Apical	Stubby	-/-		0.764276
	Apical	Stubby	-/-		0.830698
	Apical	Stubby	-/-		0.762894
	Apical	Stubby	-/-		0.638733
	Apical	Stubby	-/-		0.588511
	Apical	Stubby	-/-		0.494186
	Apical	Stubby	-/-		0.560722
	Apical	Stubby	-/-		0.599014
	Apical	Stubby	-/-		0.479218
	Apical	Stubby	-/-		0.424815
	Apical	Stubby	-/-		0.423993
	Apical	Stubby	-/-		0.347757
	Apical	Stubby	-/-		2.96869
	Apical	Stubby	-/-		2.83174
	Apical	Stubby	-/-		1.81065
	Apical	Stubby	-/-		1.90851
	Apical	Stubby	-/-		1.93417
	Apical	Stubby	-/-		1.52188
	Apical	Stubby	-/-		1.4954
	Apical	Stubby	-/-		1.51048
	Apical	Stubby	-/-		1.34272
	Apical	Stubby	-/-		1.33797
	Apical	Stubby	-/-		1.13599
	Apical	Stubby	-/-		1.20194
	Apical	Stubby	-/-		1.19401
	Apical	Stubby	-/-		1.10967
	Apical	Stubby	-/-		0.979664
	Apical	Stubby	-/-		0.893739
	Apical	Stubby	-/-		1.0237
	Apical	Stubby	-/-		0.8948
	Apical	Stubby	-/-		0.909471
	Apical	Stubby	-/-		0.877461
	Apical	Stubby	-/-		0.833276
	Apical	Stubby	-/-		0.775515
	Apical	Stubby	-/-		0.661371
	Apical	Stubby	-/-		0.601127
	Apical	Stubby	-/-		0.457313
	Apical	Stubby	-/-		0.294584
	Apical	Stubby	-/-		1.93058
	Apical	Stubby	-/-		1.59511
	Apical	Stubby	-/-		0.993707
	Apical	Stubby	-/-		0.919459
	Apical	Stubby	-/-		0.762701
	Apical	Stubby	-/-		0.488723
	Apical	Stubby	-/-		2.04164
	Apical	Stubby	-/-		2.0914
	Apical	Stubby	-/-		2.02097
	Apical	Stubby	-/-		1.73288
	Apical	Stubby	-/-		1.72198
	Apical	Stubby	-/-		1.61067
	Apical	Stubby	-/-		1.38875
	Apical	Stubby	-/-		1.26046
	Apical	Stubby	-/-		1.10754
	Apical	Stubby	-/-		1.01909
	Apical	Stubby	-/-		0.988576
	Apical	Stubby	-/-		0.900779
	Apical	Stubby	-/-		0.613771
	Apical	Stubby	-/-		0.677983
	Apical	Stubby	-/-		0.508056
	Apical	Stubby	-/-		0.451545
	Apical	Stubby	-/-		0.334328
	Apical	Stubby	-/-		2.10884
	Apical	Stubby	-/-		1.79732
	Apical	Stubby	-/-		1.61764
	Apical	Stubby	-/-		1.59916
	Apical	Stubby	-/-		1.41013
	Apical	Stubby	-/-		1.37634
	Apical	Stubby	-/-		1.31258
	Apical	Stubby	-/-		1.0848
	Apical	Stubby	-/-		1.0193
	Apical	Stubby	-/-		1.00269
	Apical	Stubby	-/-		0.892548
	Apical	Stubby	-/-		0.672987
	Apical	Stubby	-/-		0.681532
	Apical	Stubby	-/-		0.742516
	Apical	Stubby	-/-		0.686458
	Apical	Stubby	-/-		0.716979
	Apical	Stubby	-/-		0.61832
	Apical	Stubby	-/-		0.674152
	Apical	Stubby	-/-		0.66187
	Apical	Stubby	-/-		0.380134
	Apical	Stubby	-/-		0.763422
	Apical	Stubby	-/-		4.08091
	Apical	Stubby	-/-		2.25833
	Apical	Stubby	-/-		1.92115
	Apical	Stubby	-/-		1.90298
	Apical	Stubby	-/-		1.6184
	Apical	Stubby	-/-		1.53186
	Apical	Stubby	-/-		1.22575
	Apical	Stubby	-/-		1.04973
	Apical	Stubby	-/-		1.29284
	Apical	Stubby	-/-		1.19838
	Apical	Stubby	-/-		1.02307
	Apical	Stubby	-/-		1.02528
	Apical	Stubby	-/-		0.865698
	Apical	Stubby	-/-		0.811997
	Apical	Stubby	-/-		0.778065
	Apical	Stubby	-/-		0.759567
	Apical	Stubby	-/-		0.746553
	Apical	Stubby	-/-		0.721386
	Apical	Stubby	-/-		0.593124
	Apical	Stubby	-/-		0.588932
	Apical	Stubby	-/-		2.67964
	Apical	Stubby	-/-		1.87027
	Apical	Stubby	-/-		1.82646
	Apical	Stubby	-/-		1.84264
	Apical	Stubby	-/-		1.79686
	Apical	Stubby	-/-		1.26654
	Apical	Stubby	-/-		0.943683
	Apical	Stubby	-/-		0.966202
	Apical	Stubby	-/-		0.861528
	Apical	Stubby	-/-		0.732069
	Apical	Stubby	-/-		0.864115
	Apical	Stubby	-/-		0.818061
	Apical	Stubby	-/-		0.76756
[truncated: 4,795 more rows]

## Sheet: Fig. 5f
				10 µm radius
Culture Prep	NeuronID	Genotype		10	20	30	40	50	60	70	80	90	100	110	120	130	140	150	160	170	180	190	200	210	220	230	240	250	260	270	280	290	300	310	320	330	340	350	360	370	380	390	400	410	420	430	440	450	460
1	#1_1_1	+/+		2	1	1	2	2	3	3	4	9	9	9	9	11	10	17	11	12	16	8	15	21	12	11	9	7	6	1	1	0	0	0	0	0	0	0	0	0	0	0	0	0	0	0	0	0	0
1	#1_1_2	+/+		2	3	3	3	3	4	5	4	2	2	5	4	8	9	10	8	10	8	10	7	6	8	6	5	5	4	3	1	1	1	0	0	0	0	0	0	0	0	0	0	0	0	0	0	0	0
1	#1_1_3	+/+		1	1	1	1	2	5	4	3	5	4	4	15	5	5	4	4	1	0	0	0	0	0	0	0	0	0	0	0	0	0	0	0	0	0	0	0	0	0	0	0	0	0	0	0	0	0
1	#1_1_4	+/+		1	1	1	1	1	2	1	3	3	2	3	12	5	5	5	8	7	7	6	2	0	0	0	0	0	0	0	0	0	0	0	0	0	0	0	0	0	0	0	0	0	0	0	0	0	0
1	#1_2_1	+/+		4	12	14	19	21	24	20	18	17	13	13	11	6	4	5	4	1	1	0	0	0	0	0	0	0	0	0	0	0	0	0	0	0	0	0	0	0	0	0	0	0	0	0	0	0	0
1	#3_1_1	+/+		2	7	3	3	2	1	1	1	1	1	2	2	3	3	8	11	13	7	3	9	5	6	8	6	7	6	9	5	5	4	4	3	2	1	0	0	0	0	0	0	0	0	0	0	0	0
1	#3_1_2	+/+		6	7	10	13	12	12	10	11	11	10	9	9	8	10	7	7	6	5	7	4	4	4	4	4	5	8	2	4	2	0	0	0	0	0	0	0	0	0	0	0	0	0	0	0	0	0
1	#3_1_3	+/+		8	11	9	8	6	6	6	5	5	5	5	5	6	7	6	4	5	4	3	2	3	3	1	0	0	0	0	0	0	0	0	0	0	0	0	0	0	0	0	0	0	0	0	0	0	0
1	#3_2_1	+/+		2	3	3	5	6	4	5	14	10	7	6	6	13	9	19	14	12	10	14	8	12	8	6	5	7	6	3	2	2	2	1	1	1	0	0	0	0	0	0	0	0	0	0	0	0	0
1	#3_2_2	+/+		1	4	4	5	5	5	4	2	4	2	2	2	4	4	4	4	5	7	6	6	7	4	5	4	3	5	6	6	5	2	1	1	1	1	0	0	0	0	0	0	0	0	0	0	0	0
1	#3_2_3	+/+		4	4	6	6	6	6	6	7	6	7	7	7	6	11	9	6	8	8	5	1	1	0	0	0	0	0	0	0	0	0	0	0	0	0	0	0	0	0	0	0	0	0	0	0	0	0
1	#3_3_1	+/+		1	1	1	2	3	6	4	8	8	8	4	3	2	6	7	9	10	10	16	5	5	5	4	6	4	2	0	0	0	0	0	0	0	0	0	0	0	0	0	0	0	0	0	0	0	0
1	#3_3_2	+/+		6	8	8	8	7	10	11	14	13	9	7	5	2	1	0	0	0	0	0	0	0	0	0	0	0	0	0	0	0	0	0	0	0	0	0	0	0	0	0	0	0	0	0	0	0	0
1	#3_3_3	+/+		9	10	9	11	11	6	3	3	2	6	6	5	2	2	2	0	0	0	0	0	0	0	0	0	0	0	0	0	0	0	0	0	0	0	0	0	0	0	0	0	0	0	0	0	0	0
1	#3_3_4	+/+		5	5	7	8	8	10	10	7	6	4	4	3	2	0	0	0	0	0	0	0	0	0	0	0	0	0	0	0	0	0	0	0	0	0	0	0	0	0	0	0	0	0	0	0	0	0
1	#4_1_1	+/+		1	1	1	1	1	1	1	1	2	3	5	11	4	7	6	7	9	10	9	11	8	5	4	4	1	1	1	1	1	1	0	0	0	0	0	0	0	0	0	0	0	0	0	0	0	0
1	#4_1_2	+/+		3	2	10	4	8	5	4	2	3	5	4	3	2	3	2	2	2	1	0	0	0	0	0	0	0	0	0	0	0	0	0	0	0	0	0	0	0	0	0	0	0	0	0	0	0	0
1	#4_1_3	+/+		2	2	2	4	9	4	3	4	3	3	3	4	4	4	3	4	4	6	6	2	2	1	2	2	1	1	0	0	0	0	0	0	0	0	0	0	0	0	0	0	0	0	0	0	0	0
1	#4_1_4	+/+		7	10	9	13	14	10	9	9	8	5	4	2	0	0	0	0	0	0	0	0	0	0	0	0	0	0	0	0	0	0	0	0	0	0	0	0	0	0	0	0	0	0	0	0	0	0
1	#4_2_1	+/+		1	4	5	6	5	6	4	3	3	3	4	6	5	7	6	4	1	2	3	3	5	7	7	5	4	3	1	1	0	0	0	0	0	0	0	0	0	0	0	0	0	0	0	0	0	0
1	#4_2_2	+/+		6	7	7	8	7	8	8	12	8	9	11	14	12	10	12	13	10	6	4	3	4	7	2	2	1	0	0	0	0	0	0	0	0	0	0	0	0	0	0	0	0	0	0	0	0	0
1	#4_2_3	+/+		2	2	2	3	3	5	3	5	6	5	6	3	3	8	4	3	2	4	5	9	10	5	3	4	4	1	0	0	0	0	0	0	0	0	0	0	0	0	0	0	0	0	0	0	0	0
1	#4_3_1	+/+		2	3	7	5	6	8	15	6	18	17	11	10	8	7	4	5	6	4	3	2	0	0	0	0	0	0	0	0	0	0	0	0	0	0	0	0	0	0	0	0	0	0	0	0	0	0
1	#4_3_2	+/+		6	6	6	7	8	7	8	6	5	3	2	1	1	1	1	1	0	0	0	0	0	0	0	0	0	0	0	0	0	0	0	0	0	0	0	0	0	0	0	0	0	0	0	0	0	0
1	#4_3_3	+/+		3	6	11	16	19	14	10	5	1	0	0	0	0	0	0	0	0	0	0	0	0	0	0	0	0	0	0	0	0	0	0	0	0	0	0	0	0	0	0	0	0	0	0	0	0	0
1	#4_3_4	+/+		2	2	2	4	4	3	2	4	3	4	3	3	3	3	4	5	6	5	5	7	9	6	3	0	0	0	0	0	0	0	0	0	0	0	0	0	0	0	0	0	0	0	0	0	0	0
1	#4_3_5	+/+		6	9	10	11	16	13	7	8	3	3	7	1	2	2	2	1	1	0	0	0	0	0	0	0	0	0	0	0	0	0	0	0	0	0	0	0	0	0	0	0	0	0	0	0	0	0
1	#4_4_1	+/+		1	1	1	1	1	2	2	2	2	5	5	3	3	3	5	5	4	6	3	4	3	3	2	1	1	1	0	0	0	0	0	0	0	0	0	0	0	0	0	0	0	0	0	0	0	0
1	#4_4_2	+/+		1	1	1	2	2	5	4	5	3	3	3	3	6	5	8	5	5	5	7	8	8	4	3	4	5	6	5	2	1	1	0	0	0	0	0	0	0	0	0	0	0	0	0	0	0	0
1	#4_4_3	+/+		7	7	8	10	10	7	8	12	11	8	7	7	5	1	0	0	0	0	0	0	0	0	0	0	0	0	0	0	0	0	0	0	0	0	0	0	0	0	0	0	0	0	0	0	0	0
1	#6_1_1	+/+		2	8	11	9	7	7	7	4	5	4	5	7	7	5	6	6	5	5	4	4	5	4	3	2	2	0	0	0	0	0	0	0	0	0	0	0	0	0	0	0	0	0	0	0	0	0
1	#6_1_2	+/+		5	7	6	6	5	4	6	7	5	6	7	8	15	7	3	2	3	3	4	5	6	9	3	2	1	1	2	4	1	2	2	2	1	0	0	0	0	0	0	0	0	0	0	0	0	0
1	#6_1_3	+/+		2	2	2	2	2	1	7	6	3	4	5	3	2	3	9	8	5	5	4	5	5	4	4	4	4	3	3	2	1	0	0	0	0	0	0	0	0	0	0	0	0	0	0	0	0	0
1	#6_1_4	+/+		4	14	22	28	29	26	23	19	21	16	12	9	6	4	1	1	0	0	0	0	0	0	0	0	0	0	0	0	0	0	0	0	0	0	0	0	0	0	0	0	0	0	0	0	0	0
1	#6_2_1	+/+		4	7	6	5	11	7	9	7	13	11	10	6	8	7	7	5	9	5	2	1	0	0	0	0	0	0	0	0	0	0	0	0	0	0	0	0	0	0	0	0	0	0	0	0	0	0
1	#6_2_2	+/+		2	2	5	4	5	5	9	4	10	10	9	7	7	8	7	5	5	5	4	3	2	2	2	2	2	2	2	0	0	0	0	0	0	0	0	0	0	0	0	0	0	0	0	0	0	0
1	#6_2_3	+/+		3	3	7	7	7	7	9	9	9	8	8	9	8	7	6	6	5	6	6	5	5	6	6	5	5	3	3	2	3	2	1	1	1	1	1	0	0	0	0	0	0	0	0	0	0	0
1	#8_1_1	+/+		7	10	10	9	6	6	8	7	2	3	3	1	1	0	0	0	0	0	0	0	0	0	0	0	0	0	0	0	0	0	0	0	0	0	0	0	0	0	0	0	0	0	0	0	0	0
1	#8_1_2	+/+		5	6	7	8	9	4	4	5	1	0	0	0	0	0	0	0	0	0	0	0	0	0	0	0	0	0	0	0	0	0	0	0	0	0	0	0	0	0	0	0	0	0	0	0	0	0
1	#8_1_3	+/+		7	10	12	9	8	7	9	7	5	3	2	0	0	0	0	0	0	0	0	0	0	0	0	0	0	0	0	0	0	0	0	0	0	0	0	0	0	0	0	0	0	0	0	0	0	0
1	#8_1_4	+/+		6	8	10	8	8	9	9	10	10	11	11	9	10	9	5	4	2	1	2	3	3	1	1	1	1	1	1	0	0	0	0	0	0	0	0	0	0	0	0	0	0	0	0	0	0	0
1	#8_2_1	+/+		1	1	1	1	2	3	6	4	4	4	5	7	12	5	4	4	4	3	2	4	4	2	0	0	0	0	0	0	0	0	0	0	0	0	0	0	0	0	0	0	0	0	0	0	0	0
1	#8_2_2	+/+		2	8	10	8	10	10	12	11	10	7	5	3	3	4	2	1	0	0	0	0	0	0	0	0	0	0	0	0	0	0	0	0	0	0	0	0	0	0	0	0	0	0	0	0	0	0
1	#8_2_3	+/+		2	3	3	3	4	3	4	5	5	5	4	4	3	2	7	10	10	10	11	9	8	8	5	5	6	4	3	3	1	1	1	1	1	0	0	0	0	0	0	0	0	0	0	0	0	0
1	#8_3_1	+/+		8	12	12	15	18	18	14	12	10	8	7	7	8	6	5	4	2	1	1	0	0	0	0	0	0	0	0	0	0	0	0	0	0	0	0	0	0	0	0	0	0	0	0	0	0	0
1	#8_3_2	+/+		8	9	12	13	10	10	6	5	4	0	0	0	0	0	0	0	0	0	0	0	0	0	0	0	0	0	0	0	0	0	0	0	0	0	0	0	0	0	0	0	0	0	0	0	0	0
1	#8_4_1	+/+		1	1	3	3	4	4	3	4	4	5	6	6	8	7	12	6	5	7	7	6	6	3	0	0	0	0	0	0	0	0	0	0	0	0	0	0	0	0	0	0	0	0	0	0	0	0
1	#8_4_2	+/+		5	7	9	10	11	9	8	12	13	9	8	9	10	6	3	1	0	0	0	0	0	0	0	0	0	0	0	0	0	0	0	0	0	0	0	0	0	0	0	0	0	0	0	0	0	0
1	#8_4_3	+/+		2	3	3	2	2	1	1	1	1	2	3	9	3	2	2	7	6	9	5	15	11	10	12	8	6	5	6	5	1	0	0	0	0	0	0	0	0	0	0	0	0	0	0	0	0	0
1	#8_4_4	+/+		8	13	15	14	9	8	5	4	4	3	1	1	2	2	1	1	0	0	0	0	0	0	0	0	0	0	0	0	0	0	0	0	0	0	0	0	0	0	0	0	0	0	0	0	0	0
1	#8_5_1	+/+		1	3	2	1	2	4	5	5	2	7	11	7	7	3	1	1	1	2	2	1	1	1	0	0	0	0	0	0	0	0	0	0	0	0	0	0	0	0	0	0	0	0	0	0	0	0
1	#8_5_2	+/+		2	5	8	14	12	8	7	5	1	0	0	0	0	0	0	0	0	0	0	0	0	0	0	0	0	0	0	0	0	0	0	0	0	0	0	0	0	0	0	0	0	0	0	0	0	0
1	#8_5_3	+/+		1	1	1	1	1	1	2	2	2	3	2	3	4	3	2	2	3	3	4	6	5	6	3	7	5	3	1	2	1	0	0	0	0	0	0	0	0	0	0	0	0	0	0	0	0	0
1	#8_5_4	+/+		9	12	14	13	10	11	11	8	10	10	10	8	8	7	5	6	4	4	2	1	2	2	2	2	4	3	2	1	1	1	0	0	0	0	0	0	0	0	0	0	0	0	0	0	0	0
1	#8_5_5	+/+		5	10	10	9	11	12	9	7	5	4	4	3	2	2	2	2	0	0	0	0	0	0	0	0	0	0	0	0	0	0	0	0	0	0	0	0	0	0	0	0	0	0	0	0	0	0
1	#8_5_6	+/+		4	8	13	12	12	8	6	4	4	5	2	1	2	2	1	1	1	1	1	1	0	0	0	0	0	0	0	0	0	0	0	0	0	0	0	0	0	0	0	0	0	0	0	0	0	0
2	#6_1_1	+/+		8	11	16	19	21	17	21	15	12	13	13	10	11	11	12	10	7	5	5	7	5	3	2	0	0	0	0	0	0	0	0	0	0	0	0	0	0	0	0	0	0	0	0	0	0	0
2	#6_2_1	+/+		1	1	1	1	1	1	1	7	1	1	3	3	6	7	5	5	6	9	11	8	11	6	6	8	7	5	5	6	5	5	7	7	7	7	6	5	4	3	3	5	5	5	5	4	4	3
2	#6_2_2	+/+		4	4	4	4	2	1	1	1	1	1	1	1	1	1	1	1	2	4	2	2	3	4	5	6	5	5	7	10	9	9	8	10	13	5	6	6	5	5	4	1	1	1	1	0	0	0
2	#6_2_3	+/+		4	6	8	13	10	7	6	5	4	5	4	2	2	1	1	1	1	0	0	0	0	0	0	0	0	0	0	0	0	0	0	0	0	0	0	0	0	0	0	0	0	0	0	0	0	0
2	#6_3_1	+/+		2	4	4	6	5	7	4	5	6	7	9	9	10	8	10	11	9	10	9	8	9	8	8	6	5	3	3	1	1	0	0	0	0	0	0	0	0	0	0	0	0	0	0	0	0	0
2	#6_3_2	+/+		3	11	15	18	19	18	13	11	8	6	5	2	2	2	0	0	0	0	0	0	0	0	0	0	0	0	0	0	0	0	0	0	0	0	0	0	0	0	0	0	0	0	0	0	0	0
2	#6_3_3	+/+		1	1	1	3	1	1	2	2	3	3	9	5	7	6	7	5	4	4	14	9	8	7	10	14	8	4	8	7	4	6	6	4	5	5	5	5	4	2	2	2	2	1	0	0	0	0
3	#14_1_1	+/+		5	6	7	8	8	9	10	10	8	8	9	9	8	8	7	5	5	4	3	3	4	3	2	1	1	0	0	0	0	0	0	0	0	0	0	0	0	0	0	0	0	0	0	0	0	0
3	#14_1_2	+/+		1	3	2	2	3	4	4	6	10	6	6	7	5	5	4	2	4	4	4	5	3	1	3	6	4	4	5	4	5	5	4	9	13	8	6	5	4	0	0	0	0	0	0	0	0	0
3	#14_3_1	+/+		7	12	13	14	14	13	13	12	10	9	9	8	7	8	8	7	7	6	4	3	3	1	1	0	0	0	0	0	0	0	0	0	0	0	0	0	0	0	0	0	0	0	0	0	0	0
3	#14_3_2	+/+		7	8	11	14	19	18	20	22	20	22	21	19	14	12	12	12	9	7	7	4	3	3	3	2	1	1	1	1	1	0	0	0	0	0	0	0	0	0	0	0	0	0	0	0	0	0
3	#14_3_3	+/+		2	10	14	14	17	20	16	17	8	4	3	2	1	1	1	1	1	1	0	0	0	0	0	0	0	0	0	0	0	0	0	0	0	0	0	0	0	0	0	0	0	0	0	0	0	0
3	#18_3_1	+/+		3	3	6	9	9	10	9	12	14	12	11	10	6	5	2	1	0	0	0	0	0	0	0	0	0	0	0	0	0	0	0	0	0	0	0	0	0	0	0	0	0	0	0	0	0	0
3	#18_3_2	+/+		1	1	1	1	2	2	2	2	3	3	6	5	5	5	5	11	6	5	5	2	2	2	1	1	2	1	0	0	0	0	0	0	0	0	0	0	0	0	0	0	0	0	0	0	0	0
4	#10,1_1_1	+/+		5	11	14	15	17	15	15	17	15	16	16	14	14	13	11	5	5	4	2	2	2	1	0	0	0	0	0	0	0	0	0	0	0	0	0	0	0	0	0	0	0	0	0	0	0	0
4	#10,1_1_2	+/+		4	5	5	7	4	3	6	5	3	5	7	4	1	1	1	1	1	0	0	0	0	0	0	0	0	0	0	0	0	0	0	0	0	0	0	0	0	0	0	0	0	0	0	0	0	0
4	#10,1_1_3	+/+		5	7	15	15	15	18	13	10	7	5	6	5	4	4	3	2	2	1	1	1	1	1	1	1	1	1	1	0	0	0	0	0	0	0	0	0	0	0	0	0	0	0	0	0	0	0
4	#10,1_1_4	+/+		5	7	12	12	16	16	14	11	11	10	10	7	6	3	3	1	0	0	0	0	0	0	0	0	0	0	0	0	0	0	0	0	0	0	0	0	0	0	0	0	0	0	0	0	0	0
4	#10,1_1_5	+/+		1	1	2	1	3	3	4	5	6	6	6	5	4	6	4	6	3	4	1	2	2	1	1	0	0	0	0	0	0	0	0	0	0	0	0	0	0	0	0	0	0	0	0	0	0	0
4	#10,1_1_6	+/+		3	5	9	12	10	12	13	12	16	11	10	9	9	9	12	12	9	6	4	2	1	1	0	0	0	0	0	0	0	0	0	0	0	0	0	0	0	0	0	0	0	0	0	0	0	0
4	#10,1_2_1	+/+		2	2	4	4	11	7	11	13	9	10	8	6	7	14	11	9	13	13	9	6	2	1	1	0	0	0	0	0	0	0	0	0	0	0	0	0	0	0	0	0	0	0	0	0	0	0
4	#10,1_2_2	+/+		4	5	7	7	10	7	7	9	10	10	8	8	10	9	10	10	10	7	6	5	4	4	2	1	1	1	1	0	0	0	0	0	0	0	0	0	0	0	0	0	0	0	0	0	0	0
4	#10,1_2_3	+/+		11	15	16	14	13	13	11	7	4	4	7	6	6	6	7	10	15	9	8	7	6	5	4	4	1	0	0	0	0	0	0	0	0	0	0	0	0	0	0	0	0	0	0	0	0	0
4	#10,1_2_4	+/+		1	1	1	4	4	3	3	3	3	3	3	3	3	3	8	11	7	11	11	9	6	6	5	6	5	5	5	5	5	5	5	3	2	3	3	3	2	2	2	1	0	0	0	0	0	0
4	#10,1_2_5	+/+		2	1	1	1	1	1	1	1	1	1	1	2	6	3	6	6	5	5	9	6	9	13	7	6	6	9	12	11	11	10	12	9	5	3	3	3	3	2	3	2	2	2	2	2	2	2
4	#10,1_2_6	+/+		8	9	9	10	11	11	9	8	7	8	10	10	9	7	8	9	8	8	10	6	6	4	3	2	0	0	0	0	0	0	0	0	0	0	0	0	0	0	0	0	0	0	0	0	0	0
4	#10,1_2_7	+/+		7	8	12	13	12	13	14	10	10	10	9	7	5	4	3	3	2	0	0	0	0	0	0	0	0	0	0	0	0	0	0	0	0	0	0	0	0	0	0	0	0	0	0	0	0	0
4	#11,1_1_1	+/+		3	4	10	10	12	16	17	17	16	16	19	15	13	11	10	10	12	11	8	8	6	5	3	1	1	0	0	0	0	0	0	0	0	0	0	0	0	0	0	0	0	0	0	0	0	0
4	#11,1_1_2	+/+		3	4	5	8	9	10	11	12	12	11	12	15	13	9	8	8	7	7	6	4	6	4	1	1	1	1	0	0	0	0	0	0	0	0	0	0	0	0	0	0	0	0	0	0	0	0
4	#11,1_1_3	+/+		1	1	1	1	1	1	1	1	1	1	2	2	3	4	2	9	4	4	10	8	10	8	13	11	10	9	8	8	6	5	3	3	1	1	1	0	0	0	0	0	0	0	0	0	0	0
4	#11,1_3_1	+/+		3	3	5	3	4	4	8	5	7	10	7	5	4	4	3	1	0	0	0	0	0	0	0	0	0	0	0	0	0	0	0	0	0	0	0	0	0	0	0	0	0	0	0	0	0	0
4	#11,1_3_2	+/+		3	3	6	8	17	7	4	5	5	6	4	7	9	7	4	4	4	4	7	4	3	2	3	1	0	0	0	0	0	0	0	0	0	0	0	0	0	0	0	0	0	0	0	0	0	0
4	#11,1_3_3	+/+		3	4	6	11	9	13	15	11	10	7	6	7	7	9	8	10	4	5	2	2	1	1	0	0	0	0	0	0	0	0	0	0	0	0	0	0	0	0	0	0	0	0	0	0	0	0
4	#11,1_3_4	+/+		8	10	13	12	13	17	10	7	5	4	4	2	1	1	0	0	0	0	0	0	0	0	0	0	0	0	0	0	0	0	0	0	0	0	0	0	0	0	0	0	0	0	0	0	0	0
4	#11,1_3_5	+/+		3	4	6	11	13	14	16	16	18	17	21	18	14	12	12	8	5	3	3	3	2	1	1	1	1	1	1	1	1	0	0	0	0	0	0	0	0	0	0	0	0	0	0	0	0	0
4	#11,1_3_6	+/+		1	1	1	1	1	1	1	2	4	3	3	5	5	8	6	6	6	5	6	10	10	10	10	7	6	7	10	10	8	6	2	1	1	0	0	0	0	0	0	0	0	0	0	0	0	0
4	#12_1_1	+/+		7	7	9	13	16	17	15	16	13	12	12	13	15	13	10	10	9	11	12	7	6	2	1	1	1	1	1	0	0	0	0	0	0	0	0	0	0	0	0	0	0	0	0	0	0	0
4	#12_1_2	+/+		1	1	1	3	3	3	1	1	1	1	3	3	6	6	3	3	2	2	1	0	0	0	0	0	0	0	0	0	0	0	0	0	0	0	0	0	0	0	0	0	0	0	0	0	0	0
4	#12_1_3	+/+		3	5	4	8	7	4	5	7	4	5	4	9	12	9	5	2	0	0	0	0	0	0	0	0	0	0	0	0	0	0	0	0	0	0	0	0	0	0	0	0	0	0	0	0	0	0
4	#12_1_4	+/+		1	1	1	1	1	11	5	3	3	6	4	4	4	7	8	7	6	9	8	8	7	10	15	8	11	9	8	7	7	6	7	7	6	3	3	2	1	1	1	1	1	0	0	0	0	0
4	#12_1_5	+/+		7	8	11	11	14	16	20	17	16	11	11	7	6	5	4	3	5	0	0	0	0	0	0	0	0	0	0	0	0	0	0	0	0	0	0	0	0	0	0	0	0	0	0	0	0	0
4	#12_2_1	+/+		3	3	6	9	9	8	10	11	11	10	8	7	5	5	4	3	4	4	3	4	1	1	1	1	0	0	0	0	0	0	0	0	0	0	0	0	0	0	0	0	0	0	0	0	0	0
4	#12_2_2	+/+		5	5	7	8	9	10	12	10	8	6	4	4	2	1	1	1	0	0	0	0	0	0	0	0	0	0	0	0	0	0	0	0	0	0	0	0	0	0	0	0	0	0	0	0	0	0
4	#12_2_3	+/+		4	11	11	14	13	10	9	10	11	11	9	11	10	8	5	3	1	1	1	1	1	0	0	0	0	0	0	0	0	0	0	0	0	0	0	0	0	0	0	0	0	0	0	0	0	0
4	#12_2_4	+/+		7	9	11	12	17	12	15	12	9	8	6	4	2	0	0	0	0	0	0	0	0	0	0	0	0	0	0	0	0	0	0	0	0	0	0	0	0	0	0	0	0	0	0	0	0	0
4	#12_2_5	+/+		4	9	12	10	5	6	6	4	5	4	3	2	2	1	0	0	0	0	0	0	0	0	0	0	0	0	0	0	0	0	0	0	0	0	0	0	0	0	0	0	0	0	0	0	0	0
4	#18,1_1_1	+/+		3	9	10	12	11	13	14	12	11	9	6	8	5	2	2	0	0	0	0	0	0	0	0	0	0	0	0	0	0	0	0	0	0	0	0	0	0	0	0	0	0	0	0	0	0	0
4	#18,1_1_2	+/+		1	1	1	5	2	3	5	3	4	2	3	3	3	3	3	2	2	2	3	5	5	4	7	17	12	8	9	8	4	2	1	1	1	1	1	1	1	1	0	0	0	0	0	0	0	0
4	#18,1_1_3	+/+		6	7	7	8	11	7	7	8	6	4	3	4	10	6	7	5	1	0	0	0	0	0	0	0	0	0	0	0	0	0	0	0	0	0	0	0	0	0	0	0	0	0	0	0	0	0
4	#18,1_2_1	+/+		6	9	11	16	17	16	12	12	11	10	8	6	6	5	3	2	2	2	2	1	0	0	0	0	0	0	0	0	0	0	0	0	0	0	0	0	0	0	0	0	0	0	0	0	0	0
4	#18,1_2_2	+/+		3	4	5	5	6	6	6	5	7	5	5	5	3	3	6	3	8	12	18	16	11	5	3	2	1	1	1	0	0	0	0	0	0	0	0	0	0	0	0	0	0	0	0	0	0	0
4	#18,1_2_3	+/+		7	8	11	14	14	16	13	15	10	6	6	5	9	5	4	3	1	1	0	0	0	0	0	0	0	0	0	0	0	0	0	0	0	0	0	0	0	0	0	0	0	0	0	0	0	0
4	#18,1_3_1	+/+		9	10	15	19	21	19	23	18	16	16	12	10	6	5	3	1	1	0	0	0	0	0	0	0	0	0	0	0	0	0	0	0	0	0	0	0	0	0	0	0	0	0	0	0	0	0
4	#18,1_3_2	+/+		6	7	10	9	10	7	7	6	4	3	3	3	1	1	1	1	1	1	1	0	0	0	0	0	0	0	0	0	0	0	0	0	0	0	0	0	0	0	0	0	0	0	0	0	0	0
4	#18,1_3_3	+/+		1	1	3	2	2	2	2	3	4	3	2	2	2	4	3	3	3	3	4	3	4	5	5	6	5	2	4	5	6	6	3	3	3	4	3	4	5	5	4	3	3	2	2	2	2	2
4	#18,1_4_1	+/+		8	10	11	13	12	15	14	11	11	10	10	7	5	7	4	1	0	0	0	0	0	0	0	0	0	0	0	0	0	0	0	0	0	0	0	0	0	0	0	0	0	0	0	0	0	0
4	#18,1_4_2	+/+		1	1	1	1	1	1	2	3	5	3	5	4	4	3	1	2	3	3	1	1	2	2	2	2	2	2	3	3	1	1	1	1	0	0	0	0	0	0	0	0	0	0	0	0	0	0
4	#18,1_4_3	+/+		1	2	1	3	3	2	4	3	3	5	9	15	9	9	8	7	3	3	3	3	2	1	0	0	0	0	0	0	0	0	0	0	0	0	0	0	0	0	0	0	0	0	0	0	0	0
4	#18,1_4_4	+/+		2	2	7	7	8	8	8	8	10	9	11	13	8	6	5	5	5	5	4	3	2	1	1	1	1	1	1	1	0	0	0	0	0	0	0	0	0	0	0	0	0	0	0	0	0	0
4	#18,1_4_5	+/+		2	4	3	3	5	6	5	3	4	3	3	6	7	7	7	9	8	9	8	7	5	8	10	5	5	4	4	3	2	1	1	1	0	0	0	0	0	0	0	0	0	0	0	0	0	0
1	#6,1_1_1	-/-		2	2	2	2	2	5	5	7	6	9	4	3	2	2	2	2	0	0	0	0	0	0	0	0	0	0	0	0	0	0	0	0	0	0	0	0	0	0	0	0	0	0	0	0	0	0
1	#6,1_1_2	-/-		9	11	15	13	13	16	18	18	20	21	18	15	16	13	11	11	8	6	5	1	0	0	0	0	0	0	0	0	0	0	0	0	0	0	0	0	0	0	0	0	0	0	0	0	0	0
1	#6,1_1_3	-/-		9	11	14	21	28	27	28	25	22	18	13	11	7	6	7	5	4	6	4	3	3	3	3	3	3	2	2	1	1	1	1	1	1	0	0	0	0	0	0	0	0	0	0	0	0	0
1	#6_1_1	-/-		1	1	2	3	2	2	3	3	2	4	6	3	6	6	4	3	1	1	1	1	0	0	0	0	0	0	0	0	0	0	0	0	0	0	0	0	0	0	0	0	0	0	0	0	0	0
1	#6_1_2	-/-		7	9	14	15	14	16	16	15	12	10	4	4	3	3	2	0	0	0	0	0	0	0	0	0	0	0	0	0	0	0	0	0	0	0	0	0	0	0	0	0	0	0	0	0	0	0
1	#6_1_3	-/-		6	3	3	3	2	3	2	7	6	4	6	6	7	10	9	9	13	8	8	5	3	8	4	3	2	2	1	1	1	1	1	1	0	0	0	0	0	0	0	0	0	0	0	0	0	0
1	#6_1_4	-/-		2	2	2	2	2	3	3	4	10	12	9	8	12	7	6	4	5	4	4	2	2	2	1	1	0	0	0	0	0	0	0	0	0	0	0	0	0	0	0	0	0	0	0	0	0	0
1	#6_2_1	-/-		7	8	15	15	21	18	14	11	10	10	6	6	4	4	4	1	1	1	1	1	1	1	1	1	1	0	0	0	0	0	0	0	0	0	0	0	0	0	0	0	0	0	0	0	0	0
1	#6_2_2	-/-		2	4	1	2	3	3	5	2	4	2	10	2	15	7	3	3	3	3	2	2	2	0	0	0	0	0	0	0	0	0	0	0	0	0	0	0	0	0	0	0	0	0	0	0	0	0
1	#6_3_1	-/-		2	2	3	2	3	3	2	3	5	5	8	13	6	5	6	8	14	8	8	7	6	4	4	3	2	2	1	1	1	1	2	2	2	1	0	0	0	0	0	0	0	0	0	0	0	0
1	#6_3_2	-/-		6	12	14	15	14	15	16	15	17	15	14	14	14	12	11	8	5	6	3	1	0	0	0	0	0	0	0	0	0	0	0	0	0	0	0	0	0	0	0	0	0	0	0	0	0	0
1	#6_4_1	-/-		1	1	1	2	2	1	1	1	2	2	3	2	4	3	3	2	2	3	4	4	5	6	6	8	8	5	7	11	10	6	5	1	1	1	1	1	0	0	0	0	0	0	0	0	0	0
1	#6_4_2	-/-		3	7	5	4	5	5	5	8	7	7	5	5	4	6	5	5	4	2	1	0	0	0	0	0	0	0	0	0	0	0	0	0	0	0	0	0	0	0	0	0	0	0	0	0	0	0
1	#6_4_3	-/-		1	1	1	1	1	1	1	1	1	1	2	2	3	7	4	6	5	5	6	5	4	6	5	5	3	3	5	7	8	6	6	5	6	4	6	6	5	4	3	4	3	2	1	1	1	0
1	#6_5_1	-/-		1	2	2	5	8	5	4	4	8	6	6	7	7	4	2	0	0	0	0	0	0	0	0	0	0	0	0	0	0	0	0	0	0	0	0	0	0	0	0	0	0	0	0	0	0	0
1	#6_5_2	-/-		2	10	10	17	15	15	11	7	2	2	1	0	0	0	0	0	0	0	0	0	0	0	0	0	0	0	0	0	0	0	0	0	0	0	0	0	0	0	0	0	0	0	0	0	0	0
1	#6_5_3	-/-		6	7	6	5	5	4	4	3	1	0	0	0	0	0	0	0	0	0	0	0	0	0	0	0	0	0	0	0	0	0	0	0	0	0	0	0	0	0	0	0	0	0	0	0	0	0
1	#6_5_4	-/-		3	5	6	4	5	7	7	7	8	7	9	11	7	7	14	12	13	10	11	11	13	8	4	2	2	1	0	0	0	0	0	0	0	0	0	0	0	0	0	0	0	0	0	0	0	0
1	#6_5_5	-/-		6	8	6	8	15	13	11	6	3	2	0	0	0	0	0	0	0	0	0	0	0	0	0	0	0	0	0	0	0	0	0	0	0	0	0	0	0	0	0	0	0	0	0	0	0	0
2	#14,1_1_1	-/-		6	9	19	16	13	13	12	14	16	13	16	11	10	7	6	4	2	1	0	0	0	0	0	0	0	0	0	0	0	0	0	0	0	0	0	0	0	0	0	0	0	0	0	0	0	0
2	#14,2_1_1	-/-		1	1	1	2	2	2	2	2	1	1	2	2	2	2	3	3	4	4	6	6	7	9	9	7	6	6	8	5	7	6	6	4	4	4	4	3	2	1	1	1	0	0	0	0	0	0
2	#14,2_2_1	-/-		1	1	1	1	2	2	2	2	2	2	2	2	2	3	3	3	7	5	6	9	10	6	6	8	8	5	5	4	4	3	4	2	2	1	0	0	0	0	0	0	0	0	0	0	0	0
2	#14,2_2_2	-/-		10	12	20	24	26	28	27	26	20	23	20	17	15	13	10	10	8	8	6	4	3	3	2	2	1	1	0	0	0	0	0	0	0	0	0	0	0	0	0	0	0	0	0	0	0	0
2	#14,2_3_1	-/-		2	3	9	15	17	20	25	19	15	10	10	12	12	11	12	13	14	13	8	8	8	7	6	5	5	5	5	5	4	3	3	1	1	0	0	0	0	0	0	0	0	0	0	0	0	0
2	#14,2_3_2	-/-		1	1	3	3	2	4	4	5	5	8	6	6	6	7	13	7	10	8	6	13	12	6	7	6	8	7	8	9	8	6	4	9	0	0	0	0	0	0	0	0	0	0	0	0	0	0
2	#15_1_1	-/-		2	2	2	4	5	8	7	9	10	10	5	6	8	8	8	11	11	9	10	10	11	12	10	11	8	8	6	5	3	1	1	1	1	1	1	1	1	0	0	0	0	0	0	0	0	0
2	#15_1_2	-/-		2	4	5	5	8	8	7	9	10	10	7	5	5	9	11	13	8	8	6	13	8	11	10	11	13	8	6	6	5	6	4	4	1	1	2	1	0	0	0	0	0	0	0	0	0	0
2	#15_3_1	-/-		3	8	9	12	12	11	14	14	16	17	18	18	18	16	16	12	12	9	8	7	7	5	4	3	3	3	2	2	2	1	1	1	0	0	0	0	0	0	0	0	0	0	0	0	0	0
2	#15_4_1	-/-		2	2	2	2	4	8	8	6	7	9	10	5	6	7	6	10	16	10	9	10	9	13	12	11	11	8	8	6	5	4	1	1	1	1	1	1	1	1	0	0	0	0	0	0	0	0
2	#15_4_2	-/-		8	14	20	23	27	27	25	26	23	24	29	15	11	9	8	8	6	5	3	3	3	0	0	0	0	0	0	0	0	0	0	0	0	0	0	0	0	0	0	0	0	0	0	0	0	0
3	#1,1_1_1	-/-		4	7	8	10	12	11	11	11	10	10	9	9	8	8	8	7	5	5	5	5	5	5	6	5	5	5	5	5	4	4	3	3	3	3	0	0	0	0	0	0	0	0	0	0	0	0
3	#1,1_1_2	-/-		2	2	4	6	6	5	9	10	9	6	4	3	1	1	0	0	0	0	0	0	0	0	0	0	0	0	0	0	0	0	0	0	0	0	0	0	0	0	0	0	0	0	0	0	0	0
3	#1,1_1_3	-/-		5	5	6	7	8	7	8	9	8	10	11	9	6	4	3	1	0	0	0	0	0	0	0	0	0	0	0	0	0	0	0	0	0	0	0	0	0	0	0	0	0	0	0	0	0	0
3	#1,1_2_1	-/-		1	2	2	2	3	4	6	8	8	12	10	11	9	10	8	7	4	4	4	23	8	5	7	5	7	8	6	6	3	2	1	0	0	0	0	0	0	0	0	0	0	0	0	0	0	0
3	#1,1_2_2	-/-		1	1	1	1	1	1	1	1	1	1	1	1	1	1	1	2	2	2	4	4	3	4	4	6	7	8	11	11	10	19	18	21	19	19	16	16	16	11	13	21	17	17	14	13	12	11
3	#4_1_1	-/-		1	1	1	1	2	2	3	9	4	4	6	8	7	3	8	7	8	5	5	4	4	3	6	4	3	1	0	0	0	0	0	0	0	0	0	0	0	0	0	0	0	0	0	0	0	0
3	#4_1_2	-/-		1	1	1	1	2	3	3	4	4	6	4	3	2	3	8	6	11	9	10	9	6	5	5	5	6	3	2	2	1	1	0	0	0	0	0	0	0	0	0	0	0	0	0	0	0	0
3	#4_2_1	-/-		7	9	11	15	18	16	15	15	15	16	9	12	10	8	7	9	5	4	4	2	1	0	0	0	0	0	0	0	0	0	0	0	0	0	0	0	0	0	0	0	0	0	0	0	0	0
3	#4_2_2	-/-		2	2	4	4	4	3	3	2	2	1	2	3	4	11	9	9	12	9	10	9	9	10	5	5	5	5	5	6	7	6	4	3	3	0	0	0	0	0	0	0	0	0	0	0	0	0
3	#4_2_3	-/-		5	6	9	12	13	14	16	19	18	14	14	14	14	12	11	5	4	3	3	3	3	1	1	1	0	0	0	0	0	0	0	0	0	0	0	0	0	0	0	0	0	0	0	0	0	0
3	#4_3_1	-/-		1	1	1	1	1	2	12	6	5	6	7	4	4	4	3	2	3	8	5	5	2	1	0	0	0	0	0	0	0	0	0	0	0	0	0	0	0	0	0	0	0	0	0	0	0	0
3	#4_3_2	-/-		1	1	2	2	2	3	3	4	5	5	5	6	7	11	17	10	9	12	8	4	3	3	7	10	9	9	9	7	5	4	3	2	1	0	0	0	0	0	0	0	0	0	0	0	0	0
3	#4_3_3	-/-		2	1	1	2	2	3	4	7	7	9	8	6	6	6	11	10	7	5	8	2	2	0	0	0	0	0	0	0	0	0	0	0	0	0	0	0	0	0	0	0	0	0	0	0	0	0
3	#4_4_1	-/-		3	7	9	9	8	10	11	10	10	9	8	9	9	8	6	6	6	4	4	4	3	2	0	0	0	0	0	0	0	0	0	0	0	0	0	0	0	0	0	0	0	0	0	0	0	0
3	#4_4_2	-/-		10	10	12	13	13	15	15	14	17	22	14	10	6	7	7	7	6	3	4	0	0	0	0	0	0	0	0	0	0	0	0	0	0	0	0	0	0	0	0	0	0	0	0	0	0	0
3	#4_4_3	-/-		2	4	3	3	9	3	3	3	5	5	4	4	4	2	3	4	3	2	2	2	3	5	5	5	3	8	6	3	6	6	6	6	7	3	3	3	2	1	1	1	1	0	0	0	0	0
3	#8_1_1	-/-		3	3	3	4	5	6	7	8	8	10	6	9	10	12	10	9	7	4	3	2	1	1	0	0	0	0	0	0	0	0	0	0	0	0	0	0	0	0	0	0	0	0	0	0	0	0
3	#8_2_1	-/-		1	1	1	1	1	1	1	1	1	3	2	2	1	2	4	5	7	8	8	10	7	7	9	13	4	11	6	9	6	6	9	9	8	10	11	5	5	5	5	5	7	4	2	2	2	0
3	#8_2_2	-/-		1	1	1	1	1	1	1	1	2	2	2	3	7	4	4	5	5	3	8	5	7	5	5	6	7	5	6	6	14	9	11	10	8	9	14	7	4	2	0	0	0	0	0	0	0	0
3	#8_2_3	-/-		1	1	1	1	1	1	1	1	2	2	1	1	1	1	3	4	3	3	7	6	4	4	8	9	8	7	4	4	1	0	0	0	0	0	0	0	0	0	0	0	0	0	0	0	0	0
3	#8_2_4	-/-		2	7	7	9	11	10	18	17	19	19	18	16	15	14	11	10	8	5	3	2	0	0	0	0	0	0	0	0	0	0	0	0	0	0	0	0	0	0	0	0	0	0	0	0	0	0
3	#8_2_5	-/-		1	1	2	2	2	2	2	2	2	3	3	4	4	4	3	4	5	5	4	3	4	6	10	6	13	6	6	11	13	9	4	5	4	5	4	5	6	6	3	3	2	2	2	2	2	1
3	#8_3_1	-/-		10	12	15	15	12	10	11	9	11	12	15	11	16	14	9	10	10	10	10	9	10	9	5	2	2	2	2	2	2	0	0	0	0	0	0	0	0	0	0	0	0	0	0	0	0	0
4	#2,1_1_1	-/-		1	1	1	1	1	1	4	2	2	4	3	4	4	4	6	6	6	6	6	7	6	11	13	9	6	6	8	10	12	13	11	14	12	13	9	8	5	2	1	0	0	0	0	0	0	0
4	#2,1_1_2	-/-		8	9	11	13	12	16	13	9	9	7	7	16	14	12	10	7	3	2	3	4	3	2	1	0	0	0	0	0	0	0	0	0	0	0	0	0	0	0	0	0	0	0	0	0	0	0
4	#2,1_1_3	-/-		1	1	2	2	2	2	3	3	3	3	3	3	3	4	5	5	6	8	13	10	11	10	10	11	6	5	8	6	8	6	12	9	6	5	4	5	0	0	0	0	0	0	0	0	0	0
4	#2,1_2_1	-/-		3	4	7	11	11	12	23	14	11	10	11	12	11	11	12	10	11	10	14	10	7	5	4	7	1	1	1	1	1	1	1	1	1	1	1	1	0	0	0	0	0	0	0	0	0	0
4	#2,1_2_2	-/-		4	7	10	6	6	6	4	1	2	4	5	6	3	4	2	3	4	4	2	0	0	0	0	0	0	0	0	0	0	0	0	0	0	0	0	0	0	0	0	0	0	0	0	0	0	0
4	#2,1_2_3	-/-		10	10	12	11	9	8	7	4	2	2	2	2	2	2	2	2	2	2	1	0	0	0	0	0	0	0	0	0	0	0	0	0	0	0	0	0	0	0	0	0	0	0	0	0	0	0
4	#2,1_2_4	-/-		2	1	3	6	6	7	9	9	9	9	13	12	9	5	6	5	5	3	3	3	2	2	2	1	1	1	1	1	1	0	0	0	0	0	0	0	0	0	0	0	0	0	0	0	0	0
4	#2,1_2_5	-/-		2	1	1	2	3	3	4	6	4	7	5	6	5	7	4	5	3	3	3	2	2	1	1	1	0	0	0	0	0	0	0	0	0	0	0	0	0	0	0	0	0	0	0	0	0	0
4	#2,1_3_1	-/-		8	12	15	20	18	17	16	14	14	12	9	9	10	11	9	7	5	3	2	2	1	1	1	1	1	1	1	1	1	1	1	1	0	0	0	0	0	0	0	0	0	0	0	0	0	0
4	#2,1_3_2	-/-		1	1	1	1	2	3	5	6	5	5	5	4	3	4	4	6	6	4	9	7	7	8	6	8	10	10	10	8	6	6	5	3	1	0	0	0	0	0	0	0	0	0	0	0	0	0
4	#2,1_3_3	-/-		2	3	4	4	5	11	8	11	15	14	16	18	18	16	14	12	10	7	5	9	6	6	5	3	2	2	3	4	4	4	3	3	1	0	0	0	0	0	0	0	0	0	0	0	0	0
4	#2,1_3_4	-/-		4	5	7	8	8	10	10	9	16	12	12	13	10	10	10	8	8	8	6	5	3	1	1	0	0	0	0	0	0	0	0	0	0	0	0	0	0	0	0	0	0	0	0	0	0	0
4	#2,1_3_5	-/-		8	10	15	14	13	13	12	10	7	9	8	8	9	9	8	6	5	4	4	3	2	1	1	1	1	1	1	2	1	0	0	0	0	0	0	0	0	0	0	0	0	0	0	0	0	0
4	#2,1_3_6	-/-		9	13	15	12	12	10	4	3	3	5	7	5	5	5	4	4	7	2	2	1	0	0	0	0	0	0	0	0	0	0	0	0	0	0	0	0	0	0	0	0	0	0	0	0	0	0
4	#2,1_4_1	-/-		7	8	15	14	14	8	5	4	6	5	5	7	8	7	7	8	7	8	7	6	3	3	4	5	2	2	2	2	1	1	1	0	0	0	0	0	0	0	0	0	0	0	0	0	0	0
4	#2,1_4_2	-/-		6	7	15	15	17	17	18	14	13	10	8	8	6	4	2	1	2	2	2	1	0	0	0	0	0	0	0	0	0	0	0	0	0	0	0	0	0	0	0	0	0	0	0	0	0	0
4	#2,1_4_3	-/-		1	1	1	1	1	1	1	1	1	1	1	1	1	4	5	6	5	8	10	12	6	7	6	3	3	2	1	0	0	0	0	0	0	0	0	0	0	0	0	0	0	0	0	0	0	0
4	#2,1_4_4	-/-		1	1	1	1	1	2	3	3	4	5	5	6	5	6	7	6	8	7	10	15	9	12	12	14	12	9	7	5	4	3	2	0	0	0	0	0	0	0	0	0	0	0	0	0	0	0
4	#2,1_4_5	-/-		2	2	4	5	10	24	12	14	15	11	16	18	15	13	15	19	13	12	7	6	6	7	5	2	1	1	1	1	1	1	1	0	0	0	0	0	0	0	0	0	0	0	0	0	0	0
4	#3,1_1_1	-/-		1	1	1	2	1	1	2	1	1	1	4	3	2	4	6	6	5	5	3	1	1	1	1	1	1	6	6	6	6	5	2	2	2	2	2	2	2	1	0	0	0	0	0	0	0	0
4	#3,1_1_2	-/-		1	1	1	1	1	2	2	3	3	4	4	8	5	6	5	6	4	6	10	11	11	5	5	5	5	3	3	3	2	0	0	0	0	0	0	0	0	0	0	0	0	0	0	0	0	0
4	#3,1_1_3	-/-		1	1	1	2	2	4	5	4	5	4	7	8	6	10	6	6	8	5	6	3	3	7	6	5	5	8	8	8	13	10	8	4	2	2	2	2	1	0	0	0	0	0	0	0	0	0
4	#3,1_2_1	-/-		1	2	1	4	3	3	3	5	7	5	5	4	4	4	7	7	5	5	6	6	6	4	5	6	10	11	15	9	8	9	7	4	4	4	2	2	1	0	0	0	0	0	0	0	0	0
4	#3,1_2_2	-/-		1	1	1	1	1	1	2	1	4	2	2	2	2	8	4	5	7	6	5	7	10	8	10	16	11	10	10	11	12	10	8	10	9	12	12	11	10	9	11	7	6	3	1	0	0	0
4	#3,1_3_1	-/-		6	10	15	19	22	18	19	18	17	18	17	13	11	10	8	8	8	5	5	3	3	4	4	3	3	2	2	1	0	0	0	0	0	0	0	0	0	0	0	0	0	0	0	0	0	0
4	#3,1_3_2	-/-		1	1	1	2	2	10	7	6	5	6	4	3	4	5	11	20	11	16	11	8	13	18	4	3	3	2	3	0	0	0	0	0	0	0	0	0	0	0	0	0	0	0	0	0	0	0
4	#3,1_3_3	-/-		1	1	2	1	1	3	2	4	3	3	3	3	3	3	3	3	3	3	2	2	3	3	4	8	6	9	10	8	7	6	3	4	4	4	3	3	2	2	2	2	3	3	2	2	2	3
4	#3,1_3_4	-/-		3	12	10	10	16	15	15	19	19	18	14	13	9	8	9	8	5	4	4	3	2	2	2	2	2	2	0	0	0	0	0	0	0	0	0	0	0	0	0	0	0	0	0	0	0	0
4	#5_1_1	-/-		1	3	1	1	1	1	1	1	1	2	2	2	2	2	2	1	3	3	6	4	7	6	4	4	6	5	10	5	5	7	11	11	7	10	5	7	5	5	3	1	0	0	0	0	0	0
4	#5_1_2	-/-		1	1	3	3	2	3	2	1	1	1	1	1	1	1	1	2	5	2	2	3	5	6	4	7	10	9	11	10	7	6	8	8	8	6	9	8	7	5	5	2	1	2	1	0	0	0
4	#5_1_3	-/-		7	8	10	11	15	14	12	16	10	10	12	10	7	4	4	2	2	2	2	1	1	1	1	0	0	0	0	0	0	0	0	0	0	0	0	0	0	0	0	0	0	0	0	0	0	0
4	#5_1_4	-/-		5	8	10	11	11	6	5	5	3	3	3	5	7	7	3	3	2	3	2	0	0	0	0	0	0	0	0	0	0	0	0	0	0	0	0	0	0	0	0	0	0	0	0	0	0	0
4	#5_2_1	-/-		2	2	2	1	2	1	1	2	2	1	1	1	1	1	1	1	1	1	1	1	1	1	1	1	1	2	2	3	4	2	2	2	3	4	4	6	8	10	12	14	14	8	3	4	8	5
4	#5_2_2	-/-		4	6	5	13	9	8	7	9	7	7	9	9	12	13	14	12	11	7	5	5	10	5	7	5	5	3	3	3	2	1	0	0	0	0	0	0	0	0	0	0	0	0	0	0	0	0
4	#5_2_3	-/-		1	1	1	1	1	1	1	1	2	2	1	1	1	1	1	1	1	1	1	1	1	1	2	2	2	3	5	10	5	3	4	2	3	3	3	4	5	5	8	4	4	3	1	0	0	0
4	#5_2_4	-/-		1	3	2	1	2	1	1	1	1	1	1	6	5	7	10	12	11	8	5	4	3	2	1	0	0	0	0	0	0	0	0	0	0	0	0	0	0	0	0	0	0	0	0	0	0	0
4	#5_2_5	-/-		4	5	6	5	5	6	5	6	7	7	5	4	5	5	5	5	5	6	6	6	3	3	3	3	2	1	1	1	1	2	0	0	0	0	0	0	0	0	0	0	0	0	0	0	0	0
[truncated: 14 more columns]

## Sheet: Fig. 5g
	Culture Prep	CoverslipID	Neuron	Genotype		Spine density/10µm dendrite
	1	8	2	+/+		4.41492
	1	8	3	+/+		3.62936
	1	8	5	+/+		4.84581
	1	8	1	+/+		3.98748
	2	1	4	+/+		6.57883
	2	1	5	+/+		6.2105
	2	1	6	+/+		6.59193
	2	3	1	+/+		6.82535
	2	3	2	+/+		5.69751
	2	3	3	+/+		7.08699
	2	3	4	+/+		6.21396
	2	3	5	+/+		5.01665
	2	4	1	+/+		6.64033
	2	4	2	+/+		5.28952
	2	4	3	+/+		5.11544
	2	4	4	+/+		6.13936
	2	6	1	+/+		7.11282
	2	6	2	+/+		4.97046
	2	6	3	+/+		5.52422
	2	6	4	+/+		4.91099
	2	8	1	+/+		5.70623
	2	8	2	+/+		5.66691
	2	8	3	+/+		5.05276
	2	8	4	+/+		4.72918
	2	8	6	+/+		6.24845
	3	6	1	+/+		5.89567
	3	6	2	+/+		5.8245
	3	6	3	+/+		3.97032
	3	6	4	+/+		5.56466
	3	6	5	+/+		4.8749
	4	14	1	+/+		5.64172
	4	14	2	+/+		5.25691
	4	14	3	+/+		5.70182
	4	14	4	+/+		7.56602
	4	14	5	+/+		6.05478
	4	17	2	+/+		6.32972
	4	17	3	+/+		4.54736
	4	18	1	+/+		6.51466
	4	18	2	+/+		5.28979
	4	18	3	+/+		5.82476
	4	18	4	+/+		5.04743
	5	10	1	+/+		6.47429
	5	11	1	+/+		5.59978
	5	11	2	+/+		6.31557
	5	11	3	+/+		6.77907
	5	11	4	+/+		5.94113
	5	11	5	+/+		5.28935
	5	12	2	+/+		6.15755
	5	12	3	+/+		5.66049
	5	12	4	+/+		5.74901
	5	18	1	+/+		5.74326
	5	18	2	+/+		4.98505
	5	18	3	+/+		5.62761
	5	18	4	+/+		5.59556
	5	18	5	+/+		5.1639
	1	1	1	-/-		3.46816
	2	6	2	-/-		6.02815
	2	6	3	-/-		6.00019
	3	14.1	1	-/-		6.67272
	3	14.2	1	-/-		5.36949
	3	14.2	2	-/-		5.55357
	3	14.2	3	-/-		5.11263
	3	14.2	4	-/-		6.26529
	3	15	3	-/-		6.44457
	3	15	4	-/-		6.56009
	3	15	5	-/-		7.21315
	3	15	6	-/-		5.06117
	3	15	7	-/-		5.81424
	3	15	8	-/-		5.29566
	4	1	1	-/-		4.63656
	4	1	2	-/-		5.325
	4	1	3	-/-		4.24851
	4	4	1	-/-		5.74616
	4	4	2	-/-		5.5941
	4	8	1	-/-		4.18151
	4	8	2	-/-		4.95185
	5	2	1	-/-		6.63637
	5	2	2	-/-		5.89039
	5	2	3	-/-		5.33991
	5	2	4	-/-		6.9011
	5	3	2	-/-		7.61265
	5	3	3	-/-		7.51341
	5	5	1	-/-		4.54955

## Sheet: Fig. 5h
	Prep	Gtype		%Mushroom type spines	%Stubby type spines	%Thin type spines	%Filopodia type spines
	1	+/+		61.736	32.9476	3.00181	2.31465
	1	-/-		65.0549	31.8681	2.63736	0.43956
	2	+/+		44.5091	48.968	2.42668	4.09627
	2	-/-		43.7977	49.177	3.93416	3.09113
	3	+/+		39.0846	58.5172	0.123338	2.27491
	3	-/-		40.2932	56.7811	0.684475	2.2412
	4	+/+		39.8297	57.9817	0.252286	1.9363
	4	-/-		49.2824	49.042	0.327821	1.34771
	5	+/+		39.6336	57.7911	0.214902	2.3604
	5	-/-		35.5903	61.5374	0.1722	2.7001

## Sheet: Fig. 5i
	Preps 1-5	Gtype		Spine length (µm)
		+/+		1.15024
		+/+		0.895475
		+/+		2.45366
		+/+		0.654511
		+/+		1.05134
		+/+		1.24264
		+/+		1.25547
		+/+		3.29156
		+/+		1.48398
		+/+		6.52065
		+/+		2.09057
		+/+		0.800691
		+/+		1.56439
		+/+		0.750838
		+/+		1.55679
		+/+		0.545567
		+/+		1.63664
		+/+		4.46537
		+/+		2.22414
		+/+		0.672332
		+/+		3.3353
		+/+		0.91388
		+/+		2.35282
		+/+		2.14339
		+/+		1.17201
		+/+		3.94936
		+/+		0.389849
		+/+		1.14919
		+/+		3.90179
		+/+		1.37134
		+/+		0.231895
		+/+		0.905145
		+/+		1.27335
		+/+		0.774865
		+/+		1.09288
		+/+		1.64582
		+/+		2.96691
		+/+		1.88924
		+/+		1.03427
		+/+		0.368038
		+/+		3.01301
		+/+		1.54186
		+/+		1.46548
		+/+		0.495137
		+/+		2.88048
		+/+		0.889208
		+/+		2.63008
		+/+		0.565619
		+/+		3.55563
		+/+		0.538148
		+/+		1.52258
		+/+		0.628824
		+/+		1.28715
		+/+		0.490046
		+/+		0.692182
		+/+		0
		+/+		1.45434
		+/+		2.07233
		+/+		2.01247
		+/+		1.64223
		+/+		1.99043
		+/+		1.18731
		+/+		1.48677
		+/+		4.0004
		+/+		0.957808
		+/+		1.00288
		+/+		1.02137
		+/+		1.18309
		+/+		3.5039
		+/+		2.94258
		+/+		2.39271
		+/+		2.13691
		+/+		0.828734
		+/+		1.60989
		+/+		0.407973
		+/+		2.0603
		+/+		0.0893878
		+/+		0.527588
		+/+		1.07123
		+/+		1.82508
		+/+		3.14772
		+/+		2.7177
		+/+		3.65858
		+/+		3.24338
		+/+		0.864222
		+/+		0.507701
		+/+		0.42465
		+/+		4.02832
		+/+		2.33468
		+/+		1.87098
		+/+		2.56262
		+/+		4.0347
		+/+		0.54076
		+/+		3.1067
		+/+		0.836299
		+/+		1.61103
		+/+		3.10911
		+/+		0.675002
		+/+		2.53416
		+/+		0.729697
		+/+		1.96468
		+/+		0.854634
		+/+		1.29347
		+/+		1.73418
		+/+		0.430781
		+/+		1.61579
		+/+		5.26092
		+/+		4.27736
		+/+		1.00918
		+/+		0.937556
		+/+		1.82191
		+/+		1.45721
		+/+		0.48741
		+/+		3.96358
		+/+		0.949476
		+/+		1.84531
		+/+		0.708558
		+/+		1.7701
		+/+		0.747611
		+/+		0.414546
		+/+		0.40415
		+/+		3.39312
		+/+		0.831682
		+/+		1.06716
		+/+		3.45756
		+/+		1.08007
		+/+		1.18138
		+/+		1.05938
		+/+		1.35573
		+/+		0.452628
		+/+		3.70761
		+/+		0.836014
		+/+		0.732688
		+/+		0.604059
		+/+		0.427448
		+/+		1.37902
		+/+		1.07147
		+/+		4.49474
		+/+		1.25035
		+/+		1.8437
		+/+		1.2883
		+/+		1.37104
		+/+		1.13809
		+/+		3.72002
		+/+		2.42319
		+/+		1.3541
		+/+		4.55762
		+/+		4.35041
		+/+		1.33908
		+/+		4.84017
		+/+		0.842009
		+/+		4.02201
		+/+		0.0458832
		+/+		2.59358
		+/+		0.454018
		+/+		1.5135
		+/+		1.14516
		+/+		0.436423
		+/+		3.39877
		+/+		1.84171
		+/+		1.31898
		+/+		1.50182
		+/+		0.696601
		+/+		0.276153
		+/+		2.42057
		+/+		6.83051
		+/+		3.38682
		+/+		2.81024
		+/+		0.801069
		+/+		1.46705
		+/+		0.700668
		+/+		1.84525
		+/+		0.783797
		+/+		1.74838
		+/+		1.64932
		+/+		0.651793
		+/+		1.20968
		+/+		0.986358
		+/+		1.31375
		+/+		1.13774
		+/+		1.74514
		+/+		1.96439
		+/+		0.700516
		+/+		2.4364
		+/+		0.613911
		+/+		0.323611
		+/+		1.05151
		+/+		0.924827
		+/+		1.751
		+/+		1.11564
		+/+		0.372268
		+/+		2.21823
		+/+		2.22007
		+/+		0.607375
		+/+		0.574761
		+/+		0.785536
		+/+		3.27871
		+/+		3.16935
		+/+		0.688646
		+/+		0.914626
		+/+		1.33825
		+/+		1.04785
		+/+		4.07837
		+/+		0.365502
		+/+		1.02877
		+/+		1.44326
		+/+		1.67809
		+/+		0.455347
		+/+		4.76498
		+/+		1.06259
		+/+		0.768964
		+/+		2.75872
		+/+		1.43705
		+/+		1.13624
		+/+		1.52972
		+/+		1.38529
		+/+		2.76451
		+/+		0.932468
		+/+		1.61419
		+/+		2.39988
		+/+		0.947339
		+/+		0.973878
		+/+		1.16254
		+/+		3.30041
		+/+		0.575972
		+/+		3.49967
		+/+		1.27265
		+/+		3.2415
		+/+		1.06379
		+/+		2.46193
		+/+		0.61077
		+/+		1.92565
		+/+		1.0907
		+/+		3.57387
		+/+		1.50126
		+/+		4.4747
		+/+		0.700188
		+/+		2.46362
		+/+		0.993857
		+/+		0.717099
		+/+		1.78142
		+/+		1.93529
		+/+		0.644059
		+/+		2.67754
		+/+		0.961432
		+/+		0.67042
		+/+		2.76092
		+/+		0.422286
		+/+		2.97557
		+/+		0.786472
		+/+		0.314279
		+/+		2.24359
		+/+		1.71867
		+/+		1.23102
		+/+		2.63434
		+/+		0.8868
		+/+		3.56426
		+/+		1.63381
		+/+		0.819439
		+/+		1.55447
		+/+		1.75021
		+/+		1.79607
		+/+		2.05935
		+/+		0.658622
		+/+		0.616305
		+/+		0.644114
		+/+		0.0898536
		+/+		0.556151
		+/+		0.782838
		+/+		1.71044
		+/+		2.25833
		+/+		2.07743
		+/+		1.78152
		+/+		2.10524
		+/+		0.841639
		+/+		3.77501
		+/+		1.48908
		+/+		0
		+/+		3.00134
		+/+		2.84322
		+/+		1.34585
		+/+		1.93551
		+/+		0.842044
		+/+		2.83727
		+/+		2.0329
		+/+		0.866679
		+/+		2.695
		+/+		1.11317
		+/+		1.27678
		+/+		2.03721
		+/+		0.580279
		+/+		5.9926
		+/+		2.40617
		+/+		1.44761
		+/+		0.712238
		+/+		1.02813
		+/+		3.45868
		+/+		3.00323
		+/+		1.85359
		+/+		4.70554
		+/+		0.629613
		+/+		1.57969
		+/+		0.554468
		+/+		1.52565
		+/+		1.21012
		+/+		3.00916
		+/+		2.94479
		+/+		1.92451
		+/+		3.51085
		+/+		2.19484
		+/+		2.87344
		+/+		0
		+/+		2.78006
		+/+		1.47282
		+/+		3.16119
		+/+		0.843047
		+/+		2.54793
		+/+		0.804312
		+/+		1.14198
		+/+		0.498811
		+/+		2.1381
		+/+		0.442034
		+/+		1.54276
		+/+		0.419909
		+/+		0.804255
		+/+		1.01801
		+/+		2.15315
		+/+		0.402099
		+/+		1.60539
		+/+		1.29905
		+/+		3.29706
		+/+		0.973448
		+/+		1.15188
		+/+		0.610407
		+/+		4.88083
		+/+		0.704518
		+/+		4.65023
		+/+		2.17392
		+/+		0.469015
		+/+		3.63307
		+/+		0.662952
		+/+		1.24235
		+/+		1.61049
		+/+		0.268929
		+/+		2.38556
		+/+		0.754533
		+/+		1.29585
		+/+		2.11494
		+/+		3.74988
		+/+		1.379
		+/+		6.4574
		+/+		2.67003
		+/+		2.5236
		+/+		2.34654
		+/+		5.04808
		+/+		1.23211
		+/+		1.62699
		+/+		1.03498
		+/+		1.1806
		+/+		1.81695
		+/+		1.46801
		+/+		2.98765
		+/+		2.294
		+/+		0.530197
		+/+		2.19422
		+/+		0.958778
		+/+		1.53243
		+/+		2.49842
		+/+		1.56641
		+/+		0.750496
		+/+		1.34741
		+/+		1.7338
		+/+		1.51436
		+/+		2.16057
		+/+		0.789158
		+/+		3.34808
		+/+		0.935409
		+/+		0.828621
		+/+		1.63313
		+/+		1.52267
		+/+		1.0475
		+/+		3.5027
		+/+		1.46144
		+/+		1.01103
		+/+		3.02721
		+/+		2.76315
		+/+		0.598078
		+/+		1.41123
		+/+		1.08001
		+/+		1.05086
		+/+		3.93626
		+/+		0.599087
		+/+		2.42364
		+/+		1.31354
		+/+		1.88133
		+/+		1.45007
		+/+		0.109887
		+/+		3.60717
		+/+		1.27947
		+/+		4.45906
		+/+		1.71703
		+/+		2.07063
		+/+		0.720045
		+/+		2.12176
		+/+		2.1944
		+/+		1.05276
		+/+		0.200724
		+/+		0.848364
		+/+		1.35516
		+/+		0.840939
		+/+		0.574673
		+/+		1.30446
		+/+		0.752087
		+/+		0.774198
		+/+		3.12178
		+/+		0.328622
		+/+		3.03153
		+/+		1.46253
		+/+		6.60351
		+/+		0.861694
		+/+		1.35803
		+/+		0.203577
		+/+		0.812057
		+/+		3.28724
		+/+		1.10301
		+/+		0.962482
		+/+		1.34554
		+/+		0.601959
		+/+		0.830596
		+/+		1.47534
		+/+		0
		+/+		0.230448
		+/+		3.40506
		+/+		0.6417
		+/+		1.2995
		+/+		2.73692
		+/+		2.87591
		+/+		0.618103
		+/+		0.271336
		+/+		1.93295
		+/+		1.10727
		+/+		3.32355
		+/+		0.936126
		+/+		2.71287
		+/+		2.99313
		+/+		2.63523
		+/+		3.31971
		+/+		0.815388
		+/+		1.27755
		+/+		0.555137
		+/+		1.7722
		+/+		0.399176
		+/+		0.631224
		+/+		0.642076
		+/+		2.83224
		+/+		2.45262
		+/+		2.29113
		+/+		1.78833
		+/+		0.867185
		+/+		2.04649
		+/+		1.90718
		+/+		0.0775854
		+/+		1.70835
		+/+		0.612005
		+/+		0.833643
		+/+		0.858932
		+/+		1.51714
		+/+		2.65601
		+/+		2.73112
		+/+		2.62392
		+/+		1.05478
		+/+		2.19011
		+/+		0.825088
		+/+		3.14476
		+/+		1.32958
		+/+		1.98048
		+/+		1.78822
		+/+		2.29955
		+/+		0.888085
		+/+		4.63713
		+/+		2.78567
		+/+		1.3236
		+/+		1.56265
		+/+		3.58029
		+/+		2.72843
		+/+		3.10685
		+/+		0.85074
		+/+		1.06236
		+/+		2.7245
		+/+		1.08737
		+/+		2.01093
		+/+		2.07636
		+/+		0.712204
		+/+		1.05856
		+/+		1.15254
		+/+		1.36924
		+/+		1.2807
		+/+		0.850652
		+/+		0.934219
		+/+		1.82825
		+/+		1.41463
		+/+		0.70841
		+/+		2.63469
		+/+		0.844393
		+/+		0.886288
		+/+		0.488158
		+/+		0.633901
		+/+		0.784539
		+/+		1.0723
		+/+		1.27066
		+/+		5.77751
		+/+		4.21918
		+/+		1.897
		+/+		1.18642
		+/+		0.186313
		+/+		4.31354
		+/+		0.932056
		+/+		0
		+/+		2.05893
		+/+		1.06548
		+/+		0.64371
		+/+		1.53574
		+/+		0.300358
		+/+		1.53288
		+/+		2.09597
		+/+		0.0860846
		+/+		3.52852
		+/+		1.87927
		+/+		4.2319
		+/+		0.571318
		+/+		2.40914
		+/+		0.883187
		+/+		1.17077
		+/+		1.30921
		+/+		2.78768
		+/+		0.909297
		+/+		0.503976
		+/+		0.820509
		+/+		3.23616
		+/+		0.842273
		+/+		4.14518
		+/+		4.45441
		+/+		1.63055
		+/+		0.231979
		+/+		1.36457
		+/+		0.758904
		+/+		1.38594
		+/+		0.515318
		+/+		0.607507
		+/+		0.417989
		+/+		2.39957
		+/+		1.46213
		+/+		0
		+/+		3.43738
		+/+		1.42601
		+/+		3.6006
		+/+		1.21058
		+/+		4.82959
		+/+		1.11454
		+/+		0.74064
		+/+		4.1945
		+/+		0.869024
		+/+		1.00074
		+/+		1.53614
		+/+		1.28614
		+/+		1.06883
		+/+		0
		+/+		3.35537
		+/+		0.165895
		+/+		4.34423
		+/+		1.2625
		+/+		0.0591214
		+/+		3.62708
		+/+		3.20518
		+/+		1.08368
		+/+		1.83501
		+/+		0.6323
		+/+		2.27186
		+/+		4.85529
		+/+		4.0787
		+/+		1.21248
		+/+		0.0583796
		+/+		0.156905
		+/+		1.0926
		+/+		1.10441
		+/+		1.13222
		+/+		1.11128
		+/+		0.772269
		+/+		0.115923
		+/+		1.27072
		+/+		1.26143
		+/+		1.01726
		+/+		0.654315
		+/+		0.559672
		+/+		0.571686
		+/+		0.999138
		+/+		1.72724
		+/+		0.734469
		+/+		1.93946
		+/+		1.42252
		+/+		1.49697
		+/+		0.986607
		+/+		1.60032
		+/+		1.19878
		+/+		1.79387
		+/+		1.14679
		+/+		3.15948
		+/+		3.01953
		+/+		4.56242
		+/+		1.53493
		+/+		0.334788
		+/+		0.123792
		+/+		3.48951
		+/+		0.816235
		+/+		6.97205
		+/+		1.03108
		+/+		2.38355
		+/+		1.17685
		+/+		0.064033
		+/+		4.67886
		+/+		2.49934
		+/+		2.28179
		+/+		2.08775
		+/+		1.18473
		+/+		2.37702
		+/+		1.43274
		+/+		8.04208
		+/+		1.59828
		+/+		5.43998
		+/+		0.692477
		+/+		3.27862
		+/+		1.86346
		+/+		2.93797
		+/+		3.12487
		+/+		2.71794
		+/+		1.67017
		+/+		2.49603
		+/+		3.29414
		+/+		2.02565
		+/+		2.21711
		+/+		1.75615
		+/+		4.92728
		+/+		0.79302
		+/+		1.79902
		+/+		1.54958
		+/+		5.51777
		+/+		1.37919
		+/+		0.918205
		+/+		4.47962
		+/+		3.49487
		+/+		1.32658
		+/+		3.30863
		+/+		0.859555
		+/+		0.688512
		+/+		7.8502
		+/+		6.49597
		+/+		1.14257
		+/+		3.76144
		+/+		0.746031
		+/+		1.70169
		+/+		0.993968
		+/+		1.58638
		+/+		1.16777
		+/+		4.60184
		+/+		3.88782
		+/+		2.95823
		+/+		1.31619
		+/+		1.85574
		+/+		2.40718
		+/+		4.88427
		+/+		1.66012
		+/+		0.386647
		+/+		1.34919
		+/+		4.81802
		+/+		3.92757
		+/+		1.03523
		+/+		0.940064
		+/+		1.92752
		+/+		1.50184
		+/+		2.99328
		+/+		0.412526
		+/+		1.63065
		+/+		1.392
		+/+		0.813683
		+/+		0.695551
		+/+		3.1995
		+/+		2.29319
		+/+		1.8496
		+/+		3.06932
		+/+		4.39016
		+/+		2.01377
		+/+		3.67773
		+/+		1.03891
		+/+		6.38573
		+/+		3.64364
		+/+		3.24346
		+/+		2.00817
		+/+		1.24314
		+/+		4.10397
		+/+		0.318501
		+/+		1.38156
		+/+		0.645827
		+/+		1.2436
		+/+		1.93458
		+/+		1.96311
		+/+		5.70308
		+/+		2.33885
		+/+		2.14928
		+/+		1.09006
		+/+		1.98939
		+/+		1.38148
		+/+		1.16929
		+/+		2.75343
		+/+		1.77996
		+/+		1.03841
		+/+		0.647099
		+/+		1.07965
		+/+		3.07904
		+/+		0.88389
		+/+		4.27621
		+/+		1.56033
		+/+		0.106114
		+/+		0.825844
		+/+		0.789571
		+/+		1.43936
		+/+		1.52172
		+/+		2.77611
		+/+		2.68384
		+/+		2.35088
		+/+		3.38539
		+/+		2.03424
		+/+		3.94403
		+/+		1.46457
		+/+		1.02481
		+/+		0.491848
		+/+		2.3417
		+/+		1.39459
		+/+		0.865298
		+/+		4.78109
		+/+		0.412728
		+/+		3.71101
		+/+		0.355252
		+/+		5.17259
		+/+		1.10145
		+/+		0.606409
		+/+		2.2932
		+/+		1.29805
		+/+		0.793236
		+/+		0.566844
		+/+		2.494
		+/+		0.448552
		+/+		1.91353
		+/+		0.330826
		+/+		4.15875
		+/+		2.44911
		+/+		0.742134
		+/+		1.26769
		+/+		3.1581
		+/+		1.30736
		+/+		7.38689
		+/+		1.88625
		+/+		0.55782
		+/+		2.6778
		+/+		1.51869
		+/+		2.7741
		+/+		1.49989
		+/+		1.70298
		+/+		3.19569
		+/+		3.21802
		+/+		2.47114
		+/+		4.73806
		+/+		1.001
		+/+		5.65127
		+/+		5.26947
		+/+		3.81956
		+/+		0.0994564
		+/+		1.33048
		+/+		1.67008
		+/+		1.15035
		+/+		0.514347
		+/+		0.815691
		+/+		0.895821
		+/+		0.506652
		+/+		3.22869
		+/+		1.6395
		+/+		0.488228
		+/+		1.8912
		+/+		0.2856
		+/+		3.79235
		+/+		1.44359
		+/+		1.03734
		+/+		3.03297
		+/+		2.39385
		+/+		2.86054
		+/+		4.25663
		+/+		0.677418
		+/+		0.888119
		+/+		1.92782
		+/+		2.63064
		+/+		2.91827
		+/+		1.84798
		+/+		0.28177
		+/+		4.38837
		+/+		4.53049
		+/+		2.32559
		+/+		3.20552
		+/+		1.57723
		+/+		0.589209
		+/+		1.55664
		+/+		2.37432
		+/+		2.39578
		+/+		4.83617
		+/+		1.19914
		+/+		0.472255
		+/+		1.40804
		+/+		0.630708
		+/+		1.6222
		+/+		4.04835
		+/+		2.43179
		+/+		0.537392
		+/+		0
		+/+		2.08253
		+/+		0.746968
		+/+		1.01421
		+/+		3.18079
		+/+		1.09534
		+/+		1.41057
		+/+		2.54626
		+/+		2.83883
		+/+		0.0888899
		+/+		1.65346
		+/+		1.12943
		+/+		0.961682
		+/+		0.66381
		+/+		1.49115
		+/+		2.49837
		+/+		2.46203
		+/+		4.78856
		+/+		4.08974
		+/+		1.19191
		+/+		1.80333
		+/+		2.33825
		+/+		1.88745
		+/+		2.61527
		+/+		5.00691
		+/+		0.90175
		+/+		1.01095
		+/+		0.455029
		+/+		0.817107
		+/+		0.90953
		+/+		0.51436
		+/+		2.02805
		+/+		0.795138
		+/+		1.00373
		+/+		1.17284
		+/+		4.10835
		+/+		0.628665
		+/+		4.34226
		+/+		1.36556
		+/+		1.11417
		+/+		1.20398
		+/+		3.04338
		+/+		2.28481
		+/+		3.13622
		+/+		1.501
		+/+		6.34461
		+/+		0.91396
		+/+		2.61
		+/+		1.45643
		+/+		1.46681
		+/+		2.97665
		+/+		2.46583
		+/+		3.92537
		+/+		0.830112
		+/+		1.17419
		+/+		1.23856
		+/+		3.53975
		+/+		1.40103
		+/+		2.00736
		+/+		0.192871
		+/+		2.39385
		+/+		1.05142
		+/+		1.11764
		+/+		1.24019
		+/+		0.889912
		+/+		1.16312
		+/+		2.48046
		+/+		1.00575
		+/+		2.65633
		+/+		0.23584
		+/+		1.81564
		+/+		0.0239695
		+/+		2.50494
		+/+		0.729228
		+/+		1.32355
		+/+		3.29445
		+/+		1.13972
		+/+		2.16635
		+/+		1.99598
		+/+		0.830379
		+/+		0.983869
		+/+		2.84322
		+/+		1.31681
		+/+		0.475924
		+/+		0.632965
		+/+		1.79759
		+/+		1.30873
		+/+		1.24522
		+/+		4.69431
		+/+		0.656893
		+/+		1.34902
		+/+		3.26184
		+/+		0.833602
		+/+		2.44865
		+/+		0.992323
		+/+		1.79814
		+/+		0.85469
		+/+		0.186339
		+/+		1.20201
		+/+		1.58734
		+/+		0.580275
		+/+		1.97192
		+/+		0.68804
		+/+		3.2024
		+/+		1.28418
		+/+		6.56954
		+/+		0.961734
		+/+		0
		+/+		0.743631
		+/+		3.94854
		+/+		4.8415
		+/+		0.370313
		+/+		2.34725
		+/+		2.34052
		+/+		0.785528
		+/+		0.552565
		+/+		0.290243
		+/+		0.603083
		+/+		1.111
		+/+		1.19142
		+/+		2.48541
		+/+		0.888687
		+/+		2.96776
		+/+		1.67545
		+/+		2.32839
		+/+		2.4385
		+/+		5.37656
		+/+		2.58465
		+/+		3.09291
		+/+		0.693484
		+/+		1.28051
		+/+		1.36755
		+/+		1.32132
		+/+		0.981128
		+/+		0.634896
		+/+		0.789455
		+/+		1.72878
		+/+		0.902705
		+/+		4.22386
		+/+		0.665136
		+/+		0.226075
		+/+		4.31824
		+/+		0.796576
		+/+		2.66245
		+/+		1.61919
		+/+		0
		+/+		3.03219
		+/+		2.53548
		+/+		0.796735
		+/+		2.41049
		+/+		1.42148
		+/+		1.94082
		+/+		1.3828
		+/+		1.39791
		+/+		0.829493
		+/+		3.91618
		+/+		1.03438
		+/+		1.46188
		+/+		0.745921
		+/+		0.599969
		+/+		0.363055
		+/+		3.00619
		+/+		3.359
		+/+		0.95649
		+/+		1.55657
		+/+		0.771541
		+/+		1.07863
		+/+		0.843618
		+/+		0.586455
		+/+		1.98909
		+/+		4.30409
		+/+		2.50077
		+/+		1.60166
		+/+		1.03892
		+/+		0.890081
		+/+		2.00295
		+/+		0.808589
		+/+		2.01719
		+/+		1.54931
		+/+		1.32249
		+/+		0.762456
		+/+		3.07078
		+/+		0.75858
		+/+		1.46532
		+/+		1.56956
		+/+		0.640287
		+/+		4.65615
		+/+		0.897647
		+/+		0.656745
		+/+		2.86226
		+/+		2.9699
		+/+		0.789129
		+/+		0.931003
		+/+		1.15649
		+/+		0.757975
		+/+		0.763802
		+/+		1.94223
		+/+		0.886033
		+/+		0.604005
		+/+		0.728016
		+/+		1.15554
		+/+		2.03724
		+/+		0.130215
		+/+		2.0426
		+/+		2.29157
		+/+		1.69873
		+/+		1.94925
		+/+		1.99919
		+/+		3.9891
		+/+		2.93116
		+/+		0.569366
		+/+		2.51233
		+/+		1.08954
		+/+		3.78282
		+/+		0.485588
		+/+		1.78022
		+/+		0.830621
		+/+		1.24161
		+/+		1.07379
		+/+		3.06068
		+/+		0.794813
		+/+		0.764437
		+/+		2.71445
		+/+		2.93473
		+/+		1.61228
		+/+		1.62157
		+/+		0.844726
		+/+		2.97729
		+/+		3.25618
		+/+		2.46793
		+/+		6.77541
		+/+		2.32128
		+/+		0.852704
		+/+		0.168446
		+/+		0.319313
		+/+		1.95842
		+/+		1.39978
		+/+		1.6207
		+/+		0.592851
		+/+		0.456663
		+/+		0.860514
		+/+		0.908529
		+/+		1.85365
		+/+		1.04742
		+/+		0.68685
		+/+		1.24915
		+/+		0.150791
		+/+		3.7286
		+/+		0.691636
		+/+		1.37998
		+/+		1.23461
		+/+		0.871333
		+/+		0.947685
		+/+		3.0347
		+/+		1.96351
		+/+		1.59623
		+/+		0.86366
		+/+		0.682048
		+/+		2.04507
		+/+		0.250098
		+/+		0.376167
		+/+		1.45099
		+/+		6.40787
		+/+		7.01856
		+/+		5.56896
		+/+		1.21619
		+/+		1.69659
		+/+		3.53904
		+/+		0.898923
		+/+		0.354756
		+/+		0.837873
		+/+		2.87748
		+/+		2.16965
		+/+		0.877489
		+/+		4.06223
		+/+		1.49201
		+/+		0.665759
		+/+		1.22396
		+/+		1.56392
		+/+		1.64934
		+/+		1.25285
		+/+		1.70645
		+/+		2.61757
		+/+		1.12849
		+/+		2.02205
		+/+		1.51918
		+/+		3.03135
		+/+		2.16074
		+/+		1.63767
		+/+		2.17071
		+/+		1.27131
		+/+		0.397105
		+/+		1.06266
		+/+		0.919961
		+/+		0.323407
		+/+		0.878882
		+/+		0.981702
		+/+		0.885777
		+/+		0.541584
		+/+		1.29106
		+/+		2.3646
		+/+		0.871555
		+/+		1.95622
		+/+		1.56963
		+/+		1.73769
		+/+		3.21234
		+/+		1.11885
		+/+		1.0878
		+/+		2.13134
		+/+		0.914461
		+/+		0.996839
		+/+		2.04978
		+/+		1.4374
		+/+		1.11887
		+/+		0.436358
		+/+		1.00373
		+/+		2.30434
		+/+		0.501369
		+/+		1.64604
		+/+		1.5966
		+/+		2.71873
		+/+		0.704942
		+/+		0.437791
		+/+		0.630164
		+/+		2.76401
		+/+		0.716538
		+/+		0.450325
		+/+		0.938325
		+/+		0.305956
		+/+		1.87899
		+/+		1.04373
		+/+		1.29072
		+/+		2.20337
		+/+		1.95876
		+/+		0.345036
		+/+		1.23599
		+/+		0.448585
		+/+		0.249422
		+/+		3.10126
		+/+		2.81962
		+/+		0.815262
		+/+		1.035
		+/+		1.16055
		+/+		0.920723
		+/+		1.0668
		+/+		1.3166
		+/+		0.861885
		+/+		1.4257
		+/+		1.76267
		+/+		0
		+/+		3.53191
		+/+		1.89053
		+/+		1.93812
		+/+		0.490047
		+/+		6.2145
		+/+		3.10299
		+/+		2.98701
		+/+		0.985853
		+/+		0.238994
		+/+		0.747076
		+/+		0.713856
		+/+		1.28351
		+/+		1.1817
		+/+		2.45552
		+/+		1.00295
		+/+		2.5065
		+/+		2.09211
		+/+		0.316074
		+/+		1.28128
		+/+		0.66555
		+/+		1.03818
		+/+		0.576954
		+/+		0.580382
		+/+		0.429172
		+/+		1.98769
		+/+		2.20124
		+/+		0.872168
		+/+		1.37608
		+/+		2.16319
		+/+		1.96565
		+/+		2.01551
		+/+		2.05125
		+/+		3.13888
		+/+		3.09677
		+/+		7.92209
		+/+		1.61414
		+/+		0.479554
		+/+		0.430774
		+/+		0.362562
		+/+		1.20656
		+/+		2.40269
		+/+		1.18226
		+/+		5.45423
		+/+		2.02166
		+/+		4.35537
		+/+		3.73482
		+/+		0.246179
		+/+		1.55651
		+/+		8.12196
		+/+		6.79144
		+/+		0.177827
		+/+		0.369597
		+/+		0.412834
		+/+		2.22529
		+/+		4.05849
		+/+		1.12721
		+/+		0.460917
		+/+		1.3168
		+/+		0.615589
		+/+		1.77395
		+/+		4.27848
		+/+		3.5472
		+/+		1.59635
		+/+		4.93712
		+/+		3.45978
		+/+		1.52144
		+/+		6.39605
		+/+		0.551043
		+/+		1.07636
		+/+		1.52953
		+/+		3.38197
		+/+		0.622169
		+/+		0.649056
		+/+		1.76606
		+/+		1.27541
		+/+		5.85131
		+/+		2.80045
		+/+		1.54319
		+/+		0.594759
		+/+		0.861182
		+/+		1.80243
		+/+		4.38763
		+/+		0.7474
		+/+		0.592531
		+/+		1.75398
		+/+		3.62066
		+/+		2.04127
		+/+		0.736019
		+/+		0.248222
		+/+		0.191965
		+/+		1.40448
		+/+		2.15032
		+/+		1.50453
		+/+		0.698313
		+/+		0.83292
		+/+		3.6034
		+/+		0.975798
		+/+		0.664287
		+/+		2.52761
		+/+		1.61855
		+/+		3.8803
		+/+		1.30323
		+/+		4.33712
		+/+		3.23341
		+/+		2.90732
		+/+		2.11954
		+/+		6.59873
		+/+		0.490239
		+/+		3.61264
		+/+		1.48202
		+/+		0.305234
		+/+		1.51765
		+/+		0.812189
		+/+		1.31616
		+/+		1.50232
		+/+		0.990527
		+/+		0.569018
		+/+		4.83147
		+/+		1.72157
		+/+		1.42207
		+/+		2.72381
		+/+		0.596552
		+/+		3.59291
		+/+		0.726876
		+/+		1.05215
		+/+		2.82189
		+/+		1.08715
		+/+		0.130999
		+/+		0.807044
		+/+		1.15882
		+/+		1.19369
		+/+		0.67216
		+/+		1.03384
		+/+		1.15437
		+/+		1.55003
		+/+		3.18386
		+/+		0.101208
		+/+		1.6845
		+/+		0.44535
		+/+		0.573701
		+/+		2.75113
		+/+		0.712787
		+/+		0.903504
		+/+		0.536558
		+/+		3.36066
		+/+		1.60989
		+/+		1.36348
		+/+		0.703535
		+/+		4.00713
		+/+		0.990617
		+/+		1.0467
		+/+		0.549582
		+/+		0.405699
		+/+		0.848312
		+/+		0.951277
		+/+		1.13
		+/+		4.94791
		+/+		3.01384
		+/+		4.06186
		+/+		0.957248
		+/+		4.86199
		+/+		4.22462
		+/+		2.13851
		+/+		1.35814
		+/+		3.71089
		+/+		2.55684
		+/+		2.97541
		+/+		3.721
		+/+		0.263046
		+/+		1.51567
		+/+		1.53666
		+/+		1.89357
		+/+		2.80126
		+/+		3.27501
		+/+		4.76928
		+/+		0.72593
		+/+		2.12344
		+/+		0.501224
		+/+		0.551892
		+/+		1.38013
		+/+		1.23848
		+/+		1.8697
		+/+		2.14927
		+/+		1.27443
		+/+		1.77328
		+/+		1.20471
		+/+		3.28271
		+/+		1.47585
		+/+		1.0381
		+/+		0.513509
		+/+		1.59363
		+/+		0.0623859
		+/+		0.598658
		+/+		1.55192
		+/+		1.68362
		+/+		1.14153
		+/+		1.54255
		+/+		1.88017
		+/+		2.80648
		+/+		4.52423
		+/+		1.17434
		+/+		0.15918
		+/+		2.24516
		+/+		0.832074
		+/+		3.98375
		+/+		0.410277
		+/+		0.553349
		+/+		4.10579
		+/+		1.72048
		+/+		0.91149
		+/+		1.14543
		+/+		0.933721
		+/+		0.17411
		+/+		1.62679
		+/+		3.06884
		+/+		3.77735
		+/+		1.32917
		+/+		0.571245
		+/+		2.03867
		+/+		1.73914
		+/+		3.27125
		+/+		2.32212
		+/+		0.609244
		+/+		0.217925
		+/+		0.953898
		+/+		0.939566
		+/+		1.46081
		+/+		1.81143
		+/+		0.634919
		+/+		0.23145
		+/+		0.280805
		+/+		1.47367
		+/+		2.03301
		+/+		2.23954
		+/+		2.73303
		+/+		0.727248
		+/+		0.283109
		+/+		2.41346
		+/+		1.28746
		+/+		0.548719
		+/+		1.91246
		+/+		1.72851
		+/+		0.839985
		+/+		1.67112
		+/+		1.06093
		+/+		2.26582
		+/+		1.17076
		+/+		0.391877
		+/+		2.20555
		+/+		0.501318
		+/+		1.65984
		+/+		0.0548054
		+/+		1.03632
		+/+		1.24061
		+/+		3.04666
		+/+		0.978896
		+/+		1.7598
		+/+		1.80714
		+/+		3.93084
		+/+		2.41248
		+/+		2.15922
		+/+		1.63041
		+/+		3.58696
		+/+		2.94539
		+/+		1.05712
		+/+		0.0545966
		+/+		1.07961
		+/+		2.46776
		+/+		2.39925
		+/+		1.93812
		+/+		0.8479
		+/+		1.63694
		+/+		0.666797
		+/+		1.13778
		+/+		1.19916
		+/+		2.56127
		+/+		3.34996
		+/+		0.819539
		+/+		0.103263
		+/+		0.842499
		+/+		0.591238
		+/+		1.82343
		+/+		0.886929
		+/+		0.307465
		+/+		2.27387
		+/+		0.613808
		+/+		2.01328
		+/+		0.463817
		+/+		1.40529
		+/+		1.7547
		+/+		0.543123
		+/+		0.63045
		+/+		0.203189
		+/+		3.24742
		+/+		1.07636
		+/+		3.18614
		+/+		2.95766
		+/+		1.12204
		+/+		3.52858
		+/+		0.569312
		+/+		2.3486
		+/+		1.37936
		+/+		1.23489
		+/+		3.71554
		+/+		0.343815
		+/+		1.99999
		+/+		1.28897
		+/+		0.720256
		+/+		1.12842
		+/+		1.87108
		+/+		4.00333
		+/+		1.12652
		+/+		7.30671
		+/+		5.33164
		+/+		0.681965
		+/+		1.39769
		+/+		0.772833
		+/+		0.669675
		+/+		4.26467
		+/+		1.29865
		+/+		0.44915
		+/+		2.13415
		+/+		0.95361
		+/+		0.851417
		+/+		1.94764
		+/+		1.67335
		+/+		1.57998
		+/+		0.113705
		+/+		1.19458
		+/+		0.848413
		+/+		0.34416
		+/+		1.31664
		+/+		1.22215
		+/+		0.477059
		+/+		1.27522
		+/+		2.23988
		+/+		0.406479
		+/+		0.448589
		+/+		0.884082
		+/+		0.506864
		+/+		1.03759
		+/+		0.804843
		+/+		2.86702
		+/+		2.21625
		+/+		0.84127
		+/+		3.12657
		+/+		1.40296
		+/+		1.94121
		+/+		4.78289
		+/+		5.03768
		+/+		0.665993
		+/+		0.688511
		+/+		2.86689
		+/+		1.35416
		+/+		1.8991
		+/+		3.43012
		+/+		1.77725
		+/+		0.713698
		+/+		0.655097
		+/+		0.780587
		+/+		2.14191
		+/+		0.997245
		+/+		1.21932
		+/+		0.65009
		+/+		2.58623
		+/+		0.611451
		+/+		0.562337
		+/+		0.542474
		+/+		1.14605
		+/+		3.3392
		+/+		1.69118
		+/+		0.502108
		+/+		1.15318
		+/+		0.750209
		+/+		0.777911
		+/+		2.35138
		+/+		2.62721
		+/+		1.66375
		+/+		0.731656
		+/+		1.1948
		+/+		0.976067
		+/+		2.13008
		+/+		0.958401
		+/+		1.37736
		+/+		0.973787
		+/+		1.1887
		+/+		1.08577
		+/+		1.14495
		+/+		0.842418
		+/+		1.8553
		+/+		0.337334
		+/+		1.79258
		+/+		0.526153
		+/+		2.34916
		+/+		4.46193
		+/+		0.717807
		+/+		8.01898
		+/+		0.594846
		+/+		0.395096
		+/+		2.21148
		+/+		1.04193
		+/+		0.800834
		+/+		0.763136
		+/+		0.427316
		+/+		0.280524
		+/+		2.39848
		+/+		0.571224
		+/+		2.56832
		+/+		0.304694
		+/+		2.24
		+/+		0.538235
		+/+		0.994121
		+/+		1.04775
		+/+		1.13301
		+/+		0.920545
		+/+		0.921148
		+/+		1.61441
		+/+		3.98093
		+/+		0.43902
		+/+		1.31623
		+/+		1.39385
		+/+		2.83708
		+/+		0.475259
		+/+		3.34464
		+/+		1.06001
		+/+		1.94056
		+/+		0.957536
		+/+		0.819711
		+/+		2.27719
		+/+		4.11224
		+/+		1.20961
		+/+		1.32001
		+/+		1.66429
		+/+		0.258587
		+/+		1.09775
		+/+		0.898648
		+/+		0.695004
		+/+		0
		+/+		2.08684
		+/+		1.80801
		+/+		1.23926
		+/+		1.54611
		+/+		0.474717
		+/+		0.241461
		+/+		2.56098
		+/+		0.852513
		+/+		0.731528
		+/+		3.68707
		+/+		3.57107
		+/+		2.77948
		+/+		1.01688
		+/+		1.54215
		+/+		3.22744
		+/+		3.1428
		+/+		1.02327
		+/+		1.08632
		+/+		2.1668
		+/+		0
		+/+		1.34079
		+/+		0.430661
		+/+		0.566157
		+/+		2.6304
		+/+		1.68514
		+/+		1.57733
		+/+		1.94102
		+/+		1.39432
		+/+		2.36066
		+/+		2.10554
		+/+		0.825545
		+/+		3.69606
		+/+		0.440385
		+/+		1.09761
		+/+		1.22309
		+/+		0.433428
		+/+		2.06263
		+/+		0.727447
		+/+		0.368892
		+/+		1.05197
		+/+		0.316793
		+/+		1.00977
		+/+		1.02016
		+/+		1.71111
		+/+		4.08985
		+/+		0.881369
		+/+		1.81828
		+/+		1.37702
		+/+		3.04355
		+/+		0.523546
		+/+		0.444073
		+/+		0.360986
		+/+		1.39118
		+/+		1.79558
		+/+		2.06622
		+/+		0.632205
		+/+		2.0719
		+/+		1.66907
		+/+		1.93693
		+/+		1.36782
		+/+		3.69047
		+/+		1.08929
		+/+		1.62758
		+/+		1.81212
		+/+		1.86172
		+/+		0.679469
		+/+		1.0064
		+/+		0.469342
		+/+		0.898827
		+/+		2.94384
		+/+		3.94649
		+/+		1.50501
		+/+		0.745777
		+/+		0.94213
		+/+		0.0862104
		+/+		2.80725
		+/+		0.013958
		+/+		1.06938
		+/+		1.47621
		+/+		0.555922
		+/+		3.93646
		+/+		0.565147
		+/+		0.310963
		+/+		0.587942
		+/+		0.477153
		+/+		1.17477
		+/+		1.22785
		+/+		0.97522
		+/+		1.57535
		+/+		2.20406
		+/+		0.394412
		+/+		0.216359
		+/+		1.45984
		+/+		0.870138
		+/+		0.763641
		+/+		0.645699
		+/+		1.49792
		+/+		1.30031
		+/+		4.5522
		+/+		0.764775
		+/+		1.38655
		+/+		0.941876
		+/+		2.00941
		+/+		5.09965
		+/+		1.34172
		+/+		0.636828
		+/+		2.26933
		+/+		1.89131
		+/+		0.966409
		+/+		0.568338
		+/+		2.55044
		+/+		1.02402
		+/+		0
		+/+		1.02389
		+/+		1.56374
		+/+		1.46794
		+/+		1.02159
		+/+		0.971695
		+/+		1.86172
		+/+		3.60312
		+/+		3.06153
		+/+		4.45807
		+/+		0.94345
		+/+		3.26369
		+/+		1.0466
		+/+		0.959559
		+/+		1.45374
		+/+		0.367005
		+/+		1.53661
		+/+		0.24996
		+/+		2.12825
		+/+		4.58744
		+/+		4.62927
		+/+		4.77472
		+/+		0.673961
		+/+		1.30343
		+/+		0.474421
		+/+		1.58571
		+/+		0.561349
		+/+		0.367233
		+/+		2.29051
		+/+		1.2547
		+/+		1.40958
		+/+		0.189457
		+/+		2.24343
		+/+		3.37295
		+/+		4.5323
		+/+		1.44433
		+/+		0.2865
		+/+		1.40438
		+/+		2.63399
		+/+		1.84914
		+/+		1.04872
		+/+		0.890243
		+/+		2.133
		+/+		0.0944169
		+/+		0.837536
		+/+		4.02766
		+/+		0.928292
		+/+		1.38581
		+/+		2.11362
		+/+		1.769
		+/+		0.848621
		+/+		1.29472
		+/+		3.2988
		+/+		1.73441
		+/+		6.16369
		+/+		0
		+/+		0.993664
		+/+		0.901491
		+/+		1.07716
		+/+		0.921507
		+/+		1.39814
		+/+		1.78645
		+/+		1.68493
		+/+		6.27692
		+/+		2.75165
		+/+		1.23833
		+/+		2.59795
		+/+		3.45137
		+/+		0.613572
		+/+		1.41239
		+/+		2.62828
		+/+		1.19064
		+/+		1.25715
		+/+		3.12626
		+/+		0.966907
		+/+		1.29136
		+/+		0.387812
		+/+		1.89166
		+/+		0.778781
		+/+		7.47062
		+/+		3.73266
		+/+		3.5478
		+/+		2.02566
		+/+		0.6816
		+/+		2.78483
		+/+		1.32979
		+/+		0
		+/+		1.27464
		+/+		3.4986
		+/+		1.99332
		+/+		0.654578
		+/+		1.62187
		+/+		4.17466
		+/+		2.92808
		+/+		1.8005
		+/+		2.99437
		+/+		2.51803
		+/+		1.61951
		+/+		2.39016
		+/+		3.75891
		+/+		0
		+/+		2.45784
		+/+		2.05672
		+/+		2.51914
		+/+		2.23763
		+/+		1.43441
		+/+		2.56009
		+/+		8.43822
		+/+		4.27583
		+/+		2.55521
		+/+		4.42001
		+/+		1.17552
		+/+		0.800056
		+/+		0.685557
		+/+		3.36823
		+/+		2.56013
		+/+		1.22558
		+/+		2.9965
		+/+		1.93512
		+/+		0.188505
		+/+		2.33886
		+/+		2.1148
		+/+		5.75832
		+/+		1.70314
		+/+		2.67878
		+/+		1.92744
		+/+		1.03433
		+/+		0.962625
		+/+		1.17744
		+/+		2.67793
		+/+		0.73939
		+/+		4.46235
		+/+		0.362217
		+/+		3.61355
		+/+		4.97053
		+/+		0.804238
		+/+		5.04742
		+/+		1.02651
		+/+		2.90196
		+/+		2.12179
		+/+		0.594385
		+/+		1.89975
		+/+		0.837665
		+/+		3.56759
		+/+		1.24332
		+/+		3.85325
		+/+		4.74383
		+/+		0.910143
		+/+		2.76928
		+/+		1.53686
		+/+		1.62313
		+/+		0.398982
		+/+		0.806906
		+/+		1.03492
		+/+		1.25971
		+/+		1.55529
		+/+		2.23189
		+/+		1.62029
		+/+		0.5293
		+/+		4.10632
		+/+		0.646185
		+/+		0.906198
		+/+		0.705884
		+/+		1.18894
		+/+		0.733845
		+/+		0.944758
		+/+		1.49232
		+/+		1.04567
		+/+		1.10473
		+/+		0.595702
		+/+		1.24004
		+/+		1.57748
		+/+		1.96087
		+/+		6.83511
		+/+		2.33411
		+/+		1.28797
		+/+		1.37405
		+/+		1.64291
		+/+		1.47944
		+/+		4.81349
		+/+		2.41569
		+/+		0.164881
		+/+		1.12769
		+/+		0.19155
		+/+		1.83892
		+/+		1.5522
		+/+		1.35398
		+/+		0.395568
		+/+		1.21466
		+/+		0.778354
		+/+		1.32464
		+/+		0.865563
		+/+		0.648434
		+/+		2.16994
		+/+		1.49043
		+/+		1.26044
		+/+		0.0648469
		+/+		3.74906
		+/+		2.64325
		+/+		0.741363
		+/+		3.8753
		+/+		1.84455
		+/+		1.91165
		+/+		2.62212
		+/+		0.146017
		+/+		2.79911
		+/+		0.505993
		+/+		2.68537
		+/+		0.562415
		+/+		1.32096
		+/+		0.572218
		+/+		1.2703
		+/+		0
		+/+		1.9344
		+/+		1.0944
		+/+		1.80939
		+/+		2.42616
		+/+		1.0327
		+/+		0.273302
		+/+		1.4676
		+/+		1.55852
		+/+		0.0184652
		+/+		4.87609
		+/+		0.69424
		+/+		2.38126
		+/+		0.779814
		+/+		0.42813
		+/+		3.31777
		+/+		2.93904
		+/+		1.42708
		+/+		3.98098
		+/+		2.69444
		+/+		3.43151
		+/+		1.57195
		+/+		1.78472
		+/+		3.89348
		+/+		2.69392
		+/+		1.89279
		+/+		0.88153
		+/+		1.34448
		+/+		1.68394
		+/+		2.24899
		+/+		2.2153
		+/+		0
		+/+		3.47161
		+/+		1.32639
		+/+		1.26207
		+/+		4.07392
		+/+		1.50385
		+/+		0.127069
		+/+		3.03251
		+/+		1.82038
		+/+		1.05178
		+/+		2.68293
		+/+		2.59963
		+/+		1.51102
		+/+		0.860156
		+/+		2.20884
		+/+		3.10856
		+/+		1.72121
		+/+		1.61238
		+/+		2.20024
		+/+		1.72888
		+/+		0.560997
		+/+		2.83038
		+/+		0
		+/+		2.56335
		+/+		1.42056
		+/+		1.16916
		+/+		1.44542
		+/+		2.19743
		+/+		3.14208
		+/+		2.23803
		+/+		1.27363
		+/+		0.356845
		+/+		2.74214
		+/+		0.455203
		+/+		2.24888
		+/+		1.49655
[truncated: 111,156 more rows]

## Sheet: Fig. 5m
	DIV	NeuronID	Genotype		Inter-event interval (ms)
	DIV21	E573-2-6-1	+/+		718.094
	DIV21	E573-2-6-1	+/+		187
	DIV21	E573-2-6-1	+/+		441.406
	DIV21	E573-2-6-1	+/+		533.195
	DIV21	E573-2-6-1	+/+		383.898
	DIV21	E573-2-6-1	+/+		336.406
	DIV21	E573-2-6-1	+/+		163.797
	DIV21	E573-2-6-1	+/+		466.5
	DIV21	E573-2-6-1	+/+		792.5
	DIV21	E573-2-6-1	+/+		184.898
	DIV21	E573-2-6-1	+/+		1071.9
	DIV21	E573-2-6-1	+/+		236.805
	DIV21	E573-2-6-1	+/+		176.398
	DIV21	E573-2-6-1	+/+		101.601
	DIV21	E573-2-6-1	+/+		769.102
	DIV21	E573-2-6-1	+/+		49.4999
	DIV21	E573-2-6-1	+/+		468.898
	DIV21	E573-2-6-1	+/+		187.398
	DIV21	E573-2-6-1	+/+		88.3985
	DIV21	E573-2-6-1	+/+		244.305
	DIV21	E573-2-6-1	+/+		259.695
	DIV21	E573-2-6-1	+/+		474.102
	DIV21	E573-2-6-1	+/+		2227.8
	DIV21	E573-2-6-1	+/+		755.906
	DIV21	E573-2-6-1	+/+		161.094
	DIV21	E573-2-6-1	+/+		53.2031
	DIV21	E573-2-6-1	+/+		251.102
	DIV21	E573-2-6-1	+/+		244.898
	DIV21	E573-2-6-1	+/+		909.898
	DIV21	E573-2-6-1	+/+		1085
	DIV21	E573-2-6-1	+/+		41.1015
	DIV21	E573-2-6-1	+/+		931.898
	DIV21	E573-2-6-1	+/+		384.102
	DIV21	E573-2-6-1	+/+		519.602
	DIV21	E573-2-6-1	+/+		810.898
	DIV21	E573-2-6-1	+/+		119.797
	DIV21	E573-2-6-1	+/+		320
	DIV21	E573-2-6-1	+/+		563.406
	DIV21	E573-2-6-1	+/+		236.695
	DIV21	E573-2-6-1	+/+		372.305
	DIV21	E573-2-6-1	+/+		160.797
	DIV21	E573-2-6-1	+/+		319.703
	DIV21	E573-2-6-1	+/+		514.5
	DIV21	E573-2-6-1	+/+		791.695
	DIV21	E573-2-6-1	+/+		362.102
	DIV21	E573-2-6-1	+/+		721.297
	DIV21	E573-2-6-1	+/+		110.805
	DIV21	E573-2-6-1	+/+		0.000125
	DIV21	E573-2-6-1	+/+		728.5
	DIV21	E573-2-6-1	+/+		763.102
	DIV21	E573-2-6-1	+/+		439.297
	DIV21	E573-2-6-1	+/+		239.5
	DIV21	E573-2-6-1	+/+		850.898
	DIV21	E573-2-6-1	+/+		388
	DIV21	E573-2-6-1	+/+		647.203
	DIV21	E573-2-6-1	+/+		724.297
	DIV21	E573-2-6-1	+/+		298.5
	DIV21	E573-2-6-1	+/+		595.898
	DIV21	E573-2-6-1	+/+		1089.5
	DIV21	E573-2-6-1	+/+		87.3047
	DIV21	E573-2-6-1	+/+		525.5
	DIV21	E573-2-6-1	+/+		273.195
	DIV21	E573-2-6-1	+/+		247.906
	DIV21	E573-2-6-1	+/+		272.398
	DIV21	E573-2-6-1	+/+		246.695
	DIV21	E573-2-6-1	+/+		668.406
	DIV21	E573-2-6-1	+/+		160.195
	DIV21	E573-2-6-1	+/+		2.5e-05
	DIV21	E573-2-6-1	+/+		724.703
	DIV21	E573-2-6-1	+/+		910.195
	DIV21	E573-2-6-1	+/+		637.305
	DIV21	E573-2-6-1	+/+		483.399
	DIV21	E573-2-6-1	+/+		469.898
	DIV21	E573-2-6-1	+/+		530.102
	DIV21	E573-2-6-1	+/+		922.297
	DIV21	E573-2-6-1	+/+		123.703
	DIV21	E573-2-6-1	+/+		267.5
	DIV21	E573-2-6-1	+/+		195.297
	DIV21	E573-2-6-1	+/+		2142.2
	DIV21	E573-2-6-1	+/+		423.203
	DIV21	E573-2-6-1	+/+		0.000125
	DIV21	E573-2-6-1	+/+		773.195
	DIV21	E573-2-6-1	+/+		6.25e-05
	DIV21	E573-2-6-1	+/+		227.102
	DIV21	E573-2-6-1	+/+		1520.2
	DIV21	E573-2-6-1	+/+		321.594
	DIV21	E573-2-6-1	+/+		352.406
	DIV21	E573-2-6-1	+/+		2215
	DIV21	E573-2-6-1	+/+		425.797
	DIV21	E573-2-6-1	+/+		106.297
	DIV21	E573-2-6-1	+/+		218.5
	DIV21	E573-2-6-1	+/+		613.609
	DIV21	E573-2-6-1	+/+		47
	DIV21	E573-2-6-1	+/+		2781.09
	DIV21	E573-2-6-1	+/+		1453.09
	DIV21	E573-2-6-1	+/+		126.609
	DIV21	E573-2-6-1	+/+		707.797
	DIV21	E573-2-6-1	+/+		749.594
	DIV21	E573-2-6-1	+/+		1144.2
	DIV21	E573-2-6-1	+/+		363.609
	DIV21	E573-2-6-1	+/+		1941.69
	DIV21	E573-2-6-1	+/+		219.406
	DIV21	E573-2-6-1	+/+		3091
	DIV21	E573-2-6-1	+/+		879.406
	DIV21	E573-2-6-1	+/+		746.187
	DIV21	E573-2-6-1	+/+		679.812
	DIV21	E573-2-6-1	+/+		457.594
	DIV21	E573-2-6-1	+/+		1132.59
	DIV21	E573-2-6-1	+/+		1000.5
	DIV21	E573-2-6-1	+/+		2175.61
	DIV21	E573-2-6-1	+/+		978.594
	DIV21	E573-2-6-1	+/+		212
	DIV21	E573-2-6-1	+/+		364.406
	DIV21	E573-2-6-1	+/+		79.7972
	DIV21	E573-2-6-1	+/+		1360.91
	DIV21	E573-2-6-1	+/+		1253.69
	DIV21	E573-2-6-1	+/+		431.812
	DIV21	E573-2-6-1	+/+		150
	DIV21	E573-2-6-1	+/+		232.5
	DIV21	E573-2-6-1	+/+		603.89
	DIV21	E573-2-6-1	+/+		120.609
	DIV21	E573-2-6-1	+/+		48.0938
	DIV21	E573-2-6-1	+/+		354.906
	DIV21	E573-2-6-1	+/+		325.297
	DIV21	E573-2-6-1	+/+		1864.59
	DIV21	E573-2-6-1	+/+		442.109
	DIV21	E573-2-6-1	+/+		183.797
	DIV21	E573-2-6-1	+/+		654.391
	DIV21	E573-2-6-1	+/+		1184.31
	DIV21	E573-2-6-1	+/+		2542.89
	DIV21	E573-2-6-1	+/+		3525.61
	DIV21	E573-2-6-1	+/+		501.5
	DIV21	E573-2-6-1	+/+		976.891
	DIV21	E573-2-6-1	+/+		553.406
	DIV21	E573-2-6-1	+/+		394.703
	DIV21	E573-2-6-1	+/+		443.891
	DIV21	E573-2-6-1	+/+		523.609
	DIV21	E573-2-6-1	+/+		555.891
	DIV21	E573-2-6-1	+/+		501.797
	DIV21	E573-2-6-1	+/+		148.906
	DIV21	E573-2-6-1	+/+		833.703
	DIV21	E573-2-6-1	+/+		111.703
	DIV21	E573-2-6-1	+/+		514.594
	DIV21	E573-2-6-1	+/+		1726.09
	DIV21	E573-2-6-1	+/+		288.203
	DIV21	E573-2-6-1	+/+		198.5
	DIV21	E573-2-6-1	+/+		113.203
	DIV21	E573-2-6-1	+/+		123.203
	DIV21	E573-2-6-1	+/+		1318.8
	DIV21	E573-2-6-1	+/+		1770.59
	DIV21	E573-2-6-1	+/+		176.906
	DIV21	E573-2-6-1	+/+		699.703
	DIV21	E573-2-6-1	+/+		742.703
	DIV21	E573-2-6-1	+/+		364.094
	DIV21	E573-2-6-1	+/+		222.797
	DIV21	E573-2-6-1	+/+		77.5
	DIV21	E573-2-6-1	+/+		0.000275
	DIV21	E573-2-6-1	+/+		409.203
	DIV21	E573-2-6-1	+/+		389.703
	DIV21	E573-2-6-1	+/+		514.703
	DIV21	E573-2-6-1	+/+		784.297
	DIV21	E573-2-6-1	+/+		92.7966
	DIV21	E573-2-6-1	+/+		99.5002
	DIV21	E573-2-6-1	+/+		797.797
	DIV21	E573-2-6-1	+/+		82.1093
	DIV21	E573-2-6-1	+/+		1009
	DIV21	E573-2-6-1	+/+		595
	DIV21	E573-2-6-1	+/+		310
	DIV21	E573-2-6-1	+/+		1032.19
	DIV21	E573-2-6-1	+/+		1462.41
	DIV21	E573-2-6-1	+/+		246.594
	DIV21	E573-2-6-1	+/+		784.5
	DIV21	E573-2-6-1	+/+		1494.11
	DIV21	E573-2-6-1	+/+		503.203
	DIV21	E573-2-6-1	+/+		86.3905
	DIV21	E573-2-6-1	+/+		118.906
	DIV21	E573-2-6-1	+/+		240.094
	DIV21	E573-2-6-1	+/+		605.109
	DIV21	E573-2-6-1	+/+		473.594
	DIV21	E573-2-6-1	+/+		1720.8
	DIV21	E573-2-6-1	+/+		2008.8
	DIV21	E573-2-6-1	+/+		259
	DIV21	E573-2-6-1	+/+		118.11
	DIV21	E573-2-6-1	+/+		836.5
	DIV21	E573-2-6-1	+/+		163.703
	DIV21	E573-2-6-1	+/+		924.391
	DIV21	E573-2-6-1	+/+		132.5
	DIV21	E573-2-6-1	+/+		449
	DIV21	E573-2-6-1	+/+		135
	DIV21	E573-2-6-1	+/+		197.703
	DIV21	E573-2-6-1	+/+		489.5
	DIV21	E573-2-6-1	+/+		189.094
	DIV21	E573-2-6-1	+/+		134.703
	DIV21	E573-2-6-1	+/+		34.4063
	DIV21	E573-2-6-1	+/+		401.5
	DIV21	E573-2-6-1	+/+		587.391
	DIV21	E573-2-6-1	+/+		568
	DIV21	E573-2-6-1	+/+		131.312
	DIV21	E573-2-6-1	+/+		289.5
	DIV21	E573-2-6-1	+/+		224.5
	DIV21	E573-2-6-1	+/+		507.891
	DIV21	E573-2-6-1	+/+		207.703
	DIV21	E573-2-6-1	+/+		264.797
	DIV21	E573-2-6-1	+/+		342.906
	DIV21	E574-3	+/+		154.703
	DIV21	E574-3	+/+		69.0939
	DIV21	E574-3	+/+		537.101
	DIV21	E574-3	+/+		90.1016
	DIV21	E574-3	+/+		120.797
	DIV21	E574-3	+/+		439
	DIV21	E574-3	+/+		128.703
	DIV21	E574-3	+/+		713
	DIV21	E574-3	+/+		67.2031
	DIV21	E574-3	+/+		156.094
	DIV21	E574-3	+/+		165
	DIV21	E574-3	+/+		153.906
	DIV21	E574-3	+/+		72.2968
	DIV21	E574-3	+/+		53.3984
	DIV21	E574-3	+/+		53.5
	DIV21	E574-3	+/+		248.102
	DIV21	E574-3	+/+		368.5
	DIV21	E574-3	+/+		86.8984
	DIV21	E574-3	+/+		225.101
	DIV21	E574-3	+/+		78.2033
	DIV21	E574-3	+/+		49.3983
	DIV21	E574-3	+/+		295
	DIV21	E574-3	+/+		185.297
	DIV21	E574-3	+/+		119.805
	DIV21	E574-3	+/+		213.094
	DIV21	E574-3	+/+		64.8048
	DIV21	E574-3	+/+		131
	DIV21	E574-3	+/+		209.101
	DIV21	E574-3	+/+		168.195
	DIV21	E574-3	+/+		46.9999
	DIV21	E574-3	+/+		281.102
	DIV21	E574-3	+/+		83.8984
	DIV21	E574-3	+/+		266.102
	DIV21	E574-3	+/+		55.9999
	DIV21	E574-3	+/+		331.203
	DIV21	E574-3	+/+		302.297
	DIV21	E574-3	+/+		178.398
	DIV21	E574-3	+/+		250
	DIV21	E574-3	+/+		53.7032
	DIV21	E574-3	+/+		55.6954
	DIV21	E574-3	+/+		118.703
	DIV21	E574-3	+/+		295.797
	DIV21	E574-3	+/+		189.5
	DIV21	E574-3	+/+		332.602
	DIV21	E574-3	+/+		259.805
	DIV21	E574-3	+/+		91.8986
	DIV21	E574-3	+/+		126.898
	DIV21	E574-3	+/+		128.5
	DIV21	E574-3	+/+		653.703
	DIV21	E574-3	+/+		38.5939
	DIV21	E574-3	+/+		125.601
	DIV21	E574-3	+/+		150.703
	DIV21	E574-3	+/+		688.195
	DIV21	E574-3	+/+		489.305
	DIV21	E574-3	+/+		111.297
	DIV21	E574-3	+/+		101.203
	DIV21	E574-3	+/+		77.3985
	DIV21	E574-3	+/+		103.399
	DIV21	E574-3	+/+		38.1014
	DIV21	E574-3	+/+		126
	DIV21	E574-3	+/+		87.7032
	DIV21	E574-3	+/+		45.1954
	DIV21	E574-3	+/+		57.3985
	DIV21	E574-3	+/+		101.305
	DIV21	E574-3	+/+		77.6954
	DIV21	E574-3	+/+		304.203
	DIV21	E574-3	+/+		167.602
	DIV21	E574-3	+/+		58.6953
	DIV21	E574-3	+/+		110.805
	DIV21	E574-3	+/+		46.1017
	DIV21	E574-3	+/+		116.297
	DIV21	E574-3	+/+		75.8985
	DIV21	E574-3	+/+		129.398
	DIV21	E574-3	+/+		63.8047
	DIV21	E574-3	+/+		58.6953
	DIV21	E574-3	+/+		140.305
	DIV21	E574-3	+/+		148.5
	DIV21	E574-3	+/+		38.1014
	DIV21	E574-3	+/+		49.5
	DIV21	E574-3	+/+		113.898
	DIV21	E574-3	+/+		67.1016
	DIV21	E574-3	+/+		2.5e-05
	DIV21	E574-3	+/+		91.5937
	DIV21	E574-3	+/+		136.102
	DIV21	E574-3	+/+		122.899
	DIV21	E574-3	+/+		44.1014
	DIV21	E574-3	+/+		141.5
	DIV21	E574-3	+/+		294.102
	DIV21	E574-3	+/+		176.5
	DIV21	E574-3	+/+		71.6018
	DIV21	E574-3	+/+		235.898
	DIV21	E574-3	+/+		283.898
	DIV21	E574-3	+/+		118.703
	DIV21	E574-3	+/+		294.5
	DIV21	E574-3	+/+		151.5
	DIV21	E574-3	+/+		184.297
	DIV21	E574-3	+/+		321.805
	DIV21	E574-3	+/+		267.297
	DIV21	E574-3	+/+		143.297
	DIV21	E574-3	+/+		359.602
	DIV21	E574-3	+/+		244.602
	DIV21	E574-3	+/+		86.3984
	DIV21	E574-3	+/+		711.602
	DIV21	E574-3	+/+		102.398
	DIV21	E574-3	+/+		249.602
	DIV21	E574-3	+/+		461
	DIV21	E574-3	+/+		174.297
	DIV21	E574-3	+/+		68.6016
	DIV21	E574-3	+/+		588.305
	DIV21	E574-3	+/+		44.7971
	DIV21	E574-3	+/+		260.601
	DIV21	E574-3	+/+		125.797
	DIV21	E574-3	+/+		51.6014
	DIV21	E574-3	+/+		217.398
	DIV21	E574-3	+/+		48.2032
	DIV21	E574-3	+/+		400.797
	DIV21	E574-3	+/+		105.203
	DIV21	E574-3	+/+		51.7969
	DIV21	E574-3	+/+		100.102
	DIV21	E574-3	+/+		142.398
	DIV21	E574-3	+/+		242.305
	DIV21	E574-3	+/+		127.594
	DIV21	E574-3	+/+		93.2031
	DIV21	E574-3	+/+		453.5
	DIV21	E574-3	+/+		129.297
	DIV21	E574-3	+/+		596.203
	DIV21	E574-3	+/+		114.797
	DIV21	E574-3	+/+		72.8047
	DIV21	E574-3	+/+		238
	DIV21	E574-3	+/+		251.398
	DIV21	E574-3	+/+		210.203
	DIV21	E574-3	+/+		96.7968
	DIV21	E574-3	+/+		280
	DIV21	E574-3	+/+		527.797
	DIV21	E574-3	+/+		191.406
	DIV21	E574-3	+/+		139.297
	DIV21	E574-3	+/+		310.203
	DIV21	E574-3	+/+		94.3984
	DIV21	E574-3	+/+		527.898
	DIV21	E574-3	+/+		195.102
	DIV21	E574-3	+/+		102.695
	DIV21	E574-3	+/+		182.406
	DIV21	E574-3	+/+		153.5
	DIV21	E574-3	+/+		95.3984
	DIV21	E574-3	+/+		173.297
	DIV21	E574-3	+/+		56.1015
	DIV21	E574-3	+/+		72.7969
	DIV21	E574-3	+/+		28.4999
	DIV21	E574-3	+/+		250.203
	DIV21	E574-3	+/+		84.5
	DIV21	E574-3	+/+		134.203
	DIV21	E574-3	+/+		124.899
	DIV21	E574-3	+/+		88.1014
	DIV21	E574-3	+/+		120.594
	DIV21	E574-3	+/+		212.203
	DIV21	E574-3	+/+		291.602
	DIV21	E574-3	+/+		134.101
	DIV21	E574-3	+/+		81.5002
	DIV21	E574-3	+/+		114.094
	DIV21	E574-3	+/+		340.805
	DIV21	E574-3	+/+		46.1016
	DIV21	E574-3	+/+		50.5001
	DIV21	E574-3	+/+		57.2967
	DIV21	E574-3	+/+		113.898
	DIV21	E574-3	+/+		144.398
	DIV21	E574-3	+/+		166.906
	DIV21	E574-3	+/+		95.0936
	DIV21	E574-3	+/+		444.203
	DIV21	E574-3	+/+		262
	DIV21	E574-3	+/+		94.0002
	DIV21	E574-3	+/+		70.9998
	DIV21	E574-3	+/+		358.102
	DIV21	E574-3	+/+		66.3985
	DIV21	E574-3	+/+		460.797
	DIV21	E574-3	+/+		265.703
	DIV21	E574-3	+/+		68.5
	DIV21	E574-3	+/+		373.102
	DIV21	E574-3	+/+		63.9999
	DIV21	E574-3	+/+		158.297
	DIV21	E574-3	+/+		45.4999
	DIV21	E574-3	+/+		231.5
	DIV21	E574-3	+/+		641.703
	DIV21	E574-3	+/+		142.797
	DIV21	E574-3	+/+		406.102
	DIV21	E574-3	+/+		179.602
	DIV21	E574-3	+/+		93.1014
	DIV21	E574-3	+/+		147.399
	DIV21	E574-3	+/+		194.797
	DIV21	E574-3	+/+		531.305
	DIV21	E574-3	+/+		65.1953
	DIV21	E574-3	+/+		134.305
	DIV21	E574-3	+/+		275
	DIV21	E574-3	+/+		113.297
	DIV21	E574-3	+/+		108.297
	DIV21	E574-3	+/+		94.8046
	DIV21	E574-3	+/+		56.5001
	DIV21	E574-3	+/+		55.4999
	DIV21	E574-3	+/+		112.695
	DIV21	E574-3	+/+		195
	DIV21	E574-3	+/+		154.805
	DIV21	E574-3	+/+		397.602
	DIV21	E574-3	+/+		45.1953
	DIV21	E574-3	+/+		479.602
	DIV21	E574-3	+/+		43.7031
	DIV21	E574-3	+/+		132.5
	DIV21	E574-3	+/+		97.5937
	DIV21	E574-3	+/+		48.4063
	DIV21	E574-3	+/+		172.797
	DIV21	E574-3	+/+		172.5
	DIV21	E574-3	+/+		80.2031
	DIV21	E574-3	+/+		120
	DIV21	E574-3	+/+		343.398
	DIV21	E574-3	+/+		368.5
	DIV21	E574-3	+/+		272.602
	DIV21	E574-3	+/+		188
	DIV21	E574-3	+/+		451.898
	DIV21	E574-3	+/+		97.0001
	DIV21	E574-3	+/+		96.4999
	DIV21	E574-3	+/+		57.1953
	DIV21	E574-3	+/+		299.703
	DIV21	E574-3	+/+		71.2967
	DIV21	E574-3	+/+		175
	DIV21	E574-3	+/+		59.7033
	DIV21	E574-3	+/+		42.9999
	DIV21	E574-3	+/+		114.703
	DIV21	E574-3	+/+		188.297
	DIV21	E574-3	+/+		272.797
	DIV21	E574-3	+/+		105.305
	DIV21	E574-3	+/+		237
	DIV21	E574-3	+/+		94.7969
	DIV21	E574-3	+/+		237.602
	DIV21	E574-3	+/+		125.297
	DIV21	E574-3	+/+		114.5
	DIV21	E574-3	+/+		223.406
	DIV21	E574-3	+/+		85.7968
	DIV21	E574-3	+/+		296.703
	DIV21	E574-3	+/+		297.594
	DIV21	E574-3	+/+		258.305
	DIV21	E574-3	+/+		113.297
	DIV21	E574-3	+/+		477.305
	DIV21	E574-3	+/+		259.094
	DIV21	E574-3	+/+		256.703
	DIV21	E574-3	+/+		93.6017
	DIV21	E574-3	+/+		282.297
	DIV21	E574-3	+/+		415.805
	DIV21	E574-3	+/+		245.5
	DIV21	E574-3	+/+		51.5001
	DIV21	E574-3	+/+		74.8982
	DIV21	E574-3	+/+		114.5
	DIV21	E574-3	+/+		134.797
	DIV21	E574-3	+/+		357.602
	DIV21	E574-3	+/+		145
	DIV21	E574-3	+/+		123.5
	DIV21	E574-3	+/+		114.797
	DIV21	E574-3	+/+		82.1016
	DIV21	E574-3	+/+		100.305
	DIV21	E574-3	+/+		31.297
	DIV21	E574-3	+/+		423.898
	DIV21	E574-3	+/+		484.203
	DIV21	E574-3	+/+		477.297
	DIV21	E574-3	+/+		116.203
	DIV21	E574-3	+/+		145.297
	DIV21	E574-3	+/+		83.1015
	DIV21	E574-3	+/+		47.2032
	DIV21	E574-3	+/+		113.094
	DIV21	E574-3	+/+		38.4063
	DIV21	E574-3	+/+		115.797
	DIV21	E574-3	+/+		273.703
	DIV21	E574-3	+/+		177.094
	DIV21	E574-3	+/+		390.305
	DIV21	E574-3	+/+		143.5
	DIV21	E574-3	+/+		156.602
	DIV21	E574-3	+/+		154.594
	DIV21	E574-3	+/+		122
	DIV21	E574-3	+/+		52.4063
	DIV21	E574-3	+/+		102.5
	DIV21	E574-3	+/+		151.399
	DIV21	E574-3	+/+		33.6952
	DIV21	E574-3	+/+		143.703
	DIV21	E574-3	+/+		360.5
	DIV21	E574-3	+/+		69.7033
	DIV21	E574-3	+/+		201.695
	DIV21	E574-3	+/+		127.805
	DIV21	E574-3	+/+		92.5001
	DIV21	E574-3	+/+		282.898
	DIV21	E574-3	+/+		200.102
	DIV21	E574-3	+/+		58.3985
	DIV21	E574-3	+/+		81.3984
	DIV21	E574-3	+/+		136.102
	DIV21	E574-3	+/+		165.297
	DIV21	E574-3	+/+		207
	DIV21	E574-3	+/+		547.102
	DIV21	E574-3	+/+		130.398
	DIV21	E574-3	+/+		90.3048
	DIV21	E574-3	+/+		131.695
	DIV21	E574-3	+/+		44.2032
	DIV21	E574-3	+/+		48.7967
	DIV21	E574-3	+/+		220.602
	DIV21	E574-3	+/+		6.25e-05
	DIV21	E574-3	+/+		79.7968
	DIV21	E574-3	+/+		140.805
	DIV21	E574-3	+/+		96.6016
	DIV21	E574-3	+/+		213.398
	DIV21	E574-3	+/+		336.695
	DIV21	E574-3	+/+		180.703
	DIV21	E574-3	+/+		143
	DIV21	E574-3	+/+		237.602
	DIV21	E574-3	+/+		245.102
	DIV21	E574-3	+/+		124.899
	DIV21	E574-3	+/+		388.101
	DIV21	E574-3	+/+		157.195
	DIV21	E574-3	+/+		966.203
	DIV21	E574-3	+/+		428
	DIV21	E574-3	+/+		132.398
	DIV21	E574-3	+/+		88.2969
	DIV21	E574-3	+/+		196.305
	DIV21	E574-3	+/+		78.8985
	DIV21	E574-3	+/+		230.797
	DIV21	E574-3	+/+		89.8048
	DIV21	E574-3	+/+		50.8984
	DIV21	E574-3	+/+		269.5
	DIV21	E574-3	+/+		100.602
	DIV21	E574-3	+/+		434.492
	DIV21	E574-3	+/+		199
	DIV21	E575-4-8-1	+/+		124.297
	DIV21	E575-4-8-1	+/+		529.406
	DIV21	E575-4-8-1	+/+		274.094
	DIV21	E575-4-8-1	+/+		802.297
	DIV21	E575-4-8-1	+/+		220.203
	DIV21	E575-4-8-1	+/+		97.9997
	DIV21	E575-4-8-1	+/+		147.109
	DIV21	E575-4-8-1	+/+		402.391
	DIV21	E575-4-8-1	+/+		1401.91
	DIV21	E575-4-8-1	+/+		751.391
	DIV21	E575-4-8-1	+/+		287.406
	DIV21	E575-4-8-1	+/+		500
	DIV21	E575-4-8-1	+/+		98.0937
	DIV21	E575-4-8-1	+/+		652.406
	DIV21	E575-4-8-1	+/+		143.094
	DIV21	E575-4-8-1	+/+		517.312
	DIV21	E575-4-8-1	+/+		699.297
	DIV21	E575-4-8-1	+/+		72.5001
	DIV21	E575-4-8-1	+/+		53.4997
	DIV21	E575-4-8-1	+/+		589.797
	DIV21	E575-4-8-1	+/+		185.906
	DIV21	E575-4-8-1	+/+		599.297
	DIV21	E575-4-8-1	+/+		1084.39
	DIV21	E575-4-8-1	+/+		223.703
	DIV21	E575-4-8-1	+/+		424.297
	DIV21	E575-4-8-1	+/+		951.906
	DIV21	E575-4-8-1	+/+		291.5
	DIV21	E575-4-8-1	+/+		168
	DIV21	E575-4-8-1	+/+		360.406
	DIV21	E575-4-8-1	+/+		384.297
	DIV21	E575-4-8-1	+/+		60.8907
	DIV21	E575-4-8-1	+/+		358.5
	DIV21	E575-4-8-1	+/+		595.609
	DIV21	E575-4-8-1	+/+		162.094
	DIV21	E575-4-8-1	+/+		157.906
	DIV21	E575-4-8-1	+/+		122.5
	DIV21	E575-4-8-1	+/+		105
	DIV21	E575-4-8-1	+/+		48.3909
	DIV21	E575-4-8-1	+/+		323
	DIV21	E575-4-8-1	+/+		158.812
	DIV21	E575-4-8-1	+/+		67.3906
	DIV21	E575-4-8-1	+/+		76.6095
	DIV21	E575-4-8-1	+/+		952
	DIV21	E575-4-8-1	+/+		541.594
	DIV21	E575-4-8-1	+/+		646.297
	DIV21	E575-4-8-1	+/+		551
	DIV21	E575-4-8-1	+/+		363.61
	DIV21	E575-4-8-1	+/+		1026.5
	DIV21	E575-4-8-1	+/+		881.797
	DIV21	E575-4-8-1	+/+		135.594
	DIV21	E575-4-8-1	+/+		787.203
	DIV21	E575-4-8-1	+/+		153.406
	DIV21	E575-4-8-1	+/+		1275.89
	DIV21	E575-4-8-1	+/+		131.11
	DIV21	E575-4-8-1	+/+		416.187
	DIV21	E575-4-8-1	+/+		658.5
	DIV21	E575-4-8-1	+/+		199.609
	DIV21	E575-4-8-1	+/+		486.594
	DIV21	E575-4-8-1	+/+		658
	DIV21	E575-4-8-1	+/+		119.609
	DIV21	E575-4-8-1	+/+		51
	DIV21	E575-4-8-1	+/+		193.594
	DIV21	E575-4-8-1	+/+		904.906
	DIV21	E575-4-8-1	+/+		241.594
	DIV21	E575-4-8-1	+/+		178
	DIV21	E575-4-8-1	+/+		104.203
	DIV21	E575-4-8-1	+/+		389.391
	DIV21	E575-4-8-1	+/+		158.406
	DIV21	E575-4-8-1	+/+		617.703
	DIV21	E575-4-8-1	+/+		482.391
	DIV21	E575-4-8-1	+/+		126.5
	DIV21	E575-4-8-1	+/+		430
	DIV21	E575-4-8-1	+/+		870.406
	DIV21	E575-4-8-1	+/+		184.5
	DIV21	E575-4-8-1	+/+		399.406
	DIV21	E575-4-8-1	+/+		314.391
	DIV21	E575-4-8-1	+/+		135.297
	DIV21	E575-4-8-1	+/+		459.906
	DIV21	E575-4-8-1	+/+		526.5
	DIV21	E575-4-8-1	+/+		1003.41
	DIV21	E575-4-8-1	+/+		100.188
	DIV21	E575-4-8-1	+/+		380.703
	DIV21	E575-4-8-1	+/+		165.11
	DIV21	E575-4-8-1	+/+		38.2966
	DIV21	E575-4-8-1	+/+		208.703
	DIV21	E575-4-8-1	+/+		533.5
	DIV21	E575-4-8-1	+/+		581.797
	DIV21	E575-4-8-1	+/+		157.5
	DIV21	E575-4-8-1	+/+		441.297
	DIV21	E575-4-8-1	+/+		134
	DIV21	E575-4-8-1	+/+		1013.2
	DIV21	E575-4-8-1	+/+		123.5
	DIV21	E575-4-8-1	+/+		69.7031
	DIV21	E575-4-8-1	+/+		346.688
	DIV21	E575-4-8-1	+/+		460.5
	DIV21	E575-4-8-1	+/+		141.203
	DIV21	E575-4-8-1	+/+		613.797
	DIV21	E575-4-8-1	+/+		990.813
	DIV21	E575-4-8-1	+/+		311.687
	DIV21	E575-4-8-1	+/+		567.906
	DIV21	E575-4-8-1	+/+		391.297
	DIV21	E575-4-8-1	+/+		42.7029
	DIV21	E575-4-8-1	+/+		269.594
	DIV21	E575-4-8-1	+/+		212.609
	DIV21	E575-4-8-1	+/+		141.203
	DIV21	E575-4-8-1	+/+		293.687
	DIV21	E575-4-8-1	+/+		329.703
	DIV21	E575-4-8-1	+/+		715.407
	DIV21	E575-4-8-1	+/+		117.297
	DIV21	E575-4-8-1	+/+		164
	DIV21	E575-4-8-1	+/+		209.5
	DIV21	E575-4-8-1	+/+		226.094
	DIV21	E575-4-8-1	+/+		351.109
	DIV21	E575-4-8-1	+/+		163.703
	DIV21	E575-4-8-1	+/+		129.594
	DIV21	E575-4-8-1	+/+		413.703
	DIV21	E575-4-8-1	+/+		95.2031
	DIV21	E575-4-8-1	+/+		366.594
	DIV21	E575-4-8-1	+/+		107.703
	DIV21	E575-4-8-1	+/+		85.5
	DIV21	E575-4-8-1	+/+		94.797
	DIV21	E575-4-8-1	+/+		873.594
	DIV21	E575-4-8-1	+/+		985.906
	DIV21	E575-4-8-1	+/+		105.094
	DIV21	E575-4-8-1	+/+		339.109
	DIV21	E575-4-8-1	+/+		360.297
	DIV21	E575-4-8-1	+/+		195.703
	DIV21	E575-4-8-1	+/+		599.594
	DIV21	E575-4-8-1	+/+		221.297
	DIV21	E575-4-8-1	+/+		1102.5
	DIV21	E575-4-8-1	+/+		56.4065
	DIV21	E575-4-8-1	+/+		384.094
	DIV21	E575-4-8-1	+/+		345.906
	DIV21	E575-4-8-1	+/+		89.2971
	DIV21	E575-4-8-1	+/+		188.5
	DIV21	E575-4-8-1	+/+		1801.11
	DIV21	E575-4-8-1	+/+		587.188
	DIV21	E575-4-8-1	+/+		709.5
	DIV21	E575-4-8-1	+/+		189.5
	DIV21	E575-4-8-1	+/+		384.11
	DIV21	E575-4-8-1	+/+		177.5
	DIV21	E575-4-8-1	+/+		57.2967
	DIV21	E575-4-8-1	+/+		285.094
	DIV21	E575-4-8-1	+/+		38.0003
	DIV21	E575-4-8-1	+/+		353.906
	DIV21	E575-4-8-1	+/+		165.703
	DIV21	E575-4-8-1	+/+		559
	DIV21	E575-4-8-1	+/+		249.094
	DIV21	E575-4-8-1	+/+		283.406
	DIV21	E575-4-8-1	+/+		964.703
	DIV21	E575-4-8-1	+/+		130.5
	DIV21	E575-4-8-1	+/+		530.297
	DIV21	E575-4-8-1	+/+		577.891
	DIV21	E575-4-8-1	+/+		177.406
	DIV21	E-578-7	+/+		653.688
	DIV21	E-578-7	+/+		654.609
	DIV21	E-578-7	+/+		222.391
	DIV21	E-578-7	+/+		165.312
	DIV21	E-578-7	+/+		1073.8
	DIV21	E-578-7	+/+		1758.39
	DIV21	E-578-7	+/+		454.5
	DIV21	E-578-7	+/+		1048.7
	DIV21	E-578-7	+/+		1671.11
	DIV21	E-578-7	+/+		481.687
	DIV21	E-578-7	+/+		422.906
	DIV21	E-578-7	+/+		920.203
	DIV21	E-578-7	+/+		77.2968
	DIV21	E-578-7	+/+		200
	DIV21	E-578-7	+/+		3434.41
	DIV21	E-578-7	+/+		620.094
	DIV21	E-578-7	+/+		671.703
	DIV21	E-578-7	+/+		687.891
	DIV21	E-578-7	+/+		350.703
	DIV21	E-578-7	+/+		757.203
	DIV21	E-578-7	+/+		2236.59
	DIV21	E-578-7	+/+		150.609
	DIV21	E-578-7	+/+		134.094
	DIV21	E-578-7	+/+		828.297
	DIV21	E-578-7	+/+		1699.41
	DIV21	E-578-7	+/+		1004.09
	DIV21	E-578-7	+/+		819.109
	DIV21	E-578-7	+/+		69.094
	DIV21	E-578-7	+/+		405.703
	DIV21	E-578-7	+/+		130.5
	DIV21	E-578-7	+/+		155.797
	DIV21	E-578-7	+/+		459
	DIV21	E-578-7	+/+		77.1096
	DIV21	E-578-7	+/+		56.5001
	DIV21	E-578-7	+/+		390.297
	DIV21	E-578-7	+/+		1080.8
	DIV21	E-578-7	+/+		1611.41
	DIV21	E-578-7	+/+		1064
	DIV21	E-578-7	+/+		121.188
	DIV21	E-578-7	+/+		347.5
	DIV21	E-578-7	+/+		235.703
	DIV21	E-578-7	+/+		90.5003
	DIV21	E-578-7	+/+		1374.91
	DIV21	E-578-7	+/+		552
	DIV21	E-578-7	+/+		2236.89
	DIV21	E-578-7	+/+		52.4997
	DIV21	E-578-7	+/+		100.109
	DIV21	E-578-7	+/+		2137.89
	DIV21	E-578-7	+/+		1436.41
	DIV21	E-578-7	+/+		168.906
	DIV21	E-578-7	+/+		135.891
	DIV21	E-578-7	+/+		1702.2
	DIV21	E-578-7	+/+		395.703
	DIV21	E-578-7	+/+		1242.3
	DIV21	E-578-7	+/+		760.797
	DIV21	E-578-7	+/+		665.297
	DIV21	E-578-7	+/+		912.5
	DIV21	E-578-7	+/+		136.813
	DIV21	E-578-7	+/+		471.89
	DIV21	E-578-7	+/+		532.797
	DIV21	E-578-7	+/+		481.406
	DIV21	E-578-7	+/+		415.297
	DIV21	E-578-7	+/+		706.797
	DIV21	E-578-7	+/+		92.4062
	DIV21	E-578-7	+/+		324.203
	DIV21	E-578-7	+/+		135.797
	DIV21	E-578-7	+/+		306.797
	DIV21	E-578-7	+/+		360.797
	DIV21	E-578-7	+/+		722.61
	DIV21	E-578-7	+/+		1070.89
	DIV21	E-578-7	+/+		78.9998
	DIV21	E-578-7	+/+		78.1094
	DIV21	E-578-7	+/+		205.703
	DIV21	E-578-7	+/+		4241.59
	DIV21	E-578-7	+/+		58.7032
	DIV21	E-578-7	+/+		543.797
	DIV21	E-578-7	+/+		269.203
	DIV21	E-578-7	+/+		508.391
	DIV21	E-578-7	+/+		996.5
	DIV21	E-578-7	+/+		1222
	DIV21	E-578-7	+/+		113.906
	DIV21	E579-8	+/+		237.594
	DIV21	E579-8	+/+		117
	DIV21	E579-8	+/+		159.11
	DIV21	E579-8	+/+		644.188
	DIV21	E579-8	+/+		46.1094
	DIV21	E579-8	+/+		100.891
	DIV21	E579-8	+/+		58.8124
	DIV21	E579-8	+/+		84.3905
	DIV21	E579-8	+/+		99.9064
	DIV21	E579-8	+/+		155.797
	DIV21	E579-8	+/+		83.4062
	DIV21	E579-8	+/+		132.594
	DIV21	E579-8	+/+		252.594
	DIV21	E579-8	+/+		436.5
	DIV21	E579-8	+/+		62.6092
	DIV21	E579-8	+/+		433.891
	DIV21	E579-8	+/+		80.4064
	DIV21	E579-8	+/+		400.797
	DIV21	E579-8	+/+		70.2966
	DIV21	E579-8	+/+		354.203
	DIV21	E579-8	+/+		45.2034
	DIV21	E579-8	+/+		132.703
	DIV21	E579-8	+/+		91.2029
	DIV21	E579-8	+/+		129.391
	DIV21	E579-8	+/+		68.1094
	DIV21	E579-8	+/+		222.391
	DIV21	E579-8	+/+		324.906
	DIV21	E579-8	+/+		51.2033
	DIV21	E579-8	+/+		155.594
	DIV21	E579-8	+/+		177.093
	DIV21	E579-8	+/+		117.5
	DIV21	E579-8	+/+		67.7029
	DIV21	E579-8	+/+		88.1093
	DIV21	E579-8	+/+		239.297
	DIV21	E579-8	+/+		48.3908
	DIV21	E579-8	+/+		100.312
	DIV21	E579-8	+/+		207
	DIV21	E579-8	+/+		92.7969
	DIV21	E579-8	+/+		164.094
	DIV21	E579-8	+/+		34.7033
	DIV21	E579-8	+/+		31.9061
	DIV21	E579-8	+/+		192.094
	DIV21	E579-8	+/+		68.5
	DIV21	E579-8	+/+		75.4064
	DIV21	E579-8	+/+		274.39
	DIV21	E579-8	+/+		242.406
	DIV21	E579-8	+/+		62.2969
	DIV21	E579-8	+/+		96.4063
	DIV21	E579-8	+/+		192.688
	DIV21	E579-8	+/+		86.6096
	DIV21	E579-8	+/+		100.5
	DIV21	E579-8	+/+		226.891
	DIV21	E579-8	+/+		308.203
	DIV21	E579-8	+/+		82.1094
	DIV21	E579-8	+/+		104.594
	DIV21	E579-8	+/+		87.9062
	DIV21	E579-8	+/+		154.594
	DIV21	E579-8	+/+		150.203
	DIV21	E579-8	+/+		217.797
	DIV21	E579-8	+/+		166.094
	DIV21	E579-8	+/+		60.9065
	DIV21	E579-8	+/+		90.7966
	DIV21	E579-8	+/+		155.109
	DIV21	E579-8	+/+		53.5003
	DIV21	E579-8	+/+		48.8904
	DIV21	E579-8	+/+		43.9064
	DIV21	E579-8	+/+		56.7967
	DIV21	E579-8	+/+		50.2031
	DIV21	E579-8	+/+		205.297
	DIV21	E579-8	+/+		184.297
	DIV21	E579-8	+/+		115.703
	DIV21	E579-8	+/+		39.7968
	DIV21	E579-8	+/+		70.7033
	DIV21	E579-8	+/+		94.7968
	DIV21	E579-8	+/+		110.703
	DIV21	E579-8	+/+		118.5
	DIV21	E579-8	+/+		52.2967
	DIV21	E579-8	+/+		98.297
	DIV21	E579-8	+/+		126.906
	DIV21	E579-8	+/+		84.0938
	DIV21	E579-8	+/+		419.813
	DIV21	E579-8	+/+		91.4999
	DIV21	E579-8	+/+		136.188
	DIV21	E579-8	+/+		46.4061
	DIV21	E579-8	+/+		62.4066
	DIV21	E579-8	+/+		61.2966
	DIV21	E579-8	+/+		57
	DIV21	E579-8	+/+		73
	DIV21	E579-8	+/+		251.5
	DIV21	E579-8	+/+		48.0936
	DIV21	E579-8	+/+		94.5001
	DIV21	E579-8	+/+		266.797
	DIV21	E579-8	+/+		0.000175
	DIV21	E579-8	+/+		63.9064
	DIV21	E579-8	+/+		33.7033
	DIV21	E579-8	+/+		180.391
	DIV21	E579-8	+/+		59.6092
	DIV21	E579-8	+/+		69.7969
	DIV21	E579-8	+/+		51.2032
	DIV21	E579-8	+/+		106.203
	DIV21	E579-8	+/+		166.688
	DIV21	E579-8	+/+		241.703
	DIV21	E579-8	+/+		105.609
	DIV21	E579-8	+/+		52.1878
	DIV21	E579-8	+/+		80.3124
	DIV21	E579-8	+/+		61.5936
	DIV21	E579-8	+/+		40.2032
	DIV21	E579-8	+/+		38.297
	DIV21	E579-8	+/+		409
	DIV21	E579-8	+/+		221.203
	DIV21	E579-8	+/+		109.5
	DIV21	E579-8	+/+		31.3906
	DIV21	E579-8	+/+		259.313
	DIV21	E579-8	+/+		100.594
	DIV21	E579-8	+/+		48.0001
	DIV21	E579-8	+/+		78.0935
	DIV21	E579-8	+/+		44.9062
	DIV21	E579-8	+/+		49.2032
	DIV21	E579-8	+/+		63.7968
	DIV21	E579-8	+/+		127.703
	DIV21	E579-8	+/+		75.3905
	DIV21	E579-8	+/+		196.312
	DIV21	E579-8	+/+		77.3906
	DIV21	E579-8	+/+		231.703
	DIV21	E579-8	+/+		92.2972
	DIV21	E579-8	+/+		51.1091
	DIV21	E579-8	+/+		182.094
	DIV21	E579-8	+/+		76.4062
	DIV21	E579-8	+/+		68.0938
	DIV21	E579-8	+/+		152.906
	DIV21	E579-8	+/+		189.5
	DIV21	E579-8	+/+		396.188
	DIV21	E579-8	+/+		45.9999
	DIV21	E579-8	+/+		140.203
	DIV21	E579-8	+/+		153
	DIV21	E579-8	+/+		254.703
	DIV21	E579-8	+/+		38.5939
	DIV21	E579-8	+/+		197.906
	DIV21	E579-8	+/+		186.203
	DIV21	E579-8	+/+		177.297
	DIV21	E579-8	+/+		53.9063
	DIV21	E579-8	+/+		31
	DIV21	E579-8	+/+		237.188
	DIV21	E579-8	+/+		124.203
	DIV21	E579-8	+/+		179.797
	DIV21	E579-8	+/+		117.61
	DIV21	E579-8	+/+		61.8905
	DIV21	E579-8	+/+		102.406
	DIV21	E579-8	+/+		79.7032
	DIV21	E579-8	+/+		163.891
	DIV21	E579-8	+/+		76.906
	DIV21	E579-8	+/+		62.0938
	DIV21	E579-8	+/+		130.109
	DIV21	E579-8	+/+		76.8909
	DIV21	E579-8	+/+		99.5
	DIV21	E579-8	+/+		70.2029
	DIV21	E579-8	+/+		197.797
	DIV21	E579-8	+/+		48.2031
	DIV21	E579-8	+/+		63.6092
	DIV21	E579-8	+/+		118.094
	DIV21	E579-8	+/+		83.0938
	DIV21	E579-8	+/+		133.812
	DIV21	E579-8	+/+		58.8908
	DIV21	E579-8	+/+		188
	DIV21	E579-8	+/+		61.7969
	DIV21	E579-8	+/+		219.406
	DIV21	E579-8	+/+		129.906
	DIV21	E579-8	+/+		133.094
	DIV21	E579-8	+/+		242.797
	DIV21	E579-8	+/+		47.406
	DIV21	E579-8	+/+		255.203
	DIV21	E579-8	+/+		213
	DIV21	E579-8	+/+		64.1876
	DIV21	E579-8	+/+		83.8125
	DIV21	E579-8	+/+		69.1875
	DIV21	E579-8	+/+		62.4061
	DIV21	E579-8	+/+		121
	DIV21	E579-8	+/+		222.406
	DIV21	E579-8	+/+		174.687
	DIV21	E579-8	+/+		136
	DIV21	E579-8	+/+		0.000175
	DIV21	E579-8	+/+		158.406
	DIV21	E579-8	+/+		36.7972
	DIV21	E579-8	+/+		132.703
	DIV21	E579-8	+/+		191.703
	DIV21	E579-8	+/+		32.2967
	DIV21	E579-8	+/+		146.5
	DIV21	E579-8	+/+		55.2034
	DIV21	E579-8	+/+		95.4997
	DIV21	E579-8	+/+		169.094
	DIV21	E579-8	+/+		292.906
	DIV21	E579-8	+/+		65.5001
	DIV21	E579-8	+/+		36.5938
	DIV21	E579-8	+/+		137.609
	DIV21	E579-8	+/+		149.797
	DIV21	E579-8	+/+		141.5
	DIV21	E579-8	+/+		51.9999
	DIV21	E579-8	+/+		75.2969
	DIV21	E579-8	+/+		320.5
	DIV21	E579-8	+/+		135.797
	DIV21	E579-8	+/+		145.906
	DIV21	E579-8	+/+		47.5937
	DIV21	E579-8	+/+		130.703
	DIV21	E579-8	+/+		50.7969
	DIV21	E579-8	+/+		61.4062
	DIV21	E579-8	+/+		132.703
	DIV21	E579-8	+/+		147.5
	DIV21	E579-8	+/+		47.6873
	DIV21	E579-8	+/+		48.4062
	DIV21	E579-8	+/+		160.406
	DIV21	E579-8	+/+		267.5
	DIV21	E579-8	+/+		134.891
	DIV21	E579-8	+/+		150.609
	DIV21	E579-8	+/+		81.3907
	DIV21	E579-8	+/+		64.203
	DIV21	E579-8	+/+		155.703
	DIV21	E579-8	+/+		35
	DIV21	E579-8	+/+		71.8909
	DIV21	E579-8	+/+		69.4997
	DIV21	E579-8	+/+		47.8125
	DIV21	E579-8	+/+		124.797
	DIV21	E579-8	+/+		59.7033
	DIV21	E579-8	+/+		47.3905
	DIV21	E579-8	+/+		81
	DIV21	E579-8	+/+		88.6093
	DIV21	E579-8	+/+		58.2971
	DIV21	E579-8	+/+		118.297
	DIV21	E579-8	+/+		252.5
	DIV21	E579-8	+/+		52.9061
	DIV21	E579-8	+/+		271.391
	DIV21	E579-8	+/+		56.703
	DIV21	E579-8	+/+		76
	DIV21	E579-8	+/+		76.0938
	DIV21	E579-8	+/+		68.7032
	DIV21	E579-8	+/+		55.6091
	DIV21	E579-8	+/+		114
	DIV21	E579-8	+/+		120.297
	DIV21	E579-8	+/+		190.891
	DIV21	E579-8	+/+		233.109
	DIV21	E579-8	+/+		74.5936
	DIV21	E579-8	+/+		143
	DIV21	E579-8	+/+		81.2967
	DIV21	E579-8	+/+		48.1097
	DIV21	E579-8	+/+		65.8906
	DIV21	E579-8	+/+		294.203
	DIV21	E579-8	+/+		253.797
	DIV21	E579-8	+/+		269.312
	DIV21	E579-8	+/+		68.1877
	DIV21	E579-8	+/+		45.8123
	DIV21	E579-8	+/+		2.5e-05
	DIV21	E579-8	+/+		103.297
	DIV21	E579-8	+/+		48.2969
	DIV21	E579-8	+/+		46.9065
	DIV21	E579-8	+/+		73.0936
	DIV21	E579-8	+/+		68.9061
	DIV21	E579-8	+/+		45.8906
	DIV21	E579-8	+/+		58.5
	DIV21	E579-8	+/+		73.797
	DIV21	E579-8	+/+		104.312
	DIV21	E579-8	+/+		132.688
	DIV21	E579-8	+/+		360.5
	DIV21	E579-8	+/+		93.8123
	DIV21	E579-8	+/+		112.188
	DIV21	E579-8	+/+		128.609
	DIV21	E579-8	+/+		260.703
	DIV21	E579-8	+/+		60.1874
	DIV21	E579-8	+/+		83.8124
	DIV21	E579-8	+/+		0.0003
	DIV21	E579-8	+/+		52.7969
	DIV21	E579-8	+/+		203.094
	DIV21	E579-8	+/+		63.9062
	DIV21	E579-8	+/+		104.203
	DIV21	E579-8	+/+		58.6875
	DIV21	E579-8	+/+		45.6095
	DIV21	E579-8	+/+		130.297
	DIV21	E579-8	+/+		54.4999
	DIV21	E579-8	+/+		53.7968
	DIV21	E579-8	+/+		410.5
	DIV21	E579-8	+/+		93.9062
	DIV21	E579-8	+/+		25.5939
	DIV21	E579-8	+/+		88.203
	DIV21	E579-8	+/+		145.906
	DIV21	E579-8	+/+		79.7972
	DIV21	E579-8	+/+		96.203
	DIV21	E579-8	+/+		73.4998
	DIV21	E579-8	+/+		156.891
	DIV21	E579-8	+/+		85.7033
	DIV21	E579-8	+/+		85.2967
	DIV21	E579-8	+/+		54.9062
	DIV21	E579-8	+/+		51.2033
	DIV21	E579-8	+/+		53.9999
	DIV21	E579-8	+/+		67.5939
	DIV21	E579-8	+/+		61.4062
	DIV21	E579-8	+/+		61.2967
	DIV21	E579-8	+/+		99.7971
	DIV21	E579-8	+/+		325.094
	DIV21	E579-8	+/+		44.4999
	DIV21	E579-8	+/+		117.109
	DIV21	E579-8	+/+		81.4999
	DIV21	E579-8	+/+		51.7033
	DIV21	E579-8	+/+		66.7969
	DIV21	E579-8	+/+		34.2029
	DIV21	E579-8	+/+		153.391
	DIV21	E579-8	+/+		111.5
	DIV21	E579-8	+/+		94.2031
	DIV21	E579-8	+/+		55.5937
	DIV21	E579-8	+/+		65.3125
	DIV21	E579-8	+/+		273.688
	DIV21	E579-8	+/+		122.609
	DIV21	E579-8	+/+		85.703
	DIV21	E579-8	+/+		83
	DIV21	E579-8	+/+		103.797
	DIV21	E579-8	+/+		47.2967
	DIV21	E579-8	+/+		73.9062
	DIV21	E579-8	+/+		57.2968
	DIV21	E579-8	+/+		67.0003
	DIV21	E579-8	+/+		69.8904
	DIV21	E579-8	+/+		0.000275
	DIV21	E579-8	+/+		125.406
	DIV21	E579-8	+/+		43.2967
	DIV21	E579-8	+/+		162
	DIV21	E579-8	+/+		250.5
	DIV21	E579-8	+/+		154.703
	DIV21	E579-8	+/+		237.5
	DIV21	E579-8	+/+		116.5
	DIV21	E579-8	+/+		237
	DIV21	E579-8	+/+		35.5939
	DIV21	E579-8	+/+		321.906
	DIV21	E579-8	+/+		69.7031
	DIV21	E579-8	+/+		49.5001
	DIV21	E579-8	+/+		52.2033
	DIV21	E579-8	+/+		69.4999
	DIV21	E579-8	+/+		80.0936
	DIV21	E579-8	+/+		133.594
	DIV21	E579-8	+/+		126.812
	DIV21	E579-8	+/+		86.6877
	DIV21	E579-8	+/+		36.4061
	DIV21	E579-8	+/+		43.0001
	DIV21	E579-8	+/+		71.0936
	DIV21	E579-8	+/+		414
	DIV21	E579-8	+/+		144.609
	DIV21	E579-8	+/+		260.703
	DIV21	E579-8	+/+		245.891
	DIV21	E579-8	+/+		60.2969
	DIV21	E579-8	+/+		221.703
	DIV21	E579-8	+/+		67.0003
	DIV21	E579-8	+/+		103.297
	DIV21	E579-8	+/+		61.1092
	DIV21	E579-8	+/+		96.7969
	DIV21	E579-8	+/+		76.7032
	DIV21	E579-8	+/+		291.391
	DIV21	E579-8	+/+		172.313
	DIV21	E579-8	+/+		98.7971
	DIV21	E579-8	+/+		188.703
	DIV21	E579-8	+/+		195.594
	DIV21	E579-8	+/+		122
	DIV21	E579-8	+/+		94.9064
	DIV21	E579-8	+/+		30.7967
	DIV21	E579-8	+/+		341.594
	DIV21	E579-8	+/+		101.906
	DIV21	E579-8	+/+		233.203
	DIV21	E579-8	+/+		158.687
	DIV21	E579-8	+/+		73.6094
	DIV21	E579-8	+/+		64.7031
	DIV21	E579-8	+/+		136.5
	DIV21	E579-8	+/+		188.5
	DIV21	E579-8	+/+		211.797
	DIV21	E579-8	+/+		180.594
	DIV21	E579-8	+/+		30.1094
	DIV21	E579-8	+/+		61.1875
	DIV21	E579-8	+/+		82.4064
	DIV21	E579-8	+/+		75.5938
	DIV21	E579-8	+/+		733
	DIV21	E579-8	+/+		195
	DIV21	E579-8	+/+		47.7031
	DIV21	E579-8	+/+		59.9062
	DIV21	E579-8	+/+		242.297
	DIV21	E579-8	+/+		205
	DIV21	E579-8	+/+		124.703
	DIV21	E579-8	+/+		185.703
	DIV21	E579-8	+/+		155.594
	DIV21	E579-8	+/+		97.406
	DIV21	E579-8	+/+		218.594
	DIV21	E579-8	+/+		186.797
	DIV21	E579-8	+/+		54.5003
	DIV21	E579-8	+/+		159.203
	DIV21	E579-8	+/+		101.203
	DIV21	E579-8	+/+		94.5936
	DIV21	E579-8	+/+		135.297
	DIV21	E579-8	+/+		91.4063
	DIV21	E579-8	+/+		44.7031
	DIV21	E579-8	+/+		181.297
	DIV21	E579-8	+/+		375.797
	DIV21	E579-8	+/+		57.7029
	DIV21	E579-8	+/+		144.094
	DIV21	E579-8	+/+		42.5003
	DIV21	E579-8	+/+		184.5
	DIV21	E579-8	+/+		62.406
	DIV21	E579-8	+/+		169.094
	DIV21	E579-8	+/+		51.0001
	DIV21	E579-8	+/+		67.4998
	DIV21	E579-8	+/+		141.109
	DIV21	E579-8	+/+		93.2969
	DIV21	E579-8	+/+		360.594
	DIV21	E579-8	+/+		122.109
	DIV21	E579-8	+/+		69.7031
	DIV21	E579-8	+/+		210.688
	DIV21	E579-8	+/+		54.7034
	DIV21	E579-8	+/+		117.406
	DIV21	E579-8	+/+		68.2032
	DIV21	E579-8	+/+		76.9999
	DIV21	E579-8	+/+		83.7968
	DIV21	E579-8	+/+		55.5002
	DIV21	E579-8	+/+		288.297
	DIV21	E579-8	+/+		87.1875
	DIV21	E579-8	+/+		157.625
	DIV21	E579-8	+/+		51.9997
	DIV21	E579-8	+/+		50.1875
	DIV21	E579-8	+/+		95.6875
	DIV21	E579-8	+/+		165.312
	DIV21	E579-8	+/+		48.5
	DIV21	E579-8	+/+		97.3128
	DIV21	E579-8	+/+		115.093
	DIV21	E579-8	+/+		123.781
	DIV21	E579-8	+/+		85.9065
	DIV21	E579-8	+/+		173.093
	DIV21	E579-8	+/+		232.906
	DIV21	E579-8	+/+		88.4062
	DIV21	E579-8	+/+		63.5
	DIV21	E579-8	+/+		203.188
	DIV21	E579-8	+/+		106.125
	DIV21	E579-8	+/+		295.094
	DIV21	E579-8	+/+		83.0938
	DIV21	E579-8	+/+		199.313
	DIV21	E579-8	+/+		78.3747
	DIV21	E579-8	+/+		116.407
	DIV21	E579-8	+/+		70.9997
	DIV21	E579-8	+/+		75.5
	DIV21	E579-8	+/+		120.219
	DIV21	E579-8	+/+		148.688
	DIV21	E579-8	+/+		77.906
	DIV21	E579-8	+/+		5e-05
	DIV21	E579-8	+/+		107.5
	DIV21	E579-8	+/+		114.188
	DIV21	E579-8	+/+		284
	DIV21	E579-8	+/+		200.312
	DIV21	E579-8	+/+		253.594
	DIV21	E579-8	+/+		197.906
	DIV21	E579-8	+/+		113.782
	DIV21	E579-8	+/+		114.406
	DIV21	E579-8	+/+		101.719
	DIV21	E579-8	+/+		233.094
	DIV21	E579-8	+/+		49.1875
	DIV21	E579-8	+/+		76.9065
	DIV21	E579-8	+/+		84.5935
	DIV21	E579-8	+/+		147.313
	DIV21	E579-8	+/+		144.406
	DIV21	E579-8	+/+		75.5001
	DIV21	E579-8	+/+		195
	DIV21	E579-8	+/+		172.094
	DIV21	E579-8	+/+		90.4062
	DIV21	E579-8	+/+		61.375
	DIV21	E579-8	+/+		34.625
	DIV21	E579-8	+/+		110.688
	DIV21	E579-8	+/+		114.906
	DIV21	E579-8	+/+		122.594
	DIV21	E579-8	+/+		65.8122
	DIV21	E579-8	+/+		121
	DIV21	E579-8	+/+		95.6876
	DIV21	E579-8	+/+		126.094
	DIV21	E579-8	+/+		87.7187
	DIV21	E579-8	+/+		116
	DIV21	E579-8	+/+		59.2815
	DIV21	E579-8	+/+		301.812
	DIV21	E579-8	+/+		96.4062
	DIV21	E579-8	+/+		56.375
	DIV21	E579-8	+/+		238.5
	DIV21	E579-8	+/+		93.125
	DIV21	E579-8	+/+		63.6875
	DIV21	E579-8	+/+		61.9062
	DIV21	E582-11	+/+		348.797
	DIV21	E582-11	+/+		124.313
	DIV21	E582-11	+/+		242.797
	DIV21	E582-11	+/+		277.5
	DIV21	E582-11	+/+		293.703
	DIV21	E582-11	+/+		79.0938
	DIV21	E582-11	+/+		210.203
	DIV21	E582-11	+/+		30.203
	DIV21	E582-11	+/+		131.5
	DIV21	E582-11	+/+		484.188
	DIV21	E582-11	+/+		192.109
	DIV21	E582-11	+/+		198.703
	DIV21	E582-11	+/+		148.187
	DIV21	E582-11	+/+		288.109
	DIV21	E582-11	+/+		143.203
	DIV21	E582-11	+/+		212.687
	DIV21	E582-11	+/+		81.3127
	DIV21	E582-11	+/+		96.0001
	DIV21	E582-11	+/+		285.594
	DIV21	E582-11	+/+		320.594
	DIV21	E582-11	+/+		0.0003
	DIV21	E582-11	+/+		152.203
	DIV21	E582-11	+/+		50.406
	DIV21	E582-11	+/+		74.2969
	DIV21	E582-11	+/+		137.203
	DIV21	E582-11	+/+		242.891
	DIV21	E582-11	+/+		81.8126
	DIV21	E582-11	+/+		299.39
	DIV21	E582-11	+/+		97.5003
	DIV21	E582-11	+/+		83.9997
	DIV21	E582-11	+/+		89.7972
	DIV21	E582-11	+/+		163.703
	DIV21	E582-11	+/+		50.2034
	DIV21	E582-11	+/+		101.797
	DIV21	E582-11	+/+		403.703
	DIV21	E582-11	+/+		160.594
	DIV21	E582-11	+/+		74.2029
	DIV21	E582-11	+/+		239.797
	DIV21	E582-11	+/+		93.5001
	DIV21	E582-11	+/+		91
	DIV21	E582-11	+/+		321.609
	DIV21	E582-11	+/+		225.203
	DIV21	E582-11	+/+		111.094
	DIV21	E582-11	+/+		83.906
	DIV21	E582-11	+/+		54.2969
	DIV21	E582-11	+/+		220.5
	DIV21	E582-11	+/+		127.594
	DIV21	E582-11	+/+		613.703
	DIV21	E582-11	+/+		127.797
	DIV21	E582-11	+/+		45
	DIV21	E582-11	+/+		112.11
	DIV21	E582-11	+/+		73.1872
	DIV21	E582-11	+/+		90.0003
	DIV21	E582-11	+/+		200.203
	DIV21	E582-11	+/+		75.9997
	DIV21	E582-11	+/+		140.703
	DIV21	E582-11	+/+		230.703
	DIV21	E582-11	+/+		83.7966
	DIV21	E582-11	+/+		47.5939
	DIV21	E582-11	+/+		130.312
	DIV21	E582-11	+/+		56.3906
	DIV21	E582-11	+/+		322.109
	DIV21	E582-11	+/+		114
	DIV21	E582-11	+/+		190.188
	DIV21	E582-11	+/+		62.8125
	DIV21	E582-11	+/+		138.094
	DIV21	E582-11	+/+		51.7968
	DIV21	E582-11	+/+		176.407
	DIV21	E582-11	+/+		110
	DIV21	E582-11	+/+		301.797
	DIV21	E582-11	+/+		292.297
	DIV21	E582-11	+/+		88.2966
	DIV21	E582-11	+/+		181.313
	DIV21	E582-11	+/+		78.1878
	DIV21	E582-11	+/+		181.703
	DIV21	E582-11	+/+		78.4998
	DIV21	E582-11	+/+		326.109
	DIV21	E582-11	+/+		50.1875
	DIV21	E582-11	+/+		181.812
	DIV21	E582-11	+/+		132.391
	DIV21	E582-11	+/+		266.797
	DIV21	E582-11	+/+		165.406
	DIV21	E582-11	+/+		49.7031
	DIV21	E582-11	+/+		112.797
	DIV21	E582-11	+/+		73.7969
	DIV21	E582-11	+/+		78.2034
	DIV21	E582-11	+/+		224.5
	DIV21	E582-11	+/+		51.9997
	DIV21	E582-11	+/+		35.2033
	DIV21	E582-11	+/+		43.7967
	DIV21	E582-11	+/+		151.5
	DIV21	E582-11	+/+		144
	DIV21	E582-11	+/+		104.906
	DIV21	E582-11	+/+		50.5937
	DIV21	E582-11	+/+		351
	DIV21	E582-11	+/+		52.7968
	DIV21	E582-11	+/+		94
	DIV21	E582-11	+/+		230.61
	DIV21	E582-11	+/+		35.5938
	DIV21	E582-11	+/+		63.7967
	DIV21	E582-11	+/+		142.609
	DIV21	E582-11	+/+		133.187
	DIV21	E582-11	+/+		140.5
	DIV21	E582-11	+/+		341.5
	DIV21	E582-11	+/+		327.703
	DIV21	E582-11	+/+		249.61
	DIV21	E582-11	+/+		184.391
	DIV21	E582-11	+/+		270.109
	DIV21	E582-11	+/+		84.0003
	DIV21	E582-11	+/+		110.687
	DIV21	E582-11	+/+		142.312
	DIV21	E582-11	+/+		203
	DIV21	E582-11	+/+		133.594
	DIV21	E582-11	+/+		307.594
	DIV21	E582-11	+/+		173.5
	DIV21	E582-11	+/+		147.407
	DIV21	E582-11	+/+		358.406
	DIV21	E582-11	+/+		122.297
	DIV21	E582-11	+/+		65.2966
	DIV21	E582-11	+/+		1003.5
	DIV21	E582-11	+/+		39.9997
	DIV21	E582-11	+/+		147.594
	DIV21	E582-11	+/+		75.9062
	DIV21	E582-11	+/+		61.203
	DIV21	E582-11	+/+		170.5
	DIV21	E582-11	+/+		94.2971
	DIV21	E582-11	+/+		77.2966
	DIV21	E582-11	+/+		358.609
	DIV21	E582-11	+/+		300.391
	DIV21	E582-11	+/+		39.1095
	DIV21	E582-11	+/+		44.8906
	DIV21	E582-11	+/+		106.906
	DIV21	E582-11	+/+		42.2969
	DIV21	E582-11	+/+		45.2966
	DIV21	E582-11	+/+		165.5
	DIV21	E582-11	+/+		646.797
	DIV21	E582-11	+/+		55.6094
	DIV21	E582-11	+/+		75.2031
	DIV21	E582-11	+/+		749.688
	DIV21	E582-11	+/+		139.703
	DIV21	E582-11	+/+		75.7033
	DIV21	E582-11	+/+		52.9061
	DIV21	E582-11	+/+		96.297
	DIV21	E582-11	+/+		439.594
	DIV21	E582-11	+/+		573.5
	DIV21	E582-11	+/+		153.203
	DIV21	E582-11	+/+		2.5e-05
	DIV21	E582-11	+/+		167.094
	DIV21	E582-11	+/+		222.406
	DIV21	E582-11	+/+		93.2969
	DIV21	E582-11	+/+		76.4061
	DIV21	E582-11	+/+		260.891
	DIV21	E582-11	+/+		61.4061
	DIV21	E582-11	+/+		213.203
	DIV21	E582-11	+/+		265.297
	DIV21	E582-11	+/+		89.7034
	DIV21	E582-11	+/+		234.797
	DIV21	E582-11	+/+		182.297
	DIV21	E582-11	+/+		62.4999
	DIV21	E582-11	+/+		120.797
	DIV21	E582-11	+/+		860.906
	DIV21	E582-11	+/+		116.797
	DIV21	E582-11	+/+		35.1094
	DIV21	E582-11	+/+		58.0937
	DIV21	E582-11	+/+		184.094
	DIV21	E582-11	+/+		0.00025
	DIV21	E582-11	+/+		0.000125
	DIV21	E582-11	+/+		87.6092
	DIV21	E582-11	+/+		167
	DIV21	E582-11	+/+		265.094
	DIV21	E582-11	+/+		177.797
	DIV21	E582-11	+/+		200.203
	DIV21	E582-11	+/+		166.703
	DIV21	E582-11	+/+		91.9999
	DIV21	E582-11	+/+		108.5
	DIV21	E582-11	+/+		269
	DIV21	E582-11	+/+		211.203
	DIV21	E582-11	+/+		0.000125
	DIV21	E582-11	+/+		54.0936
	DIV21	E582-11	+/+		101.109
	DIV21	E582-11	+/+		57.8903
	DIV21	E582-11	+/+		344.5
	DIV21	E582-11	+/+		151.109
	DIV21	E582-11	+/+		44.797
	DIV21	E582-11	+/+		88.7968
	DIV21	E582-11	+/+		71.2031
	DIV21	E582-11	+/+		179.594
	DIV21	E582-11	+/+		249.406
	DIV21	E582-11	+/+		139.594
	DIV21	E582-11	+/+		405.906
	DIV21	E582-11	+/+		754.703
	DIV21	E582-11	+/+		47.7968
	DIV21	E582-11	+/+		247.297
	DIV21	E582-11	+/+		57
	DIV21	E582-11	+/+		246.203
	DIV21	E582-11	+/+		121.5
	DIV21	E582-11	+/+		364.797
	DIV21	E582-11	+/+		202.5
	DIV21	E582-11	+/+		36.0001
	DIV21	E582-11	+/+		480.797
	DIV21	E582-11	+/+		41.7969
	DIV21	E582-11	+/+		53.6095
	DIV21	E582-11	+/+		151.203
	DIV21	E582-11	+/+		736.688
	DIV21	E582-11	+/+		284.5
	DIV21	E582-11	+/+		79.1094
	DIV21	E582-11	+/+		113.703
	DIV21	E582-11	+/+		226.39
	DIV21	E582-11	+/+		78.6094
	DIV21	E582-11	+/+		54.5939
	DIV21	E582-11	+/+		96.9061
	DIV21	E582-11	+/+		124
	DIV21	E582-11	+/+		311.797
	DIV21	E582-11	+/+		108.797
	DIV21	E582-11	+/+		281.297
	DIV21	E582-11	+/+		58.203
	DIV21	E582-11	+/+		79.2029
	DIV21	E582-11	+/+		170.391
	DIV21	E582-11	+/+		75.6091
	DIV21	E582-11	+/+		143.891
	DIV21	E582-11	+/+		208.109
	DIV21	E582-11	+/+		163.797
	DIV21	E582-11	+/+		52.7967
	DIV21	E582-11	+/+		314.297
	DIV21	E582-11	+/+		170.906
	DIV21	E582-11	+/+		105.703
	DIV21	E582-11	+/+		111.703
	DIV21	E582-11	+/+		82.5937
	DIV21	E582-11	+/+		311.094
	DIV21	E582-11	+/+		313.312
	DIV21	E582-11	+/+		53.6875
	DIV21	E582-11	+/+		186.703
	DIV21	E582-11	+/+		165.703
	DIV21	E582-11	+/+		188.703
	DIV21	E582-11	+/+		68.7031
	DIV21	E582-11	+/+		118.391
	DIV21	E582-11	+/+		240.203
	DIV21	E582-11	+/+		151.297
	DIV21	E582-11	+/+		163.703
	DIV21	E582-11	+/+		190.297
	DIV21	E582-11	+/+		165
	DIV21	E582-11	+/+		48.6092
	DIV21	E582-11	+/+		56.8907
	DIV21	E582-11	+/+		155.703
	DIV21	E582-11	+/+		593.594
	DIV21	E582-11	+/+		206.5
	DIV21	E582-11	+/+		164.109
	DIV21	E582-11	+/+		89.2969
	DIV21	E582-11	+/+		169.406
	DIV21	E582-11	+/+		153.094
	DIV21	E582-11	+/+		85.5
	DIV21	E582-11	+/+		43.7033
	DIV21	E582-11	+/+		0.000125
	DIV21	E582-11	+/+		114.89
	DIV21	E582-11	+/+		140
	DIV21	E582-11	+/+		170.406
	DIV21	E582-11	+/+		172.094
	DIV21	E582-11	+/+		342.109
	DIV21	E582-11	+/+		182.297
	DIV21	E582-11	+/+		70.203
	DIV21	E582-11	+/+		64.5
	DIV21	E582-11	+/+		269.891
	DIV21	E582-11	+/+		301.906
	DIV21	E582-11	+/+		220.094
	DIV21	E582-11	+/+		528.906
	DIV21	E582-11	+/+		120.5
	DIV21	E582-11	+/+		78.7966
	DIV21	E582-11	+/+		62.1093
	DIV21	E582-11	+/+		55.8908
	DIV21	E582-11	+/+		220
	DIV21	E582-11	+/+		54.2029
	DIV21	E582-11	+/+		187.594
	DIV21	E582-11	+/+		106.813
	DIV21	E582-11	+/+		87.5937
	DIV21	E582-11	+/+		314.594
	DIV21	E582-11	+/+		196.703
	DIV21	E582-11	+/+		299.203
	DIV21	E582-11	+/+		85.0938
	DIV21	E582-11	+/+		55
	DIV21	E582-11	+/+		388.906
	DIV21	E582-11	+/+		450.703
	DIV21	E582-11	+/+		102.297
	DIV21	E582-11	+/+		272
	DIV21	E582-11	+/+		316.406
	DIV21	E582-11	+/+		554.891
	DIV21	E582-11	+/+		112.609
	DIV21	E582-11	+/+		278.594
	DIV21	E582-11	+/+		155.797
	DIV21	E582-11	+/+		0.000125
	DIV21	E582-11	+/+		115.5
	DIV21	E582-11	+/+		220.406
	DIV21	E582-11	+/+		94.2966
	DIV21	E582-11	+/+		5e-05
	DIV21	E582-11	+/+		413.906
	DIV21	E582-11	+/+		73.1877
	DIV21	E582-11	+/+		102.406
	DIV21	E582-11	+/+		53.9062
	DIV21	E582-11	+/+		81.0935
	DIV21	E582-11	+/+		50.094
	DIV21	E582-11	+/+		44.1092
	DIV21	E582-11	+/+		150.797
	DIV21	E582-11	+/+		41.7029
	DIV21	E582-11	+/+		96.8906
	DIV21	E582-11	+/+		109.406
	DIV21	E582-11	+/+		168.703
	DIV21	E582-11	+/+		87.094
	DIV21	E582-11	+/+		494.109
	DIV21	E582-11	+/+		90.7969
	DIV21	E582-11	+/+		95.7971
	DIV21	E582-11	+/+		344.5
	DIV21	E582-11	+/+		144.406
	DIV21	E582-11	+/+		108.094
	DIV21	E582-11	+/+		293.703
	DIV21	E582-11	+/+		86.297
	DIV21	E582-11	+/+		108.297
	DIV21	E582-11	+/+		200.609
	DIV21	E582-11	+/+		177
	DIV21	E582-11	+/+		180
	DIV21	E582-11	+/+		215.5
	DIV21	E582-11	+/+		160.891
	DIV21	E582-11	+/+		179.297
	DIV21	E582-11	+/+		261.609
	DIV21	E582-11	+/+		70.7971
	DIV21	E582-11	+/+		216.5
	DIV21	E582-11	+/+		131.703
	DIV21	E582-11	+/+		0.0003
	DIV21	E582-11	+/+		147.5
	DIV21	E582-11	+/+		200
	DIV21	E582-11	+/+		37.7971
	DIV21	E582-11	+/+		54.5938
	DIV21	E582-11	+/+		91.9997
	DIV21	E582-11	+/+		181.11
	DIV21	E582-11	+/+		181.797
	DIV21	E582-11	+/+		218
	DIV21	E582-11	+/+		214.094
	DIV21	E582-11	+/+		75.7034
	DIV21	E582-11	+/+		97.1095
	DIV21	E582-11	+/+		47.6872
	DIV21	E582-11	+/+		0.00025
	DIV21	E582-11	+/+		61.5
	DIV21	E582-11	+/+		91.9061
	DIV21	E582-11	+/+		74.5936
	DIV21	E582-11	+/+		138.61
	DIV21	E582-11	+/+		125.797
	DIV21	E582-11	+/+		56.4059
	DIV21	E582-11	+/+		143.594
	DIV21	E582-11	+/+		97.7968
	DIV21	E582-11	+/+		304.406
	DIV21	E582-11	+/+		107.594
	DIV21	E582-11	+/+		191.203
	DIV21	E582-11	+/+		135.297
	DIV21	E582-11	+/+		77.2966
	DIV21	E582-11	+/+		145.203
	DIV21	E582-11	+/+		188.109
	DIV21	E582-11	+/+		159.89
	DIV21	E582-11	+/+		158.797
	DIV21	E584-13-1	+/+		581.813
	DIV21	E584-13-1	+/+		3547.3
	DIV21	E584-13-1	+/+		2462.39
	DIV21	E584-13-1	+/+		240.406
	DIV21	E584-13-1	+/+		1878.09
	DIV21	E584-13-1	+/+		5048.2
	DIV21	E584-13-1	+/+		463.406
	DIV21	E584-13-1	+/+		1765.8
	DIV21	E584-13-1	+/+		5878.3
	DIV21	E584-13-1	+/+		1350
	DIV21	E584-13-1	+/+		303
	DIV21	E584-13-1	+/+		1729.8
	DIV21	E584-13-1	+/+		889.906
	DIV21	E584-13-1	+/+		2559.2
	DIV21	E584-13-1	+/+		600.5
	DIV21	E584-13-1	+/+		303.891
	DIV21	E584-13-1	+/+		256.813
	DIV21	E584-13-1	+/+		828.891
	DIV21	E584-13-1	+/+		959.703
	DIV21	E584-13-1	+/+		2394.3
	DIV21	E584-13-1	+/+		1587.7
	DIV21	E584-13-1	+/+		1625.91
	DIV21	E584-13-1	+/+		705.094
	DIV21	E584-13-1	+/+		417
	DIV21	E584-13-1	+/+		2478.41
	DIV21	E584-13-1	+/+		2487.19
	DIV21	E584-13-1	+/+		952
	DIV21	E584-13-1	+/+		2769.61
	DIV21	E584-13-1	+/+		73.0937
	DIV21	E584-13-1	+/+		1100.3
	DIV21	E584-13-1	+/+		190.813
	DIV21	E584-13-1	+/+		2872.89
	DIV21	E584-13-1	+/+		3612.2
	DIV21	E584-13-1	+/+		2064.59
	DIV21	E584-13-1	+/+		1682.91
	DIV21	E584-13-1	+/+		414
	DIV21	E584-13-1	+/+		6016
	DIV21	E584-13-1	+/+		2384.3
	DIV21	E584-13-1	+/+		3399.7
	DIV21	E584-13-1	+/+		390.797
	DIV21	E584-13-1	+/+		116.203
	DIV21	E584-13-1	+/+		451.594
	DIV21	E584-13-1	+/+		949.703
	DIV21	E584-13-1	+/+		3028.2
	DIV21	E584-13-1	+/+		105
	DIV21	E584-13-1	+/+		1359.91
	DIV21	E584-13-1	+/+		2747.19
	DIV21	E584-13-1	+/+		643.109
	DIV21	E584-13-1	+/+		135.5
	DIV21	E584-13-1	+/+		9511
	DIV21	E584-13-1	+/+		156.5
	DIV21	E584-13-1	+/+		44.4999
	DIV21	E584-13-1	+/+		3794.3
	DIV21	E584-13-1	+/+		390.187
	DIV21	E584-13-1	+/+		548.125
	DIV21	E584-13-1	+/+		5330.59
	DIV21	E584-13-1	+/+		3410.59
	DIV21	E584-13-1	+/+		986.906
	DIV21	E584-13-1	+/+		1078.78
	DIV21	E584-13-1	+/+		117.407
	DIV21	E584-13-1	+/+		849.812
	DIV21	E584-13-1	+/+		2594
	DIV21	E584-13-1	+/+		4362.91
	DIV21	E584-13-2	+/+		1247.5
	DIV21	E584-13-2	+/+		306
	DIV21	E584-13-2	+/+		194.391
	DIV21	E584-13-2	+/+		1602.81
	DIV21	E584-13-2	+/+		333
	DIV21	E584-13-2	+/+		276.188
	DIV21	E584-13-2	+/+		290.312
	DIV21	E584-13-2	+/+		554.391
	DIV21	E584-13-2	+/+		346.203
	DIV21	E584-13-2	+/+		187.907
	DIV21	E584-13-2	+/+		669.797
	DIV21	E584-13-2	+/+		836.5
	DIV21	E584-13-2	+/+		393.297
	DIV21	E584-13-2	+/+		1163
	DIV21	E584-13-2	+/+		1563.91
	DIV21	E584-13-2	+/+		203.797
	DIV21	E584-13-2	+/+		141.594
	DIV21	E584-13-2	+/+		151.5
	DIV21	E584-13-2	+/+		373.797
	DIV21	E584-13-2	+/+		482.5
	DIV21	E584-13-2	+/+		909
	DIV21	E584-13-2	+/+		622.109
	DIV21	E584-13-2	+/+		460.797
	DIV21	E584-13-2	+/+		857.703
	DIV21	E584-13-2	+/+		118.391
	DIV21	E584-13-2	+/+		110.813
	DIV21	E584-13-2	+/+		245.797
	DIV21	E584-13-2	+/+		2013.59
	DIV21	E584-13-2	+/+		523.609
	DIV21	E584-13-2	+/+		451
	DIV21	E584-13-2	+/+		129.5
	DIV21	E584-13-2	+/+		1044.5
	DIV21	E584-13-2	+/+		131.797
	DIV21	E584-13-2	+/+		137.891
	DIV21	E584-13-2	+/+		438.109
	DIV21	E584-13-2	+/+		395.391
	DIV21	E584-13-2	+/+		1447.81
	DIV21	E584-13-2	+/+		470.39
	DIV21	E584-13-2	+/+		332.406
	DIV21	E584-13-2	+/+		273.391
	DIV21	E584-13-2	+/+		772.203
	DIV21	E584-13-2	+/+		0.00025
	DIV21	E584-13-2	+/+		408.406
	DIV21	E584-13-2	+/+		330.891
	DIV21	E584-13-2	+/+		107.907
	DIV21	E584-13-2	+/+		1943.41
	DIV21	E584-13-2	+/+		246.5
	DIV21	E584-13-2	+/+		67.5002
	DIV21	E584-13-2	+/+		589.891
	DIV21	E584-13-2	+/+		236.297
	DIV21	E584-13-2	+/+		486
	DIV21	E584-13-2	+/+		154.109
	DIV21	E584-13-2	+/+		35.297
	DIV21	E584-13-2	+/+		875.5
	DIV21	E584-13-2	+/+		163
	DIV21	E584-13-2	+/+		1169.41
	DIV21	E584-13-2	+/+		119.797
	DIV21	E584-13-2	+/+		129.5
	DIV21	E584-13-2	+/+		0.000125
	DIV21	E584-13-2	+/+		737
	DIV21	E584-13-2	+/+		36.3906
	DIV21	E584-13-2	+/+		51.4999
	DIV21	E584-13-2	+/+		246.406
	DIV21	E584-13-2	+/+		372.906
	DIV21	E584-13-2	+/+		61.2971
	DIV21	E584-13-2	+/+		292.797
	DIV21	E584-13-2	+/+		160.5
	DIV21	E584-13-2	+/+		943.797
	DIV21	E584-13-2	+/+		390.297
	DIV21	E584-13-2	+/+		50.1094
	DIV21	E584-13-2	+/+		218.297
	DIV21	E584-13-2	+/+		64.7969
	DIV21	E584-13-2	+/+		396.609
	DIV21	E584-13-2	+/+		105.891
	DIV21	E584-13-2	+/+		645.907
	DIV21	E584-13-2	+/+		83.2028
	DIV21	E584-13-2	+/+		104
	DIV21	E584-13-2	+/+		138.297
	DIV21	E584-13-2	+/+		2.5e-05
	DIV21	E584-13-2	+/+		96.8906
	DIV21	E584-13-2	+/+		402.203
	DIV21	E584-13-2	+/+		812.5
	DIV21	E584-13-2	+/+		310.61
	DIV21	E584-13-2	+/+		64.7968
	DIV21	E584-13-2	+/+		104.594
	DIV21	E584-13-2	+/+		316.203
	DIV21	E584-13-2	+/+		351.406
	DIV21	E584-13-2	+/+		183.891
	DIV21	E584-13-2	+/+		53.2034
	DIV21	E584-13-2	+/+		451.703
	DIV21	E584-13-2	+/+		104.797
	DIV21	E584-13-2	+/+		768.406
	DIV21	E584-13-2	+/+		325.687
	DIV21	E584-13-2	+/+		1626.41
	DIV21	E584-13-2	+/+		355.797
	DIV21	E584-13-2	+/+		411.297
	DIV21	E584-13-2	+/+		219.906
	DIV21	E584-13-2	+/+		635.703
	DIV21	E584-13-2	+/+		439.203
	DIV21	E584-13-2	+/+		1025.19
	DIV21	E584-13-2	+/+		128.406
	DIV21	E584-13-2	+/+		124.203
	DIV21	E584-13-2	+/+		240.391
	DIV21	E584-13-2	+/+		811
	DIV21	E584-13-2	+/+		459.703
	DIV21	E584-13-2	+/+		119.406
	DIV21	E584-13-2	+/+		108.891
	DIV21	E584-13-2	+/+		95.6091
	DIV21	E584-13-2	+/+		237.391
	DIV21	E584-13-2	+/+		149.313
	DIV21	E584-13-2	+/+		88.5937
	DIV21	E584-13-2	+/+		0.000175
	DIV21	E584-13-2	+/+		398.906
	DIV21	E584-13-2	+/+		2252.19
	DIV21	E584-13-2	+/+		459.312
	DIV21	E584-13-2	+/+		621.594
	DIV21	E584-13-2	+/+		688.094
	DIV21	E584-13-2	+/+		439.812
	DIV21	E584-13-2	+/+		483.797
	DIV21	E584-13-2	+/+		251.703
	DIV21	E584-13-2	+/+		5e-05
	DIV21	E584-13-2	+/+		833.891
	DIV21	E584-13-2	+/+		198.609
	DIV21	E584-13-2	+/+		249.89
	DIV21	E584-13-2	+/+		459.703
	DIV21	E584-13-2	+/+		300.406
	DIV21	E584-13-2	+/+		193.094
	DIV21	E584-13-2	+/+		119.203
	DIV21	E584-13-2	+/+		1203.89
	DIV21	E584-13-2	+/+		592.406
	DIV21	E584-13-2	+/+		227.703
	DIV21	E584-13-2	+/+		246
	DIV21	E584-13-2	+/+		775.891
	DIV21	E584-13-2	+/+		514.703
	DIV21	E584-13-2	+/+		593.5
	DIV21	E584-13-2	+/+		305.203
	DIV21	E584-13-2	+/+		260.094
	DIV21	E584-13-2	+/+		223.109
	DIV21	E584-13-2	+/+		290.594
	DIV21	E584-13-2	+/+		925.797
	DIV21	E584-13-2	+/+		706
	DIV21	E584-13-2	+/+		529.609
	DIV21	E584-13-2	+/+		288.703
	DIV21	E584-13-2	+/+		368.188
	DIV21	E584-13-2	+/+		443.609
	DIV21	E584-13-2	+/+		689.5
	DIV21	E584-13-2	+/+		421.594
	DIV21	E584-13-2	+/+		189.906
	DIV21	E584-13-2	+/+		785.297
	DIV21	E584-13-2	+/+		541.297
	DIV21	E584-13-2	+/+		216.797
	DIV21	E584-13-2	+/+		494.406
	DIV21	E584-13-2	+/+		179.094
	DIV21	E584-13-2	+/+		1315.7
	DIV21	E584-13-2	+/+		293.906
	DIV21	E584-13-2	+/+		1735.39
	DIV21	E584-13-2	+/+		652
	DIV21	E584-13-2	+/+		437.906
	DIV21	E584-13-2	+/+		1234.8
	DIV21	E584-13-2	+/+		1565.2
	DIV21	E584-13-2	+/+		487.406
	DIV21	E584-13-2	+/+		83.0938
	DIV21	E584-13-2	+/+		641
	DIV21	E584-13-2	+/+		652.797
	DIV21	E584-13-2	+/+		241.109
	DIV21	E584-13-2	+/+		750.297
	DIV21	E584-13-2	+/+		54.0937
	DIV21	E584-13-2	+/+		618.797
	DIV21	E584-13-2	+/+		270
	DIV21	E584-13-2	+/+		123.906
	DIV21	E584-13-2	+/+		679.297
	DIV21	E584-13-2	+/+		44.7968
	DIV21	E584-13-2	+/+		1361.2
	DIV21	E584-13-2	+/+		1752.41
	DIV21	E584-13-2	+/+		170.891
	DIV21	E584-13-2	+/+		100.703
	DIV21	E584-13-2	+/+		283.297
	DIV21	E584-13-2	+/+		569.812
	DIV21	E584-13-2	+/+		522.5
	DIV21	E584-13-2	+/+		50.6875
	DIV21	E584-13-2	+/+		293.5
	DIV21	E584-13-2	+/+		985.203
	DIV21	E584-13-2	+/+		477.203
	DIV21	E584-13-2	+/+		192.203
	DIV21	E584-13-2	+/+		111.594
	DIV21	E584-13-2	+/+		88.4062
	DIV21	E584-13-2	+/+		820.391
	DIV21	E584-13-2	+/+		737.703
	DIV21	E584-13-2	+/+		160.5
	DIV21	E584-13-2	+/+		66.5
	DIV21	E584-13-2	+/+		191.906
	DIV21	E584-13-2	+/+		113.594
	DIV21	E584-13-2	+/+		245.407
	DIV21	E584-13-2	+/+		454.5
	DIV21	E584-13-2	+/+		300
	DIV21	E584-13-2	+/+		165.89
	DIV21	E584-13-2	+/+		81.5
	DIV21	E584-13-2	+/+		90.3128
	DIV21	E584-13-2	+/+		660
	DIV21	E584-13-2	+/+		1426.91
	DIV21	E584-13-2	+/+		720.5
	DIV21	E584-13-2	+/+		127.375
	DIV21	E584-13-2	+/+		105.625
	DIV21	E584-13-2	+/+		726.5
	DIV21	E584-13-2	+/+		356.5
	DIV21	E584-13-2	+/+		338.781
	DIV21	E584-13-2	+/+		1224.72
	DIV21	E584-13-2	+/+		255.781
	DIV21	E584-13-2	+/+		396.094
	DIV21	E584-13-2	+/+		699.125
	DIV21	E584-13-2	+/+		1632.59
	DIV21	E584-13-2	+/+		260.5
	DIV21	E584-13-2	+/+		577.688
	DIV21	E584-13-2	+/+		280.812
	DIV21	E584-13-2	+/+		117.594
	DIV21	E584-13-2	+/+		117.406
	DIV21	E584-13-2	+/+		1342.78
	DIV21	E584-13-2	+/+		66.3122
	DIV21	E584-13-2	+/+		582.812
	DIV21	E584-13-2	+/+		1563.28
	DIV21	E584-13-2	+/+		151.906
	DIV21	E584-13-2	+/+		340.188
	DIV21	E584-13-2	+/+		1059.22
	DIV21	E584-13-2	+/+		595
	DIV21	E584-13-2	+/+		358.281
	DIV21	E584-13-2	+/+		329.406
	DIV21	E584-13-2	+/+		270.312
	DIV21	E584-13-2	+/+		414.281
	DIV21	E584-13-2	+/+		50.2188
	DIV21	E584-13-2	+/+		135.281
	DIV21	E584-13-2	+/+		273.625
	DIV21	E584-13-2	+/+		136.188
	DIV21	E584-13-2	+/+		454.188
	DIV21	E584-13-2	+/+		722.406
	DIV21	E584-13-2	+/+		366.812
	DIV21	E584-13-2	+/+		127.5
	DIV21	E584-13-2	+/+		142.5
	DIV21	E584-13-2	+/+		506
	DIV21	E584-13-2	+/+		179.781
	DIV21	E584-13-2	+/+		55.719
	DIV21	E584-13-2	+/+		350.687
	DIV21	E584-13-2	+/+		294.094
	DIV21	E584-13-2	+/+		95.8125
	DIV21	E584-13-2	+/+		949.906
	DIV21	E584-13-2	+/+		51.1875
	DIV21	E584-13-2	+/+		303
	DIV21	E584-13-2	+/+		99.4062
	DIV21	E584-13-2	+/+		89.5938
	DIV21	E584-13-2	+/+		825.219
	DIV21	E584-13-2	+/+		116.093
	DIV21	E584-13-2	+/+		532.594
	DIV21	E584-13-2	+/+		151.906
	DIV21	E584-13-2	+/+		330.406
	DIV21	E584-13-2	+/+		895.781
	DIV21	E584-13-2	+/+		1082.22
	DIV21	E584-13-2	+/+		902.781
	DIV21	E584-13-2	+/+		569.406
	DIV21	E584-13-2	+/+		206.188
	DIV21	E584-13-2	+/+		122.5
	DIV21	E584-13-2	+/+		329.812
	DIV21	E584-13-2	+/+		227.5
	DIV21	E584-13-2	+/+		38.6875
	DIV21	Exp2	+/+		47.9
	DIV21	Exp2	+/+		28.7
	DIV21	Exp2	+/+		323.3
	DIV21	Exp2	+/+		81.6
	DIV21	Exp2	+/+		73.9
	DIV21	Exp2	+/+		162.5
	DIV21	Exp2	+/+		526.2
	DIV21	Exp2	+/+		72.6001
	DIV21	Exp2	+/+		64.3999
	DIV21	Exp2	+/+		77.8
	DIV21	Exp2	+/+		88.6
	DIV21	Exp2	+/+		125.4
	DIV21	Exp2	+/+		83.8999
	DIV21	Exp2	+/+		110.6
	DIV21	Exp2	+/+		96.2
	DIV21	Exp2	+/+		137.7
	DIV21	Exp2	+/+		117.2
	DIV21	Exp2	+/+		250
	DIV21	Exp2	+/+		136.1
	DIV21	Exp2	+/+		49.4001
	DIV21	Exp2	+/+		114.5
	DIV21	Exp2	+/+		57
	DIV21	Exp2	+/+		464.9
	DIV21	Exp2	+/+		288.3
	DIV21	Exp2	+/+		210.1
	DIV21	Exp2	+/+		398.1
	DIV21	Exp2	+/+		56.1001
	DIV21	Exp2	+/+		372.7
	DIV21	Exp2	+/+		71.4004
	DIV21	Exp2	+/+		199.6
	DIV21	Exp2	+/+		123.2
	DIV21	Exp2	+/+		133.7
	DIV21	Exp2	+/+		466.6
	DIV21	Exp2	+/+		61.4004
	DIV21	Exp2	+/+		160.4
	DIV21	Exp2	+/+		269.2
	DIV21	Exp2	+/+		224.6
	DIV21	Exp2	+/+		718.6
	DIV21	Exp2	+/+		347.8
	DIV21	Exp2	+/+		182.1
	DIV21	Exp2	+/+		61.1001
	DIV21	Exp2	+/+		837.3
	DIV21	Exp2	+/+		332.101
	DIV21	Exp2	+/+		146.6
	DIV21	Exp2	+/+		173.5
	DIV21	Exp2	+/+		134.9
	DIV21	Exp2	+/+		65.1992
	DIV21	Exp2	+/+		81
	DIV21	Exp2	+/+		132.7
	DIV21	Exp2	+/+		133.4
	DIV21	Exp2	+/+		362.2
	DIV21	Exp2	+/+		27.0996
	DIV21	Exp2	+/+		262.3
	DIV21	Exp2	+/+		214.601
	DIV21	Exp2	+/+		118.3
	DIV21	Exp2	+/+		226.5
	DIV21	Exp2	+/+		16.2998
	DIV21	Exp2	+/+		40.0996
	DIV21	Exp2	+/+		273
	DIV21	Exp2	+/+		728.601
	DIV21	Exp2	+/+		50.8994
	DIV21	Exp2	+/+		287.7
	DIV21	Exp2	+/+		70.1006
	DIV21	Exp2	+/+		125.8
	DIV21	Exp2	+/+		41.0996
	DIV21	Exp2	+/+		111.7
	DIV21	Exp2	+/+		278.6
	DIV21	Exp2	+/+		318.2
	DIV21	Exp2	+/+		49.9004
	DIV21	Exp2	+/+		58.5
	DIV21	Exp2	+/+		17.3994
	DIV21	Exp2	+/+		164.2
	DIV21	Exp2	+/+		437
	DIV21	Exp2	+/+		501.5
	DIV21	Exp2	+/+		64.7002
[truncated: 5,277 more rows]

## Sheet: Fig. 5n
DIV	NeuronID	Gentoype		mEPSC frequency (Hz)
DIV21	E573-2-6-1	+/+		1.71286
DIV21	E574-3	+/+		5.43929
DIV21	E575-4-8-1	+/+		2.59257
DIV21	E-578-7	+/+		1.41008
DIV21	E579-8	+/+		8.02733
DIV21	E582-11	+/+		5.99132
DIV21	E584-13-1	+/+		0.552737
DIV21	E584-13-2	+/+		2.21964
DIV21	Exp2	+/+		5.54291
DIV21	Exp1a	+/+		0.956926
DIV21	Exp3	+/+		5.06464
DIV21	Exp4a	+/+		4.41299
DIV21	Exp5	+/+		1.07578
DIV21	Exp6	+/+		8.94895
DIV21	Exp7	+/+		7.20056
DIV21	Exp8	+/+		0.799637
DIV21	E572-1-8	-/-		9.79553
DIV21	E574-3	-/-		5.22513
DIV21	E576-5	-/-		6.11793
DIV21	E578-7	-/-		2.57067
DIV21	E579-8-5-1-15	-/-		1.41432
DIV21	E580-9	-/-		1.03967
DIV21	E582-11	-/-		4.79197
DIV21	E576-5-11-1-9	-/-		4.84202
DIV21	Exp1	-/-		16.1233
DIV21	Exp2	-/-		28.0187
DIV21	Exp3	-/-		12.0615
DIV21	Exp4	-/-		12.3492
DIV21	Exp6	-/-		26.0864

## Sheet: Fig. 5o
	DIV	NeuronID	Genotype		mEPSC amplitude (PA)
	DIV21	E573-2-6-1	+/+		17.501
	DIV21	E573-2-6-1	+/+		21.0295
	DIV21	E573-2-6-1	+/+		26.9173
	DIV21	E573-2-6-1	+/+		26.827
	DIV21	E573-2-6-1	+/+		23.9218
	DIV21	E573-2-6-1	+/+		24.3771
	DIV21	E573-2-6-1	+/+		19.4624
	DIV21	E573-2-6-1	+/+		22.593
	DIV21	E573-2-6-1	+/+		17.5896
	DIV21	E573-2-6-1	+/+		18.7951
	DIV21	E573-2-6-1	+/+		16.1622
	DIV21	E573-2-6-1	+/+		21.0601
	DIV21	E573-2-6-1	+/+		29.2631
	DIV21	E573-2-6-1	+/+		20.9702
	DIV21	E573-2-6-1	+/+		26.2891
	DIV21	E573-2-6-1	+/+		14.556
	DIV21	E573-2-6-1	+/+		15.823
	DIV21	E573-2-6-1	+/+		15.8315
	DIV21	E573-2-6-1	+/+		56.8312
	DIV21	E573-2-6-1	+/+		22.9635
	DIV21	E573-2-6-1	+/+		22.0803
	DIV21	E573-2-6-1	+/+		58.6353
	DIV21	E573-2-6-1	+/+		26.3275
	DIV21	E573-2-6-1	+/+		28.4311
	DIV21	E573-2-6-1	+/+		40.1966
	DIV21	E573-2-6-1	+/+		31.6253
	DIV21	E573-2-6-1	+/+		21.5431
	DIV21	E573-2-6-1	+/+		14.9057
	DIV21	E573-2-6-1	+/+		14.9806
	DIV21	E573-2-6-1	+/+		19.0877
	DIV21	E573-2-6-1	+/+		27.9857
	DIV21	E573-2-6-1	+/+		28.231
	DIV21	E573-2-6-1	+/+		16.5686
	DIV21	E573-2-6-1	+/+		26.1937
	DIV21	E573-2-6-1	+/+		18.3219
	DIV21	E573-2-6-1	+/+		18.2214
	DIV21	E573-2-6-1	+/+		17.0238
	DIV21	E573-2-6-1	+/+		21.1645
	DIV21	E573-2-6-1	+/+		18.4211
	DIV21	E573-2-6-1	+/+		21.9523
	DIV21	E573-2-6-1	+/+		19.9397
	DIV21	E573-2-6-1	+/+		15.0492
	DIV21	E573-2-6-1	+/+		15.1213
	DIV21	E573-2-6-1	+/+		16.7931
	DIV21	E573-2-6-1	+/+		14.7151
	DIV21	E573-2-6-1	+/+		15.8582
	DIV21	E573-2-6-1	+/+		17.4682
	DIV21	E573-2-6-1	+/+		14.1845
	DIV21	E573-2-6-1	+/+		14.1621
	DIV21	E573-2-6-1	+/+		14.004
	DIV21	E573-2-6-1	+/+		15.2225
	DIV21	E573-2-6-1	+/+		15.1324
	DIV21	E573-2-6-1	+/+		23.8491
	DIV21	E573-2-6-1	+/+		20.4841
	DIV21	E573-2-6-1	+/+		13.7288
	DIV21	E573-2-6-1	+/+		18.3261
	DIV21	E573-2-6-1	+/+		15.1024
	DIV21	E573-2-6-1	+/+		21.5569
	DIV21	E573-2-6-1	+/+		22.5822
	DIV21	E573-2-6-1	+/+		31.1724
	DIV21	E573-2-6-1	+/+		26.9704
	DIV21	E573-2-6-1	+/+		15.3506
	DIV21	E573-2-6-1	+/+		14.1348
	DIV21	E573-2-6-1	+/+		24.7099
	DIV21	E573-2-6-1	+/+		16.4266
	DIV21	E573-2-6-1	+/+		16.3891
	DIV21	E573-2-6-1	+/+		16.4124
	DIV21	E573-2-6-1	+/+		18.7876
	DIV21	E573-2-6-1	+/+		15.0924
	DIV21	E573-2-6-1	+/+		15.0399
	DIV21	E573-2-6-1	+/+		56.0092
	DIV21	E573-2-6-1	+/+		20.4357
	DIV21	E573-2-6-1	+/+		16.186
	DIV21	E573-2-6-1	+/+		16.0762
	DIV21	E573-2-6-1	+/+		16.222
	DIV21	E573-2-6-1	+/+		14.579
	DIV21	E573-2-6-1	+/+		16.2156
	DIV21	E573-2-6-1	+/+		14.2296
	DIV21	E573-2-6-1	+/+		44.8747
	DIV21	E573-2-6-1	+/+		25.8936
	DIV21	E573-2-6-1	+/+		13.8361
	DIV21	E573-2-6-1	+/+		30.3831
	DIV21	E573-2-6-1	+/+		18.7066
	DIV21	E573-2-6-1	+/+		18.3754
	DIV21	E573-2-6-1	+/+		15.1544
	DIV21	E573-2-6-1	+/+		22.2515
	DIV21	E573-2-6-1	+/+		17.9384
	DIV21	E573-2-6-1	+/+		17.9091
	DIV21	E573-2-6-1	+/+		17.8214
	DIV21	E573-2-6-1	+/+		15.0738
	DIV21	E573-2-6-1	+/+		15.1095
	DIV21	E573-2-6-1	+/+		19.5925
	DIV21	E573-2-6-1	+/+		15.4962
	DIV21	E573-2-6-1	+/+		23.3169
	DIV21	E573-2-6-1	+/+		22.6879
	DIV21	E573-2-6-1	+/+		23.3222
	DIV21	E573-2-6-1	+/+		14.5365
	DIV21	E573-2-6-1	+/+		19.7364
	DIV21	E573-2-6-1	+/+		28.1369
	DIV21	E573-2-6-1	+/+		23.9075
	DIV21	E573-2-6-1	+/+		16.8601
	DIV21	E573-2-6-1	+/+		16.1362
	DIV21	E573-2-6-1	+/+		47.4913
	DIV21	E573-2-6-1	+/+		46.6675
	DIV21	E573-2-6-1	+/+		28.8887
	DIV21	E573-2-6-1	+/+		24.3853
	DIV21	E573-2-6-1	+/+		18.3906
	DIV21	E573-2-6-1	+/+		15.8639
	DIV21	E573-2-6-1	+/+		32.6108
	DIV21	E573-2-6-1	+/+		24.9148
	DIV21	E573-2-6-1	+/+		12.7723
	DIV21	E573-2-6-1	+/+		18.6996
	DIV21	E573-2-6-1	+/+		15.9191
	DIV21	E573-2-6-1	+/+		17.6249
	DIV21	E573-2-6-1	+/+		70.0061
	DIV21	E573-2-6-1	+/+		51.9826
	DIV21	E573-2-6-1	+/+		18.7442
	DIV21	E573-2-6-1	+/+		17.9506
	DIV21	E573-2-6-1	+/+		15.0727
	DIV21	E573-2-6-1	+/+		16.4664
	DIV21	E573-2-6-1	+/+		66.4998
	DIV21	E573-2-6-1	+/+		19.8319
	DIV21	E573-2-6-1	+/+		24.8796
	DIV21	E573-2-6-1	+/+		55.4409
	DIV21	E573-2-6-1	+/+		27.6684
	DIV21	E573-2-6-1	+/+		17.3281
	DIV21	E573-2-6-1	+/+		27.7292
	DIV21	E573-2-6-1	+/+		20.7321
	DIV21	E573-2-6-1	+/+		20.362
	DIV21	E573-2-6-1	+/+		18.4952
	DIV21	E573-2-6-1	+/+		20.4002
	DIV21	E573-2-6-1	+/+		16.8894
	DIV21	E573-2-6-1	+/+		16.8665
	DIV21	E573-2-6-1	+/+		15.2331
	DIV21	E573-2-6-1	+/+		43.2895
	DIV21	E573-2-6-1	+/+		38.0093
	DIV21	E573-2-6-1	+/+		19.7667
	DIV21	E573-2-6-1	+/+		28.5846
	DIV21	E573-2-6-1	+/+		12.7937
	DIV21	E573-2-6-1	+/+		29.1177
	DIV21	E573-2-6-1	+/+		16.8006
	DIV21	E573-2-6-1	+/+		23.3051
	DIV21	E573-2-6-1	+/+		33.0324
	DIV21	E573-2-6-1	+/+		22.5539
	DIV21	E573-2-6-1	+/+		21.5924
	DIV21	E573-2-6-1	+/+		17.0413
	DIV21	E573-2-6-1	+/+		21.2255
	DIV21	E573-2-6-1	+/+		14.0377
	DIV21	E573-2-6-1	+/+		21.797
	DIV21	E573-2-6-1	+/+		20.8098
	DIV21	E573-2-6-1	+/+		31.9572
	DIV21	E573-2-6-1	+/+		21.0836
	DIV21	E573-2-6-1	+/+		15.329
	DIV21	E573-2-6-1	+/+		17.2759
	DIV21	E573-2-6-1	+/+		17.5984
	DIV21	E573-2-6-1	+/+		17.7582
	DIV21	E573-2-6-1	+/+		22.5761
	DIV21	E573-2-6-1	+/+		26.4173
	DIV21	E573-2-6-1	+/+		18.8362
	DIV21	E573-2-6-1	+/+		30.1759
	DIV21	E573-2-6-1	+/+		16.6709
	DIV21	E573-2-6-1	+/+		36.2267
	DIV21	E573-2-6-1	+/+		15.3531
	DIV21	E573-2-6-1	+/+		25.3209
	DIV21	E573-2-6-1	+/+		28.8415
	DIV21	E573-2-6-1	+/+		21.1499
	DIV21	E573-2-6-1	+/+		21.1922
	DIV21	E573-2-6-1	+/+		15.6255
	DIV21	E573-2-6-1	+/+		22.2844
	DIV21	E573-2-6-1	+/+		27.3015
	DIV21	E573-2-6-1	+/+		16.6587
	DIV21	E573-2-6-1	+/+		21.4714
	DIV21	E573-2-6-1	+/+		58.4886
	DIV21	E573-2-6-1	+/+		18.0153
	DIV21	E573-2-6-1	+/+		22.3799
	DIV21	E573-2-6-1	+/+		32.5641
	DIV21	E573-2-6-1	+/+		17.3686
	DIV21	E573-2-6-1	+/+		16.9091
	DIV21	E573-2-6-1	+/+		14.9215
	DIV21	E573-2-6-1	+/+		26.0484
	DIV21	E573-2-6-1	+/+		15.2356
	DIV21	E573-2-6-1	+/+		34.6508
	DIV21	E573-2-6-1	+/+		15.8304
	DIV21	E573-2-6-1	+/+		21.9985
	DIV21	E573-2-6-1	+/+		12.498
	DIV21	E573-2-6-1	+/+		17.2449
	DIV21	E573-2-6-1	+/+		29.28
	DIV21	E573-2-6-1	+/+		17.099
	DIV21	E573-2-6-1	+/+		16.9852
	DIV21	E573-2-6-1	+/+		16.8199
	DIV21	E573-2-6-1	+/+		13.9369
	DIV21	E573-2-6-1	+/+		17.7853
	DIV21	E573-2-6-1	+/+		19.7012
	DIV21	E573-2-6-1	+/+		31.7692
	DIV21	E573-2-6-1	+/+		17.1395
	DIV21	E573-2-6-1	+/+		16.2079
	DIV21	E573-2-6-1	+/+		68.9194
	DIV21	E573-2-6-1	+/+		24.3871
	DIV21	E573-2-6-1	+/+		32.7277
	DIV21	E573-2-6-1	+/+		24.813
	DIV21	E573-2-6-1	+/+		16.2791
	DIV21	E573-2-6-1	+/+		19.4269
	DIV21	E573-2-6-1	+/+		20.8999
	DIV21	E573-2-6-1	+/+		48.9546
	DIV21	E573-2-6-1	+/+		28.5753
	DIV21	E573-2-6-1	+/+		22.2496
	DIV21	E573-2-6-1	+/+		16.9006
	DIV21	E573-2-6-1	+/+		20.0501
	DIV21	E573-2-6-1	+/+		18.0842
	DIV21	E573-2-6-1	+/+		18.0716
	DIV21	E573-2-6-1	+/+		51.2141
	DIV21	E573-2-6-1	+/+		20.3046
	DIV21	E573-2-6-1	+/+		62.9091
	DIV21	E573-2-6-1	+/+		30.1264
	DIV21	E573-2-6-1	+/+		19.1276
	DIV21	E573-2-6-1	+/+		19.4832
	DIV21	E573-2-6-1	+/+		28.5189
	DIV21	E574-3	+/+		17.7295
	DIV21	E574-3	+/+		37.3496
	DIV21	E574-3	+/+		25.9435
	DIV21	E574-3	+/+		34.3226
	DIV21	E574-3	+/+		35.3923
	DIV21	E574-3	+/+		22.1076
	DIV21	E574-3	+/+		22.3642
	DIV21	E574-3	+/+		51.8233
	DIV21	E574-3	+/+		52.6315
	DIV21	E574-3	+/+		50.4062
	DIV21	E574-3	+/+		22.284
	DIV21	E574-3	+/+		26.3825
	DIV21	E574-3	+/+		41.1137
	DIV21	E574-3	+/+		26.9809
	DIV21	E574-3	+/+		28.0239
	DIV21	E574-3	+/+		36.7896
	DIV21	E574-3	+/+		20.1535
	DIV21	E574-3	+/+		32.2391
	DIV21	E574-3	+/+		19.6741
	DIV21	E574-3	+/+		40.6891
	DIV21	E574-3	+/+		31.9182
	DIV21	E574-3	+/+		85.7698
	DIV21	E574-3	+/+		27.2496
	DIV21	E574-3	+/+		24.878
	DIV21	E574-3	+/+		26.1027
	DIV21	E574-3	+/+		40.6826
	DIV21	E574-3	+/+		25.2681
	DIV21	E574-3	+/+		35.6904
	DIV21	E574-3	+/+		32.8752
	DIV21	E574-3	+/+		47.8798
	DIV21	E574-3	+/+		17.7698
	DIV21	E574-3	+/+		22.7576
	DIV21	E574-3	+/+		28.8344
	DIV21	E574-3	+/+		22.0849
	DIV21	E574-3	+/+		22.7356
	DIV21	E574-3	+/+		60.472
	DIV21	E574-3	+/+		32.2902
	DIV21	E574-3	+/+		36.4946
	DIV21	E574-3	+/+		28.9527
	DIV21	E574-3	+/+		24.5622
	DIV21	E574-3	+/+		27.0332
	DIV21	E574-3	+/+		21.6933
	DIV21	E574-3	+/+		17.7204
	DIV21	E574-3	+/+		47.3432
	DIV21	E574-3	+/+		24.5682
	DIV21	E574-3	+/+		27.6338
	DIV21	E574-3	+/+		39.9917
	DIV21	E574-3	+/+		21.6614
	DIV21	E574-3	+/+		41.2987
	DIV21	E574-3	+/+		18.8665
	DIV21	E574-3	+/+		16.5684
	DIV21	E574-3	+/+		35.807
	DIV21	E574-3	+/+		28.3861
	DIV21	E574-3	+/+		20.2646
	DIV21	E574-3	+/+		28.2718
	DIV21	E574-3	+/+		20.9834
	DIV21	E574-3	+/+		32.7625
	DIV21	E574-3	+/+		15.5054
	DIV21	E574-3	+/+		45.9397
	DIV21	E574-3	+/+		28.1769
	DIV21	E574-3	+/+		43.131
	DIV21	E574-3	+/+		25.419
	DIV21	E574-3	+/+		39.368
	DIV21	E574-3	+/+		44.2081
	DIV21	E574-3	+/+		18.387
	DIV21	E574-3	+/+		37.7616
	DIV21	E574-3	+/+		75.9658
	DIV21	E574-3	+/+		46.592
	DIV21	E574-3	+/+		31.8
	DIV21	E574-3	+/+		47.6836
	DIV21	E574-3	+/+		23.6462
	DIV21	E574-3	+/+		22.9099
	DIV21	E574-3	+/+		26.0978
	DIV21	E574-3	+/+		36.1946
	DIV21	E574-3	+/+		30.64
	DIV21	E574-3	+/+		29.8217
	DIV21	E574-3	+/+		16.0151
	DIV21	E574-3	+/+		38.7988
	DIV21	E574-3	+/+		39.5351
	DIV21	E574-3	+/+		41.124
	DIV21	E574-3	+/+		25.5382
	DIV21	E574-3	+/+		14.4248
	DIV21	E574-3	+/+		14.5807
	DIV21	E574-3	+/+		30.7326
	DIV21	E574-3	+/+		43.2279
	DIV21	E574-3	+/+		14.027
	DIV21	E574-3	+/+		25.5728
	DIV21	E574-3	+/+		15.4228
	DIV21	E574-3	+/+		32.5821
	DIV21	E574-3	+/+		29.1414
	DIV21	E574-3	+/+		35.8786
	DIV21	E574-3	+/+		46.122
	DIV21	E574-3	+/+		37.9835
	DIV21	E574-3	+/+		24.8002
	DIV21	E574-3	+/+		30.3086
	DIV21	E574-3	+/+		35.2441
	DIV21	E574-3	+/+		37.4001
	DIV21	E574-3	+/+		16.9275
	DIV21	E574-3	+/+		38.3789
	DIV21	E574-3	+/+		61.5686
	DIV21	E574-3	+/+		24.1251
	DIV21	E574-3	+/+		33.8076
	DIV21	E574-3	+/+		30.0162
	DIV21	E574-3	+/+		23.6915
	DIV21	E574-3	+/+		66.956
	DIV21	E574-3	+/+		14.671
	DIV21	E574-3	+/+		23.7578
	DIV21	E574-3	+/+		37.831
	DIV21	E574-3	+/+		26.4931
	DIV21	E574-3	+/+		26.0612
	DIV21	E574-3	+/+		30.3452
	DIV21	E574-3	+/+		14.8362
	DIV21	E574-3	+/+		26.1271
	DIV21	E574-3	+/+		38.5085
	DIV21	E574-3	+/+		46.8633
	DIV21	E574-3	+/+		37.0008
	DIV21	E574-3	+/+		29.3023
	DIV21	E574-3	+/+		21.8026
	DIV21	E574-3	+/+		25.7232
	DIV21	E574-3	+/+		18.2197
	DIV21	E574-3	+/+		23.8051
	DIV21	E574-3	+/+		28.6377
	DIV21	E574-3	+/+		44.8647
	DIV21	E574-3	+/+		34.9938
	DIV21	E574-3	+/+		44.0238
	DIV21	E574-3	+/+		33.1686
	DIV21	E574-3	+/+		35.0441
	DIV21	E574-3	+/+		33.2403
	DIV21	E574-3	+/+		17.6406
	DIV21	E574-3	+/+		45.502
	DIV21	E574-3	+/+		25.9436
	DIV21	E574-3	+/+		34.7218
	DIV21	E574-3	+/+		40.8146
	DIV21	E574-3	+/+		39.6968
	DIV21	E574-3	+/+		19.3918
	DIV21	E574-3	+/+		23.8229
	DIV21	E574-3	+/+		23.6448
	DIV21	E574-3	+/+		21.2133
	DIV21	E574-3	+/+		50.6329
	DIV21	E574-3	+/+		36.0951
	DIV21	E574-3	+/+		28.6011
	DIV21	E574-3	+/+		18.2444
	DIV21	E574-3	+/+		23.8651
	DIV21	E574-3	+/+		34.4578
	DIV21	E574-3	+/+		35.5648
	DIV21	E574-3	+/+		23.6856
	DIV21	E574-3	+/+		37.3952
	DIV21	E574-3	+/+		70.9597
	DIV21	E574-3	+/+		33.6733
	DIV21	E574-3	+/+		33.9053
	DIV21	E574-3	+/+		32.9908
	DIV21	E574-3	+/+		19.1412
	DIV21	E574-3	+/+		20.0855
	DIV21	E574-3	+/+		28.677
	DIV21	E574-3	+/+		20.2708
	DIV21	E574-3	+/+		26.4087
	DIV21	E574-3	+/+		39.4265
	DIV21	E574-3	+/+		24.3203
	DIV21	E574-3	+/+		34.6654
	DIV21	E574-3	+/+		20.2651
	DIV21	E574-3	+/+		17.684
	DIV21	E574-3	+/+		17.0499
	DIV21	E574-3	+/+		16.825
	DIV21	E574-3	+/+		28.934
	DIV21	E574-3	+/+		58.1428
	DIV21	E574-3	+/+		42.3181
	DIV21	E574-3	+/+		24.6448
	DIV21	E574-3	+/+		31.5373
	DIV21	E574-3	+/+		17.6742
	DIV21	E574-3	+/+		28.1281
	DIV21	E574-3	+/+		27.1346
	DIV21	E574-3	+/+		27.5802
	DIV21	E574-3	+/+		20.843
	DIV21	E574-3	+/+		45.4378
	DIV21	E574-3	+/+		18.5785
	DIV21	E574-3	+/+		26.3728
	DIV21	E574-3	+/+		19.7459
	DIV21	E574-3	+/+		59.202
	DIV21	E574-3	+/+		23.614
	DIV21	E574-3	+/+		23.1544
	DIV21	E574-3	+/+		47.546
	DIV21	E574-3	+/+		26.4878
	DIV21	E574-3	+/+		38.9796
	DIV21	E574-3	+/+		24.8067
	DIV21	E574-3	+/+		29.4458
	DIV21	E574-3	+/+		27.3877
	DIV21	E574-3	+/+		23.1984
	DIV21	E574-3	+/+		18.6063
	DIV21	E574-3	+/+		61.1674
	DIV21	E574-3	+/+		34.4973
	DIV21	E574-3	+/+		39.7574
	DIV21	E574-3	+/+		17.6745
	DIV21	E574-3	+/+		39.8538
	DIV21	E574-3	+/+		22.6302
	DIV21	E574-3	+/+		18.4509
	DIV21	E574-3	+/+		28.1245
	DIV21	E574-3	+/+		22.8216
	DIV21	E574-3	+/+		25.5704
	DIV21	E574-3	+/+		37.8087
	DIV21	E574-3	+/+		16.7638
	DIV21	E574-3	+/+		77.4617
	DIV21	E574-3	+/+		28.7007
	DIV21	E574-3	+/+		38.4484
	DIV21	E574-3	+/+		14.2445
	DIV21	E574-3	+/+		23.92
	DIV21	E574-3	+/+		75.5161
	DIV21	E574-3	+/+		18.7266
	DIV21	E574-3	+/+		63.6387
	DIV21	E574-3	+/+		45.1283
	DIV21	E574-3	+/+		26.1182
	DIV21	E574-3	+/+		28.6218
	DIV21	E574-3	+/+		37.4936
	DIV21	E574-3	+/+		15.5565
	DIV21	E574-3	+/+		35.1548
	DIV21	E574-3	+/+		41.5142
	DIV21	E574-3	+/+		36.4354
	DIV21	E574-3	+/+		19.4467
	DIV21	E574-3	+/+		22.1713
	DIV21	E574-3	+/+		27.7996
	DIV21	E574-3	+/+		19.8358
	DIV21	E574-3	+/+		24.7504
	DIV21	E574-3	+/+		22.1034
	DIV21	E574-3	+/+		23.1628
	DIV21	E574-3	+/+		25.8377
	DIV21	E574-3	+/+		30.4565
	DIV21	E574-3	+/+		22.1936
	DIV21	E574-3	+/+		26.7208
	DIV21	E574-3	+/+		26.5338
	DIV21	E574-3	+/+		32.7147
	DIV21	E574-3	+/+		78.4105
	DIV21	E574-3	+/+		24.0412
	DIV21	E574-3	+/+		29.6475
	DIV21	E574-3	+/+		22.5231
	DIV21	E574-3	+/+		34.0539
	DIV21	E574-3	+/+		27.3449
	DIV21	E574-3	+/+		35.4399
	DIV21	E574-3	+/+		65.0062
	DIV21	E574-3	+/+		19.9116
	DIV21	E574-3	+/+		22.6184
	DIV21	E574-3	+/+		30.7974
	DIV21	E574-3	+/+		37.4105
	DIV21	E574-3	+/+		17.2018
	DIV21	E574-3	+/+		24.2795
	DIV21	E574-3	+/+		25.4854
	DIV21	E574-3	+/+		26.932
	DIV21	E574-3	+/+		28.9157
	DIV21	E574-3	+/+		34.284
	DIV21	E574-3	+/+		46.2143
	DIV21	E574-3	+/+		26.4974
	DIV21	E574-3	+/+		17.2974
	DIV21	E574-3	+/+		15.693
	DIV21	E574-3	+/+		27.25
	DIV21	E574-3	+/+		17.926
	DIV21	E574-3	+/+		38.0948
	DIV21	E574-3	+/+		39.4695
	DIV21	E574-3	+/+		32.9535
	DIV21	E574-3	+/+		45.9959
	DIV21	E574-3	+/+		33.2348
	DIV21	E574-3	+/+		24.7875
	DIV21	E574-3	+/+		24.5308
	DIV21	E574-3	+/+		26.6457
	DIV21	E574-3	+/+		17.9901
	DIV21	E574-3	+/+		44.8925
	DIV21	E574-3	+/+		48.9803
	DIV21	E574-3	+/+		29.2151
	DIV21	E574-3	+/+		34.6073
	DIV21	E574-3	+/+		22.9122
	DIV21	E574-3	+/+		22.7314
	DIV21	E574-3	+/+		33.3007
	DIV21	E574-3	+/+		42.9159
	DIV21	E574-3	+/+		22.021
	DIV21	E574-3	+/+		39.3854
	DIV21	E574-3	+/+		16.9079
	DIV21	E574-3	+/+		33.833
	DIV21	E574-3	+/+		39.8747
	DIV21	E574-3	+/+		56.1822
	DIV21	E574-3	+/+		42.7808
	DIV21	E574-3	+/+		20.467
	DIV21	E574-3	+/+		29.0364
	DIV21	E574-3	+/+		25.1657
	DIV21	E574-3	+/+		21.2358
	DIV21	E574-3	+/+		53.7833
	DIV21	E574-3	+/+		32.6767
	DIV21	E574-3	+/+		19.1623
	DIV21	E574-3	+/+		31.6745
	DIV21	E574-3	+/+		27.9007
	DIV21	E574-3	+/+		32.0209
	DIV21	E574-3	+/+		25.0871
	DIV21	E574-3	+/+		27.6534
	DIV21	E574-3	+/+		33.374
	DIV21	E574-3	+/+		19.5986
	DIV21	E574-3	+/+		33.9379
	DIV21	E574-3	+/+		68.8431
	DIV21	E574-3	+/+		21.6159
	DIV21	E574-3	+/+		34.0205
	DIV21	E574-3	+/+		14.7678
	DIV21	E574-3	+/+		14.7194
	DIV21	E574-3	+/+		43.579
	DIV21	E574-3	+/+		31.1631
	DIV21	E574-3	+/+		22.6129
	DIV21	E574-3	+/+		29.6754
	DIV21	E574-3	+/+		17.3301
	DIV21	E574-3	+/+		17.3892
	DIV21	E574-3	+/+		37.3623
	DIV21	E574-3	+/+		16.9688
	DIV21	E574-3	+/+		49.8264
	DIV21	E574-3	+/+		42.4476
	DIV21	E574-3	+/+		16.8738
	DIV21	E574-3	+/+		31.0803
	DIV21	E574-3	+/+		13.5674
	DIV21	E574-3	+/+		91.0442
	DIV21	E574-3	+/+		56.9541
	DIV21	E574-3	+/+		17.4553
	DIV21	E574-3	+/+		24.6188
	DIV21	E574-3	+/+		22.9576
	DIV21	E574-3	+/+		29.0606
	DIV21	E574-3	+/+		53.3372
	DIV21	E574-3	+/+		39.7565
	DIV21	E574-3	+/+		26.9615
	DIV21	E574-3	+/+		46.7551
	DIV21	E574-3	+/+		32.1504
	DIV21	E574-3	+/+		34.3144
	DIV21	E574-3	+/+		46.7093
	DIV21	E574-3	+/+		54.3231
	DIV21	E574-3	+/+		15.1826
	DIV21	E574-3	+/+		48.619
	DIV21	E574-3	+/+		25.3036
	DIV21	E574-3	+/+		18.4391
	DIV21	E575-4-8-1	+/+		60.7437
	DIV21	E575-4-8-1	+/+		54.7964
	DIV21	E575-4-8-1	+/+		67.7359
	DIV21	E575-4-8-1	+/+		32.5951
	DIV21	E575-4-8-1	+/+		37.4087
	DIV21	E575-4-8-1	+/+		29.7635
	DIV21	E575-4-8-1	+/+		37.7225
	DIV21	E575-4-8-1	+/+		13.1722
	DIV21	E575-4-8-1	+/+		20.9723
	DIV21	E575-4-8-1	+/+		12.5933
	DIV21	E575-4-8-1	+/+		52.9153
	DIV21	E575-4-8-1	+/+		31.68
	DIV21	E575-4-8-1	+/+		34.7377
	DIV21	E575-4-8-1	+/+		31.3829
	DIV21	E575-4-8-1	+/+		16.9651
	DIV21	E575-4-8-1	+/+		20.3983
	DIV21	E575-4-8-1	+/+		63.2551
	DIV21	E575-4-8-1	+/+		79.9053
	DIV21	E575-4-8-1	+/+		18.8144
	DIV21	E575-4-8-1	+/+		27.4645
	DIV21	E575-4-8-1	+/+		24.2084
	DIV21	E575-4-8-1	+/+		27.2566
	DIV21	E575-4-8-1	+/+		21.4748
	DIV21	E575-4-8-1	+/+		44.354
	DIV21	E575-4-8-1	+/+		39.9235
	DIV21	E575-4-8-1	+/+		156.233
	DIV21	E575-4-8-1	+/+		25.604
	DIV21	E575-4-8-1	+/+		92.816
	DIV21	E575-4-8-1	+/+		30.2295
	DIV21	E575-4-8-1	+/+		21.8974
	DIV21	E575-4-8-1	+/+		19.4338
	DIV21	E575-4-8-1	+/+		25.0204
	DIV21	E575-4-8-1	+/+		27.4936
	DIV21	E575-4-8-1	+/+		49.9989
	DIV21	E575-4-8-1	+/+		30.6649
	DIV21	E575-4-8-1	+/+		33.427
	DIV21	E575-4-8-1	+/+		19.79
	DIV21	E575-4-8-1	+/+		21.8323
	DIV21	E575-4-8-1	+/+		20.8854
	DIV21	E575-4-8-1	+/+		16.2134
	DIV21	E575-4-8-1	+/+		24.9955
	DIV21	E575-4-8-1	+/+		18.2319
	DIV21	E575-4-8-1	+/+		15.8389
	DIV21	E575-4-8-1	+/+		28.3364
	DIV21	E575-4-8-1	+/+		20.5665
	DIV21	E575-4-8-1	+/+		28.4582
	DIV21	E575-4-8-1	+/+		21.2987
	DIV21	E575-4-8-1	+/+		54.2388
	DIV21	E575-4-8-1	+/+		39.8158
	DIV21	E575-4-8-1	+/+		26.1694
	DIV21	E575-4-8-1	+/+		18.9947
	DIV21	E575-4-8-1	+/+		22.7991
	DIV21	E575-4-8-1	+/+		24.7311
	DIV21	E575-4-8-1	+/+		10.6885
	DIV21	E575-4-8-1	+/+		26.2508
	DIV21	E575-4-8-1	+/+		27.1679
	DIV21	E575-4-8-1	+/+		29.0444
	DIV21	E575-4-8-1	+/+		23.1629
	DIV21	E575-4-8-1	+/+		39.9012
	DIV21	E575-4-8-1	+/+		23.4287
	DIV21	E575-4-8-1	+/+		19.3142
	DIV21	E575-4-8-1	+/+		30.9918
	DIV21	E575-4-8-1	+/+		20.8509
	DIV21	E575-4-8-1	+/+		21.9545
	DIV21	E575-4-8-1	+/+		17.7441
	DIV21	E575-4-8-1	+/+		21.4212
	DIV21	E575-4-8-1	+/+		19.9402
	DIV21	E575-4-8-1	+/+		20.013
	DIV21	E575-4-8-1	+/+		49.9146
	DIV21	E575-4-8-1	+/+		29.7403
	DIV21	E575-4-8-1	+/+		56.1877
	DIV21	E575-4-8-1	+/+		40.9388
	DIV21	E575-4-8-1	+/+		25.8602
	DIV21	E575-4-8-1	+/+		27.4774
	DIV21	E575-4-8-1	+/+		35.4765
	DIV21	E575-4-8-1	+/+		14.3057
	DIV21	E575-4-8-1	+/+		20.2094
	DIV21	E575-4-8-1	+/+		35.128
	DIV21	E575-4-8-1	+/+		44.5782
	DIV21	E575-4-8-1	+/+		16.9705
	DIV21	E575-4-8-1	+/+		17.0951
	DIV21	E575-4-8-1	+/+		31.6817
	DIV21	E575-4-8-1	+/+		25.1032
	DIV21	E575-4-8-1	+/+		30.0288
	DIV21	E575-4-8-1	+/+		30.4156
	DIV21	E575-4-8-1	+/+		26.1189
	DIV21	E575-4-8-1	+/+		25.1012
	DIV21	E575-4-8-1	+/+		19.702
	DIV21	E575-4-8-1	+/+		15.2722
	DIV21	E575-4-8-1	+/+		35.1443
	DIV21	E575-4-8-1	+/+		13.1935
	DIV21	E575-4-8-1	+/+		28.091
	DIV21	E575-4-8-1	+/+		32.1137
	DIV21	E575-4-8-1	+/+		62.8795
	DIV21	E575-4-8-1	+/+		24.3738
	DIV21	E575-4-8-1	+/+		17.454
	DIV21	E575-4-8-1	+/+		34.4878
	DIV21	E575-4-8-1	+/+		30.901
	DIV21	E575-4-8-1	+/+		100.911
	DIV21	E575-4-8-1	+/+		48.3123
	DIV21	E575-4-8-1	+/+		15.0818
	DIV21	E575-4-8-1	+/+		38.9749
	DIV21	E575-4-8-1	+/+		27.8741
	DIV21	E575-4-8-1	+/+		23.3041
	DIV21	E575-4-8-1	+/+		24.4702
	DIV21	E575-4-8-1	+/+		15.6417
	DIV21	E575-4-8-1	+/+		53.4294
	DIV21	E575-4-8-1	+/+		30.2381
	DIV21	E575-4-8-1	+/+		42.8195
	DIV21	E575-4-8-1	+/+		24.2542
	DIV21	E575-4-8-1	+/+		34.1371
	DIV21	E575-4-8-1	+/+		24.3878
	DIV21	E575-4-8-1	+/+		24.5907
	DIV21	E575-4-8-1	+/+		21.3429
	DIV21	E575-4-8-1	+/+		29.0503
	DIV21	E575-4-8-1	+/+		18.2204
	DIV21	E575-4-8-1	+/+		25.2928
	DIV21	E575-4-8-1	+/+		46.4882
	DIV21	E575-4-8-1	+/+		54.9656
	DIV21	E575-4-8-1	+/+		19.8135
	DIV21	E575-4-8-1	+/+		23.5682
	DIV21	E575-4-8-1	+/+		42.4382
	DIV21	E575-4-8-1	+/+		12.806
	DIV21	E575-4-8-1	+/+		16.5529
	DIV21	E575-4-8-1	+/+		27.8759
	DIV21	E575-4-8-1	+/+		19.3895
	DIV21	E575-4-8-1	+/+		19.5337
	DIV21	E575-4-8-1	+/+		35.0486
	DIV21	E575-4-8-1	+/+		55.2386
	DIV21	E575-4-8-1	+/+		26.7055
	DIV21	E575-4-8-1	+/+		29.6269
	DIV21	E575-4-8-1	+/+		12.5391
	DIV21	E575-4-8-1	+/+		38.3415
	DIV21	E575-4-8-1	+/+		20.1093
	DIV21	E575-4-8-1	+/+		27.0329
	DIV21	E575-4-8-1	+/+		47.0458
	DIV21	E575-4-8-1	+/+		36.7496
	DIV21	E575-4-8-1	+/+		14.4303
	DIV21	E575-4-8-1	+/+		44.3331
	DIV21	E575-4-8-1	+/+		25.9673
	DIV21	E575-4-8-1	+/+		57.5912
	DIV21	E575-4-8-1	+/+		33.5796
	DIV21	E575-4-8-1	+/+		16.9787
	DIV21	E575-4-8-1	+/+		21.1559
	DIV21	E575-4-8-1	+/+		26.9884
	DIV21	E575-4-8-1	+/+		17.6925
	DIV21	E575-4-8-1	+/+		27.2044
	DIV21	E575-4-8-1	+/+		35.3453
	DIV21	E575-4-8-1	+/+		18.0702
	DIV21	E575-4-8-1	+/+		21.8269
	DIV21	E575-4-8-1	+/+		25.2595
	DIV21	E575-4-8-1	+/+		22.1154
	DIV21	E575-4-8-1	+/+		30.5327
	DIV21	E575-4-8-1	+/+		27.0559
	DIV21	E575-4-8-1	+/+		47.4508
	DIV21	E-578-7	+/+		17.9425
	DIV21	E-578-7	+/+		30.1044
	DIV21	E-578-7	+/+		58.1384
	DIV21	E-578-7	+/+		30.8769
	DIV21	E-578-7	+/+		23.9547
	DIV21	E-578-7	+/+		69.5708
	DIV21	E-578-7	+/+		33.1552
	DIV21	E-578-7	+/+		21.3195
	DIV21	E-578-7	+/+		88.4083
	DIV21	E-578-7	+/+		43.8672
	DIV21	E-578-7	+/+		36.896
	DIV21	E-578-7	+/+		34.3735
	DIV21	E-578-7	+/+		23.2527
	DIV21	E-578-7	+/+		36.4518
	DIV21	E-578-7	+/+		17.1777
	DIV21	E-578-7	+/+		26.7854
	DIV21	E-578-7	+/+		39.4409
	DIV21	E-578-7	+/+		23.5972
	DIV21	E-578-7	+/+		29.2386
	DIV21	E-578-7	+/+		24.2698
	DIV21	E-578-7	+/+		74.2401
	DIV21	E-578-7	+/+		44.2818
	DIV21	E-578-7	+/+		28.8839
	DIV21	E-578-7	+/+		61.1408
	DIV21	E-578-7	+/+		47.407
	DIV21	E-578-7	+/+		39.9762
	DIV21	E-578-7	+/+		35.1763
	DIV21	E-578-7	+/+		18.2259
	DIV21	E-578-7	+/+		64.9819
	DIV21	E-578-7	+/+		28.1188
	DIV21	E-578-7	+/+		20.4506
	DIV21	E-578-7	+/+		21.585
	DIV21	E-578-7	+/+		33.9576
	DIV21	E-578-7	+/+		60.5556
	DIV21	E-578-7	+/+		29.6719
	DIV21	E-578-7	+/+		23.7611
	DIV21	E-578-7	+/+		23.8885
	DIV21	E-578-7	+/+		24.6432
	DIV21	E-578-7	+/+		41.9592
	DIV21	E-578-7	+/+		21.999
	DIV21	E-578-7	+/+		33.1151
	DIV21	E-578-7	+/+		46.3417
	DIV21	E-578-7	+/+		36.5347
	DIV21	E-578-7	+/+		27.7648
	DIV21	E-578-7	+/+		48.6787
	DIV21	E-578-7	+/+		31.2767
	DIV21	E-578-7	+/+		75.1039
	DIV21	E-578-7	+/+		48.5145
	DIV21	E-578-7	+/+		28.2373
	DIV21	E-578-7	+/+		35.3744
	DIV21	E-578-7	+/+		21.936
	DIV21	E-578-7	+/+		37.4889
	DIV21	E-578-7	+/+		35.2627
	DIV21	E-578-7	+/+		46.7914
	DIV21	E-578-7	+/+		28.3539
	DIV21	E-578-7	+/+		26.7281
	DIV21	E-578-7	+/+		96.0549
	DIV21	E-578-7	+/+		51.2675
	DIV21	E-578-7	+/+		63.0915
	DIV21	E-578-7	+/+		20.1634
	DIV21	E-578-7	+/+		25.4319
	DIV21	E-578-7	+/+		37.5407
	DIV21	E-578-7	+/+		18.845
	DIV21	E-578-7	+/+		31.8735
	DIV21	E-578-7	+/+		33.4818
	DIV21	E-578-7	+/+		26.1417
	DIV21	E-578-7	+/+		17.4751
	DIV21	E-578-7	+/+		26.4754
	DIV21	E-578-7	+/+		63.2603
	DIV21	E-578-7	+/+		38.9135
	DIV21	E-578-7	+/+		67.6617
	DIV21	E-578-7	+/+		40.626
	DIV21	E-578-7	+/+		26.9543
	DIV21	E-578-7	+/+		31.9524
	DIV21	E-578-7	+/+		32.529
	DIV21	E-578-7	+/+		46.77
	DIV21	E-578-7	+/+		25.1012
	DIV21	E-578-7	+/+		27.703
	DIV21	E-578-7	+/+		67.1799
	DIV21	E-578-7	+/+		18.8958
	DIV21	E-578-7	+/+		28.4949
	DIV21	E-578-7	+/+		18.2545
	DIV21	E579-8	+/+		12.868
	DIV21	E579-8	+/+		60.7517
	DIV21	E579-8	+/+		49.4575
	DIV21	E579-8	+/+		26.9117
	DIV21	E579-8	+/+		21.4472
	DIV21	E579-8	+/+		17.8577
	DIV21	E579-8	+/+		33.5254
	DIV21	E579-8	+/+		33.5954
	DIV21	E579-8	+/+		20.793
	DIV21	E579-8	+/+		19.0196
	DIV21	E579-8	+/+		18.8457
	DIV21	E579-8	+/+		25.907
	DIV21	E579-8	+/+		17.7747
	DIV21	E579-8	+/+		30.3264
	DIV21	E579-8	+/+		33.8055
	DIV21	E579-8	+/+		16.2121
	DIV21	E579-8	+/+		38.0613
	DIV21	E579-8	+/+		25.0546
	DIV21	E579-8	+/+		20.7081
	DIV21	E579-8	+/+		24.7501
	DIV21	E579-8	+/+		18.5312
	DIV21	E579-8	+/+		17.3152
	DIV21	E579-8	+/+		17.3442
	DIV21	E579-8	+/+		36.2322
	DIV21	E579-8	+/+		14.9145
	DIV21	E579-8	+/+		28.892
	DIV21	E579-8	+/+		16.3032
	DIV21	E579-8	+/+		37.576
	DIV21	E579-8	+/+		16.5422
	DIV21	E579-8	+/+		36.838
	DIV21	E579-8	+/+		36.1504
	DIV21	E579-8	+/+		13.8693
	DIV21	E579-8	+/+		26.9086
	DIV21	E579-8	+/+		41.1206
	DIV21	E579-8	+/+		28.4036
	DIV21	E579-8	+/+		16.9614
	DIV21	E579-8	+/+		14.1409
	DIV21	E579-8	+/+		17.2522
	DIV21	E579-8	+/+		11.8475
	DIV21	E579-8	+/+		39.5684
	DIV21	E579-8	+/+		22.3982
	DIV21	E579-8	+/+		37.1656
	DIV21	E579-8	+/+		18.0645
	DIV21	E579-8	+/+		10.5184
	DIV21	E579-8	+/+		13.3552
	DIV21	E579-8	+/+		13.8534
	DIV21	E579-8	+/+		59.9777
	DIV21	E579-8	+/+		35.0373
	DIV21	E579-8	+/+		10.3039
	DIV21	E579-8	+/+		17.3784
	DIV21	E579-8	+/+		13.8594
	DIV21	E579-8	+/+		45.2921
	DIV21	E579-8	+/+		32.7826
	DIV21	E579-8	+/+		12.4189
	DIV21	E579-8	+/+		62.3233
	DIV21	E579-8	+/+		18.4248
	DIV21	E579-8	+/+		43.2358
	DIV21	E579-8	+/+		27.7242
	DIV21	E579-8	+/+		44.8597
	DIV21	E579-8	+/+		57.4072
	DIV21	E579-8	+/+		38.5908
	DIV21	E579-8	+/+		59.3719
	DIV21	E579-8	+/+		23.1413
	DIV21	E579-8	+/+		16.1559
	DIV21	E579-8	+/+		20.762
	DIV21	E579-8	+/+		25.3436
	DIV21	E579-8	+/+		45.3483
	DIV21	E579-8	+/+		32.5651
	DIV21	E579-8	+/+		22.8689
	DIV21	E579-8	+/+		33.7938
	DIV21	E579-8	+/+		14.7093
	DIV21	E579-8	+/+		12.37
	DIV21	E579-8	+/+		38.9029
	DIV21	E579-8	+/+		27.9034
	DIV21	E579-8	+/+		23.1122
	DIV21	E579-8	+/+		28.6653
	DIV21	E579-8	+/+		10.9052
	DIV21	E579-8	+/+		9.11037
	DIV21	E579-8	+/+		15.4081
	DIV21	E579-8	+/+		13.919
	DIV21	E579-8	+/+		33.4311
	DIV21	E579-8	+/+		15.1568
	DIV21	E579-8	+/+		31.207
	DIV21	E579-8	+/+		24.3722
	DIV21	E579-8	+/+		16.1715
	DIV21	E579-8	+/+		30.5567
	DIV21	E579-8	+/+		13.641
	DIV21	E579-8	+/+		16.465
	DIV21	E579-8	+/+		14.6563
	DIV21	E579-8	+/+		53.0033
	DIV21	E579-8	+/+		24.5199
	DIV21	E579-8	+/+		35.278
	DIV21	E579-8	+/+		23.6452
	DIV21	E579-8	+/+		46.3043
	DIV21	E579-8	+/+		17.8226
	DIV21	E579-8	+/+		17.5075
	DIV21	E579-8	+/+		17.4511
	DIV21	E579-8	+/+		28.8559
	DIV21	E579-8	+/+		16.4776
	DIV21	E579-8	+/+		16.6408
	DIV21	E579-8	+/+		42.3705
	DIV21	E579-8	+/+		16.4658
	DIV21	E579-8	+/+		12.1431
	DIV21	E579-8	+/+		21.4774
	DIV21	E579-8	+/+		31.7382
	DIV21	E579-8	+/+		16.0719
	DIV21	E579-8	+/+		15.1648
	DIV21	E579-8	+/+		10.5984
	DIV21	E579-8	+/+		11.5017
	DIV21	E579-8	+/+		22.1474
	DIV21	E579-8	+/+		27.4529
	DIV21	E579-8	+/+		21.298
	DIV21	E579-8	+/+		21.8264
	DIV21	E579-8	+/+		60.5591
	DIV21	E579-8	+/+		12.1871
	DIV21	E579-8	+/+		34.717
	DIV21	E579-8	+/+		13.24
	DIV21	E579-8	+/+		36.3351
	DIV21	E579-8	+/+		18.8995
	DIV21	E579-8	+/+		20.3002
	DIV21	E579-8	+/+		17.404
	DIV21	E579-8	+/+		23.6042
	DIV21	E579-8	+/+		22.9952
	DIV21	E579-8	+/+		22.6118
	DIV21	E579-8	+/+		21.5751
	DIV21	E579-8	+/+		48.1349
	DIV21	E579-8	+/+		14.9125
	DIV21	E579-8	+/+		13.9216
	DIV21	E579-8	+/+		15.9274
	DIV21	E579-8	+/+		35.5365
	DIV21	E579-8	+/+		21.9956
	DIV21	E579-8	+/+		14.6711
	DIV21	E579-8	+/+		31.8789
	DIV21	E579-8	+/+		37.7913
	DIV21	E579-8	+/+		25.2724
	DIV21	E579-8	+/+		14.0315
	DIV21	E579-8	+/+		31.1281
	DIV21	E579-8	+/+		16.3626
	DIV21	E579-8	+/+		59.6425
	DIV21	E579-8	+/+		12.9454
	DIV21	E579-8	+/+		37.015
	DIV21	E579-8	+/+		17.2509
	DIV21	E579-8	+/+		17.3425
	DIV21	E579-8	+/+		23.1468
	DIV21	E579-8	+/+		19.3101
	DIV21	E579-8	+/+		25.0951
	DIV21	E579-8	+/+		15.9454
	DIV21	E579-8	+/+		18.7522
	DIV21	E579-8	+/+		24.7334
	DIV21	E579-8	+/+		13.3604
	DIV21	E579-8	+/+		21.1373
	DIV21	E579-8	+/+		18.3616
	DIV21	E579-8	+/+		19.2803
	DIV21	E579-8	+/+		27.8907
	DIV21	E579-8	+/+		17.4558
	DIV21	E579-8	+/+		28.0566
	DIV21	E579-8	+/+		27.5321
	DIV21	E579-8	+/+		64.2313
	DIV21	E579-8	+/+		25.7686
	DIV21	E579-8	+/+		24.3263
	DIV21	E579-8	+/+		19.464
	DIV21	E579-8	+/+		25.0986
	DIV21	E579-8	+/+		27.724
	DIV21	E579-8	+/+		27.3277
	DIV21	E579-8	+/+		17.5191
	DIV21	E579-8	+/+		38.7666
	DIV21	E579-8	+/+		15.9864
	DIV21	E579-8	+/+		12.9357
	DIV21	E579-8	+/+		16.519
	DIV21	E579-8	+/+		11.9322
	DIV21	E579-8	+/+		19.6032
	DIV21	E579-8	+/+		11.1344
	DIV21	E579-8	+/+		27.6977
	DIV21	E579-8	+/+		15.6548
	DIV21	E579-8	+/+		10.5438
	DIV21	E579-8	+/+		72.8738
	DIV21	E579-8	+/+		10.8008
	DIV21	E579-8	+/+		14.1348
	DIV21	E579-8	+/+		14.3169
	DIV21	E579-8	+/+		23.2781
	DIV21	E579-8	+/+		22.201
	DIV21	E579-8	+/+		21.1819
	DIV21	E579-8	+/+		15.6745
	DIV21	E579-8	+/+		36.958
	DIV21	E579-8	+/+		15.3208
	DIV21	E579-8	+/+		15.3912
	DIV21	E579-8	+/+		25.8843
	DIV21	E579-8	+/+		11.7804
	DIV21	E579-8	+/+		22.0347
	DIV21	E579-8	+/+		53.9849
	DIV21	E579-8	+/+		30.7244
	DIV21	E579-8	+/+		31.8926
	DIV21	E579-8	+/+		18.2408
	DIV21	E579-8	+/+		24.7111
	DIV21	E579-8	+/+		38.428
	DIV21	E579-8	+/+		21.9051
	DIV21	E579-8	+/+		46.2776
	DIV21	E579-8	+/+		11.3153
	DIV21	E579-8	+/+		28.9907
	DIV21	E579-8	+/+		31.4205
	DIV21	E579-8	+/+		20.967
	DIV21	E579-8	+/+		17.7754
	DIV21	E579-8	+/+		50.1055
	DIV21	E579-8	+/+		16.8076
	DIV21	E579-8	+/+		57.6591
	DIV21	E579-8	+/+		45.4968
	DIV21	E579-8	+/+		43.6081
	DIV21	E579-8	+/+		40.3644
	DIV21	E579-8	+/+		19.1376
	DIV21	E579-8	+/+		30.8075
	DIV21	E579-8	+/+		18.9247
	DIV21	E579-8	+/+		16.5739
	DIV21	E579-8	+/+		43.1683
	DIV21	E579-8	+/+		51.8856
	DIV21	E579-8	+/+		24.6074
	DIV21	E579-8	+/+		44.6329
	DIV21	E579-8	+/+		23.5574
	DIV21	E579-8	+/+		13.9278
	DIV21	E579-8	+/+		22.4685
	DIV21	E579-8	+/+		12.2764
	DIV21	E579-8	+/+		33.9046
	DIV21	E579-8	+/+		17.4558
	DIV21	E579-8	+/+		9.32623
	DIV21	E579-8	+/+		26.4182
	DIV21	E579-8	+/+		41.1867
	DIV21	E579-8	+/+		17.2969
	DIV21	E579-8	+/+		34.4405
	DIV21	E579-8	+/+		15.9342
	DIV21	E579-8	+/+		19.7614
	DIV21	E579-8	+/+		18.6086
	DIV21	E579-8	+/+		33.4163
	DIV21	E579-8	+/+		79.7941
	DIV21	E579-8	+/+		48.5461
	DIV21	E579-8	+/+		40.5142
	DIV21	E579-8	+/+		24.7207
	DIV21	E579-8	+/+		44.3229
	DIV21	E579-8	+/+		23.0404
	DIV21	E579-8	+/+		20.9304
	DIV21	E579-8	+/+		24.7105
	DIV21	E579-8	+/+		55.2265
	DIV21	E579-8	+/+		40.7074
	DIV21	E579-8	+/+		43.7427
	DIV21	E579-8	+/+		41.0915
	DIV21	E579-8	+/+		55.2674
	DIV21	E579-8	+/+		94.4435
	DIV21	E579-8	+/+		14.124
	DIV21	E579-8	+/+		24.8732
	DIV21	E579-8	+/+		17.4525
	DIV21	E579-8	+/+		52.7167
	DIV21	E579-8	+/+		31.9664
	DIV21	E579-8	+/+		18.716
	DIV21	E579-8	+/+		15.9411
	DIV21	E579-8	+/+		24.2185
	DIV21	E579-8	+/+		10.767
	DIV21	E579-8	+/+		10.753
	DIV21	E579-8	+/+		25.188
	DIV21	E579-8	+/+		18.8135
	DIV21	E579-8	+/+		16.2117
	DIV21	E579-8	+/+		35.4389
	DIV21	E579-8	+/+		49.7274
	DIV21	E579-8	+/+		38.6357
	DIV21	E579-8	+/+		28.5747
	DIV21	E579-8	+/+		13.1691
	DIV21	E579-8	+/+		8.27635
	DIV21	E579-8	+/+		29.3718
	DIV21	E579-8	+/+		24.9819
	DIV21	E579-8	+/+		27.0089
	DIV21	E579-8	+/+		14.587
	DIV21	E579-8	+/+		16.249
	DIV21	E579-8	+/+		17.7023
	DIV21	E579-8	+/+		41.1307
	DIV21	E579-8	+/+		16.9118
	DIV21	E579-8	+/+		17.0228
	DIV21	E579-8	+/+		12.1037
	DIV21	E579-8	+/+		39.0381
	DIV21	E579-8	+/+		21.7993
	DIV21	E579-8	+/+		29.1274
	DIV21	E579-8	+/+		21.3178
	DIV21	E579-8	+/+		13.9346
	DIV21	E579-8	+/+		27.5413
	DIV21	E579-8	+/+		15.7579
	DIV21	E579-8	+/+		11.5312
	DIV21	E579-8	+/+		20.8221
	DIV21	E579-8	+/+		34.3546
	DIV21	E579-8	+/+		28.7676
	DIV21	E579-8	+/+		41.497
	DIV21	E579-8	+/+		41.5795
	DIV21	E579-8	+/+		40.7406
	DIV21	E579-8	+/+		23.7647
	DIV21	E579-8	+/+		13.272
	DIV21	E579-8	+/+		17.9846
	DIV21	E579-8	+/+		45.9911
	DIV21	E579-8	+/+		42.6831
	DIV21	E579-8	+/+		20.4104
	DIV21	E579-8	+/+		28.4312
	DIV21	E579-8	+/+		9.66131
	DIV21	E579-8	+/+		16.9566
	DIV21	E579-8	+/+		10.5992
	DIV21	E579-8	+/+		28.9838
	DIV21	E579-8	+/+		15.5349
	DIV21	E579-8	+/+		27.328
	DIV21	E579-8	+/+		12.652
	DIV21	E579-8	+/+		15.418
	DIV21	E579-8	+/+		17.5655
	DIV21	E579-8	+/+		62.0733
	DIV21	E579-8	+/+		20.9166
	DIV21	E579-8	+/+		18.9445
	DIV21	E579-8	+/+		19.9502
	DIV21	E579-8	+/+		44.659
	DIV21	E579-8	+/+		80.056
	DIV21	E579-8	+/+		10.3422
	DIV21	E579-8	+/+		17.0575
	DIV21	E579-8	+/+		13.5241
	DIV21	E579-8	+/+		14.8145
	DIV21	E579-8	+/+		23.1531
	DIV21	E579-8	+/+		58.1115
	DIV21	E579-8	+/+		37.0593
	DIV21	E579-8	+/+		30.6389
	DIV21	E579-8	+/+		11.3033
	DIV21	E579-8	+/+		36.441
	DIV21	E579-8	+/+		18.753
	DIV21	E579-8	+/+		10.3841
	DIV21	E579-8	+/+		10.339
	DIV21	E579-8	+/+		25.5075
	DIV21	E579-8	+/+		14.3841
	DIV21	E579-8	+/+		15.83
	DIV21	E579-8	+/+		32.0637
	DIV21	E579-8	+/+		18.9278
	DIV21	E579-8	+/+		20.1975
	DIV21	E579-8	+/+		14.1091
	DIV21	E579-8	+/+		30.4308
	DIV21	E579-8	+/+		34.7161
	DIV21	E579-8	+/+		20.2913
	DIV21	E579-8	+/+		44.4937
	DIV21	E579-8	+/+		18.3541
	DIV21	E579-8	+/+		13.3914
	DIV21	E579-8	+/+		15.6776
	DIV21	E579-8	+/+		15.9198
	DIV21	E579-8	+/+		37.7994
	DIV21	E579-8	+/+		23.6164
	DIV21	E579-8	+/+		52.9161
	DIV21	E579-8	+/+		27.1679
	DIV21	E579-8	+/+		14.1289
	DIV21	E579-8	+/+		21.8362
	DIV21	E579-8	+/+		51.9169
	DIV21	E579-8	+/+		26.4683
	DIV21	E579-8	+/+		33.8938
	DIV21	E579-8	+/+		12.4227
	DIV21	E579-8	+/+		22.6025
	DIV21	E579-8	+/+		59.0624
	DIV21	E579-8	+/+		42.1944
	DIV21	E579-8	+/+		16.5386
	DIV21	E579-8	+/+		27.2185
	DIV21	E579-8	+/+		13.7724
	DIV21	E579-8	+/+		28.0844
	DIV21	E579-8	+/+		22.0566
	DIV21	E579-8	+/+		33.5544
	DIV21	E579-8	+/+		13.608
	DIV21	E579-8	+/+		11.4062
	DIV21	E579-8	+/+		49.4402
	DIV21	E579-8	+/+		25.4828
	DIV21	E579-8	+/+		16.4879
	DIV21	E579-8	+/+		15.7983
	DIV21	E579-8	+/+		23.1737
	DIV21	E579-8	+/+		27.9547
	DIV21	E579-8	+/+		38.3682
	DIV21	E579-8	+/+		26.0682
	DIV21	E579-8	+/+		35.4094
	DIV21	E579-8	+/+		31.6961
	DIV21	E579-8	+/+		27.5684
	DIV21	E579-8	+/+		14.3672
	DIV21	E579-8	+/+		46.3208
	DIV21	E579-8	+/+		54.6066
	DIV21	E579-8	+/+		19.4663
	DIV21	E579-8	+/+		47.9119
	DIV21	E579-8	+/+		18.1824
	DIV21	E579-8	+/+		18.2488
	DIV21	E579-8	+/+		18.2397
	DIV21	E579-8	+/+		25.2939
	DIV21	E579-8	+/+		27.0413
	DIV21	E579-8	+/+		34.3732
	DIV21	E579-8	+/+		18.9758
	DIV21	E579-8	+/+		32.0702
	DIV21	E579-8	+/+		50.2056
	DIV21	E579-8	+/+		12.8821
	DIV21	E579-8	+/+		19.2201
	DIV21	E579-8	+/+		17.7994
	DIV21	E579-8	+/+		23.3909
	DIV21	E579-8	+/+		29.1783
	DIV21	E579-8	+/+		20.1226
	DIV21	E579-8	+/+		40.9196
	DIV21	E579-8	+/+		31.5217
	DIV21	E579-8	+/+		35.4663
	DIV21	E579-8	+/+		20.4454
	DIV21	E579-8	+/+		22.1174
	DIV21	E579-8	+/+		35.457
	DIV21	E579-8	+/+		17.5392
	DIV21	E579-8	+/+		26.6381
	DIV21	E579-8	+/+		34.3973
	DIV21	E579-8	+/+		33.4791
	DIV21	E579-8	+/+		25.3217
	DIV21	E579-8	+/+		30.4083
	DIV21	E579-8	+/+		21.4075
	DIV21	E579-8	+/+		14.4074
	DIV21	E579-8	+/+		13.6705
	DIV21	E579-8	+/+		24.6933
	DIV21	E579-8	+/+		20.1707
	DIV21	E579-8	+/+		25.1153
	DIV21	E579-8	+/+		23.2236
	DIV21	E579-8	+/+		27.8339
	DIV21	E579-8	+/+		16.133
	DIV21	E579-8	+/+		31.6111
	DIV21	E579-8	+/+		21.5584
	DIV21	E579-8	+/+		17.0623
	DIV21	E579-8	+/+		27.1888
	DIV21	E579-8	+/+		45.0752
	DIV21	E579-8	+/+		33.4532
	DIV21	E579-8	+/+		16.0076
	DIV21	E579-8	+/+		84.6439
	DIV21	E579-8	+/+		17.2508
	DIV21	E579-8	+/+		18.2998
	DIV21	E579-8	+/+		36.0549
	DIV21	E579-8	+/+		17.8204
	DIV21	E579-8	+/+		14.2022
	DIV21	E579-8	+/+		21.0651
	DIV21	E579-8	+/+		13.8138
	DIV21	E579-8	+/+		29.575
	DIV21	E579-8	+/+		17.0911
	DIV21	E579-8	+/+		19.0474
	DIV21	E579-8	+/+		13.9091
	DIV21	E579-8	+/+		100.861
	DIV21	E579-8	+/+		11.2183
	DIV21	E579-8	+/+		11.5506
	DIV21	E579-8	+/+		13.869
	DIV21	E579-8	+/+		16.2441
	DIV21	E579-8	+/+		20.8211
	DIV21	E579-8	+/+		11.2436
	DIV21	E579-8	+/+		15.151
	DIV21	E579-8	+/+		24.2864
	DIV21	E579-8	+/+		25.4571
	DIV21	E579-8	+/+		40.0173
	DIV21	E579-8	+/+		21.6519
	DIV21	E579-8	+/+		24.5466
	DIV21	E579-8	+/+		22.1161
	DIV21	E579-8	+/+		13.1377
	DIV21	E579-8	+/+		19.009
	DIV21	E579-8	+/+		31.5757
	DIV21	E579-8	+/+		9.45234
	DIV21	E579-8	+/+		9.3374
	DIV21	E579-8	+/+		52.2257
	DIV21	E579-8	+/+		20.9121
	DIV21	E579-8	+/+		26.2809
	DIV21	E579-8	+/+		18.5019
	DIV21	E579-8	+/+		25.16
	DIV21	E579-8	+/+		64.0217
	DIV21	E579-8	+/+		16.1065
	DIV21	E579-8	+/+		71.3814
	DIV21	E579-8	+/+		23.268
	DIV21	E579-8	+/+		23.333
	DIV21	E579-8	+/+		42.6046
	DIV21	E579-8	+/+		27.1061
	DIV21	E579-8	+/+		10.7058
	DIV21	E579-8	+/+		23.8684
	DIV21	E579-8	+/+		37.7484
	DIV21	E579-8	+/+		10.4516
	DIV21	E579-8	+/+		31.5819
	DIV21	E579-8	+/+		26.24
	DIV21	E579-8	+/+		12.4231
	DIV21	E579-8	+/+		36.6164
	DIV21	E579-8	+/+		25.1244
	DIV21	E579-8	+/+		17.4386
	DIV21	E579-8	+/+		103.027
	DIV21	E579-8	+/+		25.3177
	DIV21	E579-8	+/+		15.4041
	DIV21	E579-8	+/+		28.5331
	DIV21	E579-8	+/+		55.6863
	DIV21	E579-8	+/+		23.113
	DIV21	E579-8	+/+		22.5665
	DIV21	E579-8	+/+		24.5419
	DIV21	E579-8	+/+		43.5087
	DIV21	E579-8	+/+		42.7647
	DIV21	E579-8	+/+		16.7535
	DIV21	E579-8	+/+		19.1168
	DIV21	E579-8	+/+		13.3869
	DIV21	E579-8	+/+		20.2256
	DIV21	E579-8	+/+		23.2985
	DIV21	E579-8	+/+		16.6365
	DIV21	E582-11	+/+		28.6681
	DIV21	E582-11	+/+		19.0427
	DIV21	E582-11	+/+		13.1504
	DIV21	E582-11	+/+		45.7407
	DIV21	E582-11	+/+		21.1446
	DIV21	E582-11	+/+		24.5388
	DIV21	E582-11	+/+		11.4174
	DIV21	E582-11	+/+		22.812
	DIV21	E582-11	+/+		20.9445
	DIV21	E582-11	+/+		37.7692
	DIV21	E582-11	+/+		16.8727
	DIV21	E582-11	+/+		24.9722
	DIV21	E582-11	+/+		13.0992
	DIV21	E582-11	+/+		29.286
	DIV21	E582-11	+/+		39.8948
	DIV21	E582-11	+/+		15.5414
	DIV21	E582-11	+/+		32.4227
	DIV21	E582-11	+/+		22.4445
	DIV21	E582-11	+/+		28.9987
	DIV21	E582-11	+/+		14.3051
	DIV21	E582-11	+/+		13.9378
	DIV21	E582-11	+/+		13.9954
	DIV21	E582-11	+/+		14.052
	DIV21	E582-11	+/+		15.3708
	DIV21	E582-11	+/+		22.7761
	DIV21	E582-11	+/+		21.5757
	DIV21	E582-11	+/+		14.0884
	DIV21	E582-11	+/+		13.8651
	DIV21	E582-11	+/+		14.3227
	DIV21	E582-11	+/+		18.5901
	DIV21	E582-11	+/+		11.8446
	DIV21	E582-11	+/+		14.1585
	DIV21	E582-11	+/+		14.2021
	DIV21	E582-11	+/+		15.1588
	DIV21	E582-11	+/+		16.4458
	DIV21	E582-11	+/+		22.9831
	DIV21	E582-11	+/+		20.7283
	DIV21	E582-11	+/+		11.3084
	DIV21	E582-11	+/+		12.3716
	DIV21	E582-11	+/+		13.5897
	DIV21	E582-11	+/+		17.0321
	DIV21	E582-11	+/+		25.7048
	DIV21	E582-11	+/+		25.8254
	DIV21	E582-11	+/+		23.5646
	DIV21	E582-11	+/+		11.4715
	DIV21	E582-11	+/+		14.2524
	DIV21	E582-11	+/+		17.2485
	DIV21	E582-11	+/+		25.2779
	DIV21	E582-11	+/+		21.4104
	DIV21	E582-11	+/+		17.2782
	DIV21	E582-11	+/+		23.9082
	DIV21	E582-11	+/+		64.134
	DIV21	E582-11	+/+		63.9916
	DIV21	E582-11	+/+		22.161
	DIV21	E582-11	+/+		24.7702
	DIV21	E582-11	+/+		12.3385
	DIV21	E582-11	+/+		20.8062
	DIV21	E582-11	+/+		14.8442
	DIV21	E582-11	+/+		16.7142
	DIV21	E582-11	+/+		12.6774
	DIV21	E582-11	+/+		23.0249
	DIV21	E582-11	+/+		33.9455
	DIV21	E582-11	+/+		25.7736
	DIV21	E582-11	+/+		24.0045
	DIV21	E582-11	+/+		12.3065
	DIV21	E582-11	+/+		12.4018
	DIV21	E582-11	+/+		37.2681
	DIV21	E582-11	+/+		27.7001
	DIV21	E582-11	+/+		11.173
	DIV21	E582-11	+/+		16.2501
	DIV21	E582-11	+/+		38.4164
	DIV21	E582-11	+/+		29.8919
	DIV21	E582-11	+/+		18.0848
	DIV21	E582-11	+/+		16.9527
	DIV21	E582-11	+/+		14.8714
	DIV21	E582-11	+/+		19.4234
	DIV21	E582-11	+/+		19.1845
	DIV21	E582-11	+/+		14.8216
	DIV21	E582-11	+/+		15.5155
	DIV21	E582-11	+/+		13.2787
	DIV21	E582-11	+/+		19.5717
	DIV21	E582-11	+/+		23.2319
	DIV21	E582-11	+/+		32.1695
	DIV21	E582-11	+/+		24.0701
	DIV21	E582-11	+/+		14.0617
	DIV21	E582-11	+/+		24.924
	DIV21	E582-11	+/+		55.8877
	DIV21	E582-11	+/+		21.9923
	DIV21	E582-11	+/+		21.9799
	DIV21	E582-11	+/+		22.8914
	DIV21	E582-11	+/+		18.8201
	DIV21	E582-11	+/+		60.9539
	DIV21	E582-11	+/+		21.7235
	DIV21	E582-11	+/+		12.7632
	DIV21	E582-11	+/+		17.5806
	DIV21	E582-11	+/+		14.2825
	DIV21	E582-11	+/+		11.1002
	DIV21	E582-11	+/+		13.6293
	DIV21	E582-11	+/+		21.2171
	DIV21	E582-11	+/+		11.8112
	DIV21	E582-11	+/+		35.7202
	DIV21	E582-11	+/+		20.2407
	DIV21	E582-11	+/+		12.2718
	DIV21	E582-11	+/+		21.8069
	DIV21	E582-11	+/+		11.0548
	DIV21	E582-11	+/+		14.4469
	DIV21	E582-11	+/+		26.0499
	DIV21	E582-11	+/+		20.0023
	DIV21	E582-11	+/+		24.9406
	DIV21	E582-11	+/+		23.2893
	DIV21	E582-11	+/+		20.5868
	DIV21	E582-11	+/+		14.3125
	DIV21	E582-11	+/+		44.1113
	DIV21	E582-11	+/+		21.8428
	DIV21	E582-11	+/+		36.9809
	DIV21	E582-11	+/+		35.67
	DIV21	E582-11	+/+		23.3813
	DIV21	E582-11	+/+		13.6866
	DIV21	E582-11	+/+		49.4664
	DIV21	E582-11	+/+		17.4627
	DIV21	E582-11	+/+		26.01
	DIV21	E582-11	+/+		53.8898
	DIV21	E582-11	+/+		32.7224
	DIV21	E582-11	+/+		29.8755
	DIV21	E582-11	+/+		26.6829
	DIV21	E582-11	+/+		16.0319
	DIV21	E582-11	+/+		13.2179
	DIV21	E582-11	+/+		19.4389
	DIV21	E582-11	+/+		12.1832
	DIV21	E582-11	+/+		23.1429
	DIV21	E582-11	+/+		20.789
	DIV21	E582-11	+/+		16.6089
	DIV21	E582-11	+/+		25.5541
	DIV21	E582-11	+/+		16.7215
	DIV21	E582-11	+/+		12.0437
	DIV21	E582-11	+/+		16.938
	DIV21	E582-11	+/+		29.3736
	DIV21	E582-11	+/+		16.4615
	DIV21	E582-11	+/+		18.7097
	DIV21	E582-11	+/+		18.6822
	DIV21	E582-11	+/+		17.6597
	DIV21	E582-11	+/+		24.0052
	DIV21	E582-11	+/+		16.8657
	DIV21	E582-11	+/+		13.4727
	DIV21	E582-11	+/+		11.2214
	DIV21	E582-11	+/+		17.7734
	DIV21	E582-11	+/+		35.3381
	DIV21	E582-11	+/+		22.8525
	DIV21	E582-11	+/+		24.6734
	DIV21	E582-11	+/+		14.9497
	DIV21	E582-11	+/+		14.9154
	DIV21	E582-11	+/+		14.8989
	DIV21	E582-11	+/+		23.8845
	DIV21	E582-11	+/+		44.9698
	DIV21	E582-11	+/+		30.0414
	DIV21	E582-11	+/+		17.8872
	DIV21	E582-11	+/+		23.4866
	DIV21	E582-11	+/+		14.1119
	DIV21	E582-11	+/+		50.1619
	DIV21	E582-11	+/+		14.1031
	DIV21	E582-11	+/+		18.3592
	DIV21	E582-11	+/+		18.9772
	DIV21	E582-11	+/+		26.2136
	DIV21	E582-11	+/+		14.1116
	DIV21	E582-11	+/+		19.668
	DIV21	E582-11	+/+		27.502
	DIV21	E582-11	+/+		16.4161
	DIV21	E582-11	+/+		12.8243
	DIV21	E582-11	+/+		20.6394
	DIV21	E582-11	+/+		20.0168
	DIV21	E582-11	+/+		20.0392
	DIV21	E582-11	+/+		20.0744
	DIV21	E582-11	+/+		20.1283
	DIV21	E582-11	+/+		19.4588
	DIV21	E582-11	+/+		22.7446
	DIV21	E582-11	+/+		13.5095
	DIV21	E582-11	+/+		26.273
	DIV21	E582-11	+/+		18.4734
	DIV21	E582-11	+/+		12.3401
	DIV21	E582-11	+/+		27.4295
	DIV21	E582-11	+/+		10.1325
	DIV21	E582-11	+/+		13.5306
	DIV21	E582-11	+/+		9.57993
	DIV21	E582-11	+/+		9.58049
	DIV21	E582-11	+/+		41.5621
	DIV21	E582-11	+/+		30.7233
	DIV21	E582-11	+/+		30.0825
	DIV21	E582-11	+/+		18.8791
	DIV21	E582-11	+/+		57.9735
	DIV21	E582-11	+/+		13.949
	DIV21	E582-11	+/+		17.6406
	DIV21	E582-11	+/+		34.6775
	DIV21	E582-11	+/+		24.0641
	DIV21	E582-11	+/+		15.8367
	DIV21	E582-11	+/+		29.6861
	DIV21	E582-11	+/+		15.6422
	DIV21	E582-11	+/+		22.3668
	DIV21	E582-11	+/+		40.1073
	DIV21	E582-11	+/+		18.0342
	DIV21	E582-11	+/+		24.9052
	DIV21	E582-11	+/+		20.2556
	DIV21	E582-11	+/+		18.3778
	DIV21	E582-11	+/+		42.6628
	DIV21	E582-11	+/+		17.2048
	DIV21	E582-11	+/+		13.8963
	DIV21	E582-11	+/+		33.4133
	DIV21	E582-11	+/+		16.4899
	DIV21	E582-11	+/+		20.3057
	DIV21	E582-11	+/+		15.0077
	DIV21	E582-11	+/+		21.9902
	DIV21	E582-11	+/+		39.0806
	DIV21	E582-11	+/+		10.348
	DIV21	E582-11	+/+		31.3982
	DIV21	E582-11	+/+		29.2769
	DIV21	E582-11	+/+		28.6939
	DIV21	E582-11	+/+		13.5434
	DIV21	E582-11	+/+		18.2194
	DIV21	E582-11	+/+		31.2448
	DIV21	E582-11	+/+		24.339
	DIV21	E582-11	+/+		14.4251
	DIV21	E582-11	+/+		19.4296
	DIV21	E582-11	+/+		12.6213
	DIV21	E582-11	+/+		37.3306
	DIV21	E582-11	+/+		11.7922
	DIV21	E582-11	+/+		25.5434
	DIV21	E582-11	+/+		10.8616
	DIV21	E582-11	+/+		12.7363
	DIV21	E582-11	+/+		21.5286
	DIV21	E582-11	+/+		25.5591
	DIV21	E582-11	+/+		36.8291
	DIV21	E582-11	+/+		15.2625
	DIV21	E582-11	+/+		17.5353
	DIV21	E582-11	+/+		18.8496
	DIV21	E582-11	+/+		27.8042
	DIV21	E582-11	+/+		59.6622
	DIV21	E582-11	+/+		26.47
	DIV21	E582-11	+/+		21.5964
	DIV21	E582-11	+/+		17.3524
	DIV21	E582-11	+/+		37.9081
	DIV21	E582-11	+/+		16.6034
	DIV21	E582-11	+/+		19.606
	DIV21	E582-11	+/+		14.8168
	DIV21	E582-11	+/+		13.8386
	DIV21	E582-11	+/+		16.8512
	DIV21	E582-11	+/+		13.5838
	DIV21	E582-11	+/+		14.8058
	DIV21	E582-11	+/+		24.1865
	DIV21	E582-11	+/+		23.5158
	DIV21	E582-11	+/+		29.0253
	DIV21	E582-11	+/+		23.5571
	DIV21	E582-11	+/+		17.2053
	DIV21	E582-11	+/+		13.2939
	DIV21	E582-11	+/+		15.9935
	DIV21	E582-11	+/+		18.0071
	DIV21	E582-11	+/+		102.585
	DIV21	E582-11	+/+		14.7385
	DIV21	E582-11	+/+		18.3514
	DIV21	E582-11	+/+		10.6497
	DIV21	E582-11	+/+		10.6255
	DIV21	E582-11	+/+		17.4498
	DIV21	E582-11	+/+		24.3633
	DIV21	E582-11	+/+		13.4147
	DIV21	E582-11	+/+		13.9371
	DIV21	E582-11	+/+		16.0288
	DIV21	E582-11	+/+		10.4693
	DIV21	E582-11	+/+		16.0365
	DIV21	E582-11	+/+		25.1854
	DIV21	E582-11	+/+		17.2261
	DIV21	E582-11	+/+		11.8881
	DIV21	E582-11	+/+		17.2967
	DIV21	E582-11	+/+		17.6539
	DIV21	E582-11	+/+		12.5812
	DIV21	E582-11	+/+		29.6589
	DIV21	E582-11	+/+		18.2472
	DIV21	E582-11	+/+		12.2566
	DIV21	E582-11	+/+		14.5751
	DIV21	E582-11	+/+		13.9105
	DIV21	E582-11	+/+		43.7698
	DIV21	E582-11	+/+		18.3346
	DIV21	E582-11	+/+		23.6288
	DIV21	E582-11	+/+		18.8452
	DIV21	E582-11	+/+		15.9763
	DIV21	E582-11	+/+		42.8796
	DIV21	E582-11	+/+		13.8433
	DIV21	E582-11	+/+		17.2029
	DIV21	E582-11	+/+		10.1498
	DIV21	E582-11	+/+		20.5388
	DIV21	E582-11	+/+		10.0166
	DIV21	E582-11	+/+		19.0865
	DIV21	E582-11	+/+		43.1797
	DIV21	E582-11	+/+		19.4965
	DIV21	E582-11	+/+		13.3742
	DIV21	E582-11	+/+		37.467
	DIV21	E582-11	+/+		14.3517
	DIV21	E582-11	+/+		14.3415
	DIV21	E582-11	+/+		14.3625
	DIV21	E582-11	+/+		12.2839
	DIV21	E582-11	+/+		16.1675
	DIV21	E582-11	+/+		11.4551
	DIV21	E582-11	+/+		11.4039
	DIV21	E582-11	+/+		19.9949
	DIV21	E582-11	+/+		20.5297
	DIV21	E582-11	+/+		13.6104
	DIV21	E582-11	+/+		42.6352
	DIV21	E582-11	+/+		17.4529
	DIV21	E582-11	+/+		20.5483
	DIV21	E582-11	+/+		12.5841
	DIV21	E582-11	+/+		14.301
	DIV21	E582-11	+/+		29.8243
	DIV21	E582-11	+/+		16.9549
	DIV21	E582-11	+/+		32.1701
	DIV21	E582-11	+/+		32.8326
	DIV21	E582-11	+/+		27.6756
	DIV21	E582-11	+/+		31.6228
	DIV21	E582-11	+/+		12.0424
	DIV21	E582-11	+/+		20.174
	DIV21	E582-11	+/+		13.832
	DIV21	E582-11	+/+		15.8411
	DIV21	E582-11	+/+		19.9493
	DIV21	E582-11	+/+		106.848
	DIV21	E582-11	+/+		10.7685
	DIV21	E582-11	+/+		16.5875
	DIV21	E582-11	+/+		20.7753
	DIV21	E582-11	+/+		15.394
	DIV21	E582-11	+/+		56.6113
	DIV21	E582-11	+/+		38.5955
	DIV21	E582-11	+/+		15.7248
	DIV21	E582-11	+/+		21.1619
	DIV21	E582-11	+/+		21.0427
	DIV21	E582-11	+/+		29.5365
	DIV21	E582-11	+/+		14.0408
	DIV21	E582-11	+/+		12.1428
	DIV21	E582-11	+/+		12.2275
	DIV21	E582-11	+/+		12.2336
	DIV21	E582-11	+/+		47.9878
	DIV21	E582-11	+/+		14.7935
	DIV21	E582-11	+/+		11.9735
	DIV21	E582-11	+/+		13.5516
	DIV21	E582-11	+/+		15.7554
	DIV21	E582-11	+/+		15.811
	DIV21	E582-11	+/+		28.6698
	DIV21	E582-11	+/+		28.1117
	DIV21	E582-11	+/+		11.2992
	DIV21	E582-11	+/+		39.7212
	DIV21	E582-11	+/+		22.689
	DIV21	E582-11	+/+		22.2569
	DIV21	E582-11	+/+		11.0992
	DIV21	E582-11	+/+		12.4728
	DIV21	E582-11	+/+		12.4286
	DIV21	E582-11	+/+		59.2278
	DIV21	E582-11	+/+		17.452
	DIV21	E582-11	+/+		15.5954
	DIV21	E582-11	+/+		18.4932
	DIV21	E582-11	+/+		20.4301
	DIV21	E582-11	+/+		19.3956
	DIV21	E582-11	+/+		18.2138
	DIV21	E582-11	+/+		17.286
	DIV21	E582-11	+/+		17.8345
	DIV21	E582-11	+/+		19.6596
	DIV21	E582-11	+/+		11.5218
	DIV21	E582-11	+/+		10.9441
	DIV21	E582-11	+/+		37.6028
	DIV21	E582-11	+/+		44.1162
	DIV21	E582-11	+/+		31.7868
	DIV21	E582-11	+/+		21.6325
	DIV21	E582-11	+/+		67.4888
	DIV21	E584-13-1	+/+		14.8448
	DIV21	E584-13-1	+/+		17.3706
	DIV21	E584-13-1	+/+		17.7851
	DIV21	E584-13-1	+/+		15.8884
	DIV21	E584-13-1	+/+		28.2523
	DIV21	E584-13-1	+/+		15.9918
	DIV21	E584-13-1	+/+		16.0912
	DIV21	E584-13-1	+/+		24.0856
	DIV21	E584-13-1	+/+		18.476
	DIV21	E584-13-1	+/+		34.5208
	DIV21	E584-13-1	+/+		26.7863
	DIV21	E584-13-1	+/+		22.1804
	DIV21	E584-13-1	+/+		16.269
	DIV21	E584-13-1	+/+		26.2022
	DIV21	E584-13-1	+/+		15.0213
	DIV21	E584-13-1	+/+		22.375
	DIV21	E584-13-1	+/+		20.6611
	DIV21	E584-13-1	+/+		31.8834
	DIV21	E584-13-1	+/+		14.8169
	DIV21	E584-13-1	+/+		14.7793
	DIV21	E584-13-1	+/+		15.8794
	DIV21	E584-13-1	+/+		15.2273
	DIV21	E584-13-1	+/+		15.1848
	DIV21	E584-13-1	+/+		22.4763
	DIV21	E584-13-1	+/+		26.6269
	DIV21	E584-13-1	+/+		18.002
	DIV21	E584-13-1	+/+		14.6292
	DIV21	E584-13-1	+/+		31.4149
	DIV21	E584-13-1	+/+		23.2377
	DIV21	E584-13-1	+/+		18.1601
	DIV21	E584-13-1	+/+		14.4251
	DIV21	E584-13-1	+/+		52.5964
	DIV21	E584-13-1	+/+		16.175
	DIV21	E584-13-1	+/+		27.484
	DIV21	E584-13-1	+/+		34.6468
	DIV21	E584-13-1	+/+		23.7857
	DIV21	E584-13-1	+/+		48.5786
	DIV21	E584-13-1	+/+		15.0752
	DIV21	E584-13-1	+/+		16.6462
	DIV21	E584-13-1	+/+		25.738
	DIV21	E584-13-1	+/+		16.2158
	DIV21	E584-13-1	+/+		13.8629
	DIV21	E584-13-1	+/+		13.8349
	DIV21	E584-13-1	+/+		13.0094
	DIV21	E584-13-1	+/+		17.939
	DIV21	E584-13-1	+/+		15.5159
	DIV21	E584-13-1	+/+		17.4061
	DIV21	E584-13-1	+/+		24.6786
	DIV21	E584-13-1	+/+		16.6528
	DIV21	E584-13-1	+/+		32.7749
	DIV21	E584-13-1	+/+		17.7999
	DIV21	E584-13-1	+/+		18.4986
	DIV21	E584-13-1	+/+		15.3247
	DIV21	E584-13-1	+/+		17.5609
	DIV21	E584-13-1	+/+		22.3382
	DIV21	E584-13-1	+/+		32.3499
	DIV21	E584-13-1	+/+		16.1519
	DIV21	E584-13-1	+/+		16.803
	DIV21	E584-13-1	+/+		19.9539
	DIV21	E584-13-1	+/+		24.6104
	DIV21	E584-13-1	+/+		18.2231
	DIV21	E584-13-1	+/+		15.9255
	DIV21	E584-13-1	+/+		26.3671
	DIV21	E584-13-1	+/+		13.2677
	DIV21	E584-13-1	+/+		26.3013
	DIV21	E584-13-1	+/+		14.0684
	DIV21	E584-13-1	+/+		28.185
	DIV21	E584-13-2	+/+		50.4936
	DIV21	E584-13-2	+/+		33.6253
	DIV21	E584-13-2	+/+		33.2365
	DIV21	E584-13-2	+/+		32.2781
	DIV21	E584-13-2	+/+		25.4036
	DIV21	E584-13-2	+/+		23.52
	DIV21	E584-13-2	+/+		40.7501
	DIV21	E584-13-2	+/+		19.1326
	DIV21	E584-13-2	+/+		37.1385
	DIV21	E584-13-2	+/+		65.4443
	DIV21	E584-13-2	+/+		29.0106
	DIV21	E584-13-2	+/+		38.7531
	DIV21	E584-13-2	+/+		20.6279
	DIV21	E584-13-2	+/+		31.4319
	DIV21	E584-13-2	+/+		52.3932
	DIV21	E584-13-2	+/+		38.2912
	DIV21	E584-13-2	+/+		30.3589
	DIV21	E584-13-2	+/+		24.7193
	DIV21	E584-13-2	+/+		25.9613
	DIV21	E584-13-2	+/+		21.4023
	DIV21	E584-13-2	+/+		38.7797
	DIV21	E584-13-2	+/+		26.7786
	DIV21	E584-13-2	+/+		31.0917
	DIV21	E584-13-2	+/+		26.2552
	DIV21	E584-13-2	+/+		19.7426
	DIV21	E584-13-2	+/+		45.1456
	DIV21	E584-13-2	+/+		22.7095
	DIV21	E584-13-2	+/+		42.3632
	DIV21	E584-13-2	+/+		16.6229
	DIV21	E584-13-2	+/+		34.9618
	DIV21	E584-13-2	+/+		24.8445
	DIV21	E584-13-2	+/+		60.0077
	DIV21	E584-13-2	+/+		20.4056
	DIV21	E584-13-2	+/+		59.6558
	DIV21	E584-13-2	+/+		67.5759
	DIV21	E584-13-2	+/+		22.1346
	DIV21	E584-13-2	+/+		30.4721
	DIV21	E584-13-2	+/+		18.8209
	DIV21	E584-13-2	+/+		24.3692
	DIV21	E584-13-2	+/+		43.0961
	DIV21	E584-13-2	+/+		29.4998
	DIV21	E584-13-2	+/+		15.2992
	DIV21	E584-13-2	+/+		15.235
	DIV21	E584-13-2	+/+		42.9716
	DIV21	E584-13-2	+/+		27.3457
	DIV21	E584-13-2	+/+		85.0701
	DIV21	E584-13-2	+/+		24.0639
	DIV21	E584-13-2	+/+		23.9358
	DIV21	E584-13-2	+/+		33.9376
	DIV21	E584-13-2	+/+		33.2017
	DIV21	E584-13-2	+/+		21.3815
	DIV21	E584-13-2	+/+		55.6179
	DIV21	E584-13-2	+/+		33.4166
	DIV21	E584-13-2	+/+		40.7253
	DIV21	E584-13-2	+/+		23.1316
	DIV21	E584-13-2	+/+		22.7842
	DIV21	E584-13-2	+/+		16.7976
	DIV21	E584-13-2	+/+		32.3031
	DIV21	E584-13-2	+/+		18.5787
	DIV21	E584-13-2	+/+		18.604
	DIV21	E584-13-2	+/+		43.2187
	DIV21	E584-13-2	+/+		16.3729
	DIV21	E584-13-2	+/+		33.133
	DIV21	E584-13-2	+/+		44.6617
	DIV21	E584-13-2	+/+		48.8055
	DIV21	E584-13-2	+/+		72.1781
	DIV21	E584-13-2	+/+		52.2738
	DIV21	E584-13-2	+/+		20.5315
	DIV21	E584-13-2	+/+		19.4642
	DIV21	E584-13-2	+/+		21.2826
	DIV21	E584-13-2	+/+		34.9267
	DIV21	E584-13-2	+/+		18.8501
	DIV21	E584-13-2	+/+		19.4716
	DIV21	E584-13-2	+/+		50.582
	DIV21	E584-13-2	+/+		28.2291
	DIV21	E584-13-2	+/+		23.1928
	DIV21	E584-13-2	+/+		28.7721
	DIV21	E584-13-2	+/+		47.5392
	DIV21	E584-13-2	+/+		31.4172
	DIV21	E584-13-2	+/+		31.6611
	DIV21	E584-13-2	+/+		40.1983
	DIV21	E584-13-2	+/+		49.5916
	DIV21	E584-13-2	+/+		45.1785
	DIV21	E584-13-2	+/+		17.2849
	DIV21	E584-13-2	+/+		46.5681
	DIV21	E584-13-2	+/+		33.1154
	DIV21	E584-13-2	+/+		49.7445
	DIV21	E584-13-2	+/+		82.9982
	DIV21	E584-13-2	+/+		15.4199
	DIV21	E584-13-2	+/+		23.6598
	DIV21	E584-13-2	+/+		28.8356
	DIV21	E584-13-2	+/+		20.8938
	DIV21	E584-13-2	+/+		14.8483
	DIV21	E584-13-2	+/+		44.2353
	DIV21	E584-13-2	+/+		21.7438
	DIV21	E584-13-2	+/+		13.7545
	DIV21	E584-13-2	+/+		24.484
	DIV21	E584-13-2	+/+		34.3575
	DIV21	E584-13-2	+/+		45.8054
	DIV21	E584-13-2	+/+		34.2803
	DIV21	E584-13-2	+/+		30.5577
	DIV21	E584-13-2	+/+		35.4921
	DIV21	E584-13-2	+/+		21.9098
	DIV21	E584-13-2	+/+		50.0564
	DIV21	E584-13-2	+/+		20.5973
	DIV21	E584-13-2	+/+		22.1976
	DIV21	E584-13-2	+/+		38.3951
	DIV21	E584-13-2	+/+		28.5895
	DIV21	E584-13-2	+/+		37.9333
	DIV21	E584-13-2	+/+		23.708
	DIV21	E584-13-2	+/+		18.1502
	DIV21	E584-13-2	+/+		16.2913
	DIV21	E584-13-2	+/+		16.2596
	DIV21	E584-13-2	+/+		27.0292
	DIV21	E584-13-2	+/+		21.747
	DIV21	E584-13-2	+/+		84.8534
	DIV21	E584-13-2	+/+		24.1098
	DIV21	E584-13-2	+/+		29.676
	DIV21	E584-13-2	+/+		30.424
	DIV21	E584-13-2	+/+		22.8337
	DIV21	E584-13-2	+/+		16.2057
	DIV21	E584-13-2	+/+		16.2708
	DIV21	E584-13-2	+/+		28.5876
	DIV21	E584-13-2	+/+		21.6237
	DIV21	E584-13-2	+/+		22.4544
	DIV21	E584-13-2	+/+		20.381
	DIV21	E584-13-2	+/+		14.4141
	DIV21	E584-13-2	+/+		22.5123
	DIV21	E584-13-2	+/+		53.4672
	DIV21	E584-13-2	+/+		23.7493
	DIV21	E584-13-2	+/+		19.6938
	DIV21	E584-13-2	+/+		26.4451
	DIV21	E584-13-2	+/+		36.6636
	DIV21	E584-13-2	+/+		30.8118
	DIV21	E584-13-2	+/+		24.612
	DIV21	E584-13-2	+/+		26.8031
	DIV21	E584-13-2	+/+		32.3657
	DIV21	E584-13-2	+/+		41.7564
	DIV21	E584-13-2	+/+		43.3152
	DIV21	E584-13-2	+/+		44.8372
	DIV21	E584-13-2	+/+		62.7152
	DIV21	E584-13-2	+/+		18.5339
	DIV21	E584-13-2	+/+		31.2986
	DIV21	E584-13-2	+/+		31.548
	DIV21	E584-13-2	+/+		43.8075
	DIV21	E584-13-2	+/+		36.5227
	DIV21	E584-13-2	+/+		26.5262
	DIV21	E584-13-2	+/+		24.2898
	DIV21	E584-13-2	+/+		26.575
	DIV21	E584-13-2	+/+		20.1498
	DIV21	E584-13-2	+/+		14.0287
	DIV21	E584-13-2	+/+		25.4488
	DIV21	E584-13-2	+/+		19.2041
	DIV21	E584-13-2	+/+		19.2754
	DIV21	E584-13-2	+/+		25.4269
	DIV21	E584-13-2	+/+		46.3553
	DIV21	E584-13-2	+/+		23.4407
	DIV21	E584-13-2	+/+		23.0275
	DIV21	E584-13-2	+/+		41.239
	DIV21	E584-13-2	+/+		21.2749
	DIV21	E584-13-2	+/+		31.9068
	DIV21	E584-13-2	+/+		29.0267
	DIV21	E584-13-2	+/+		76.0063
	DIV21	E584-13-2	+/+		34.799
	DIV21	E584-13-2	+/+		37.8003
	DIV21	E584-13-2	+/+		82.1497
	DIV21	E584-13-2	+/+		24.7648
	DIV21	E584-13-2	+/+		25.5793
	DIV21	E584-13-2	+/+		29.6199
	DIV21	E584-13-2	+/+		37.5703
	DIV21	E584-13-2	+/+		74.6766
	DIV21	E584-13-2	+/+		26.6333
	DIV21	E584-13-2	+/+		35.1716
	DIV21	E584-13-2	+/+		19.6125
	DIV21	E584-13-2	+/+		32.3203
	DIV21	E584-13-2	+/+		21.7173
	DIV21	E584-13-2	+/+		28.4741
	DIV21	E584-13-2	+/+		32.9226
	DIV21	E584-13-2	+/+		30.9416
	DIV21	E584-13-2	+/+		45.9654
	DIV21	E584-13-2	+/+		28.2853
	DIV21	E584-13-2	+/+		21.1929
	DIV21	E584-13-2	+/+		29.2618
	DIV21	E584-13-2	+/+		29.8355
	DIV21	E584-13-2	+/+		28.6237
	DIV21	E584-13-2	+/+		66.7651
	DIV21	E584-13-2	+/+		47.3991
	DIV21	E584-13-2	+/+		28.2164
	DIV21	E584-13-2	+/+		27.0178
	DIV21	E584-13-2	+/+		24.0671
	DIV21	E584-13-2	+/+		13.9957
	DIV21	E584-13-2	+/+		17.8728
	DIV21	E584-13-2	+/+		25.8478
	DIV21	E584-13-2	+/+		22.0156
	DIV21	E584-13-2	+/+		46.2439
	DIV21	E584-13-2	+/+		37.9494
	DIV21	E584-13-2	+/+		21.6637
	DIV21	E584-13-2	+/+		21.1965
	DIV21	E584-13-2	+/+		19.0559
	DIV21	E584-13-2	+/+		16.9487
	DIV21	E584-13-2	+/+		30.7222
	DIV21	E584-13-2	+/+		21.0856
	DIV21	E584-13-2	+/+		20.4337
	DIV21	E584-13-2	+/+		17.2122
	DIV21	E584-13-2	+/+		23.7102
	DIV21	E584-13-2	+/+		54.2778
	DIV21	E584-13-2	+/+		25.6956
	DIV21	E584-13-2	+/+		28.3961
	DIV21	E584-13-2	+/+		36.5545
	DIV21	E584-13-2	+/+		29.6319
	DIV21	E584-13-2	+/+		38.4869
	DIV21	E584-13-2	+/+		39.1673
	DIV21	E584-13-2	+/+		50.3921
	DIV21	E584-13-2	+/+		26.7977
	DIV21	E584-13-2	+/+		20.7443
	DIV21	E584-13-2	+/+		18.786
	DIV21	E584-13-2	+/+		28.3258
	DIV21	E584-13-2	+/+		26.4709
	DIV21	E584-13-2	+/+		46.5265
	DIV21	E584-13-2	+/+		46.3487
	DIV21	E584-13-2	+/+		70.6184
	DIV21	E584-13-2	+/+		24.3257
	DIV21	E584-13-2	+/+		24.3757
	DIV21	E584-13-2	+/+		66.4472
	DIV21	E584-13-2	+/+		23.3362
	DIV21	E584-13-2	+/+		70.5114
	DIV21	E584-13-2	+/+		77.4751
	DIV21	E584-13-2	+/+		28.8415
	DIV21	E584-13-2	+/+		25.1566
	DIV21	E584-13-2	+/+		30.0873
	DIV21	E584-13-2	+/+		28.0705
	DIV21	E584-13-2	+/+		30.4588
	DIV21	E584-13-2	+/+		24.8589
	DIV21	E584-13-2	+/+		24.5663
	DIV21	E584-13-2	+/+		22.7953
	DIV21	E584-13-2	+/+		28.5897
	DIV21	E584-13-2	+/+		23.8808
	DIV21	E584-13-2	+/+		42.2494
	DIV21	E584-13-2	+/+		21.3321
	DIV21	E584-13-2	+/+		32.3794
	DIV21	E584-13-2	+/+		65.2003
	DIV21	E584-13-2	+/+		27.2266
	DIV21	E584-13-2	+/+		31.4608
	DIV21	E584-13-2	+/+		19.2107
	DIV21	E584-13-2	+/+		16.313
	DIV21	E584-13-2	+/+		38.7803
	DIV21	E584-13-2	+/+		27.9386
	DIV21	E584-13-2	+/+		28.462
	DIV21	E584-13-2	+/+		27.6814
	DIV21	E584-13-2	+/+		21.1934
	DIV21	E584-13-2	+/+		17.6647
	DIV21	E584-13-2	+/+		44.2903
	DIV21	E584-13-2	+/+		21.8949
	DIV21	E584-13-2	+/+		76.0214
	DIV21	E584-13-2	+/+		22.1965
	DIV21	E584-13-2	+/+		40.4659
	DIV21	E584-13-2	+/+		24.8735
	DIV21	E584-13-2	+/+		24.2782
	DIV21	E584-13-2	+/+		73.0137
	DIV21	E584-13-2	+/+		27.4413
	DIV21	E584-13-2	+/+		35.1402
	DIV21	E584-13-2	+/+		20.505
	DIV21	E584-13-2	+/+		25.3104
	DIV21	E584-13-2	+/+		25.1864
	DIV21	E584-13-2	+/+		23.1501
	DIV21	Exp2	+/+		27.4935
	DIV21	Exp2	+/+		25.7648
	DIV21	Exp2	+/+		14.9795
	DIV21	Exp2	+/+		34.5251
	DIV21	Exp2	+/+		31.6219
	DIV21	Exp2	+/+		86.1718
	DIV21	Exp2	+/+		20.4161
	DIV21	Exp2	+/+		19.9331
	DIV21	Exp2	+/+		30.2222
	DIV21	Exp2	+/+		43.2109
	DIV21	Exp2	+/+		46.7409
	DIV21	Exp2	+/+		16.0064
	DIV21	Exp2	+/+		17.0175
	DIV21	Exp2	+/+		43.5089
	DIV21	Exp2	+/+		25.4206
	DIV21	Exp2	+/+		56.7142
	DIV21	Exp2	+/+		27.739
	DIV21	Exp2	+/+		13.8797
	DIV21	Exp2	+/+		15.8205
	DIV21	Exp2	+/+		104.599
	DIV21	Exp2	+/+		12.9464
	DIV21	Exp2	+/+		37.6573
	DIV21	Exp2	+/+		22.8741
	DIV21	Exp2	+/+		72.6318
	DIV21	Exp2	+/+		76.1717
	DIV21	Exp2	+/+		40.3035
	DIV21	Exp2	+/+		27.9667
	DIV21	Exp2	+/+		30.3927
	DIV21	Exp2	+/+		20.5755
	DIV21	Exp2	+/+		60.0162
	DIV21	Exp2	+/+		70.8377
	DIV21	Exp2	+/+		18.9586
[truncated: 5,357 more rows]

[truncated: 4 more sheets: Fig. 5p, Supplementary Fig. 4a-b, Supplementary Fig. 4c, Supplementary Fig. 4d]
