# Supplementary material for: Muskelin regulates actin-dependent synaptic changes and intrinsic brain activity relevant to behavioral and cognitive processes
Source: Commun Biol. 2022 Jun 15;5:589. doi: 10.1038/s42003-022-03446-1 (PMC9200775; doi:10.1038/s42003-022-03446-1)
Supplement: Supplementary file 9 — Supplementary Data 7 [file 42003_2022_3446_MOESM9_ESM.xlsx]

## Sheet: Fig. 6a
	Slice ID		1	2	3	4	5	6	7	8	9	10	11	12	13	14	15	16	17	18		1	2	3	4	5	6	7	8	9	10	11	12	13	14	15	16	17	18	19	20	21	22
	Genotype		+/+	+/+	+/+	+/+	+/+	+/+	+/+	+/+	+/+	+/+	+/+	+/+	+/+	+/+	+/+	+/+	+/+	+/+		-/-	-/-	-/-	-/-	-/-	-/-	-/-	-/-	-/-	-/-	-/-	-/-	-/-	-/-	-/-	-/-	-/-	-/-	-/-	-/-	-/-	-/-
		Stimulus intensity (mV)
		0.5	0.309	0.326	0.228	0.098	0.293	0.195	0.146	0.326	0.163	0.374	0.179	0.065	0	0.033	0.179	0.163	0	0		0.212	0.13	0.244	0.179	0.342	0.195	0.244	0.098	0.212	0.146	0.098	0.098	0.016	0.179	0	0	0	0.179	0.513	0.244	0.244	0.228
		0.6	0.179	0.26	0.195	0.26	0.342	0.374	0.146	0.293	0.098	0.439	0.146	0.163	0.146	0.228	0.195	0.244	0.114	0.033		0.26	0.146	0.244	0.358	0.179	0.277	0.26	0.326	0.098	0.358	0.179	0.228	0.098	0.195	0.049	0.049	0.098	0.293	0.342	0.26	0.326	0.212
		1	0.146	0.244	0.342	0.326	0.195	0.244	0.244	0.277	0.277	0.537	0.195	0.163	0.423	0.26	0.456	0.456	0.342	0.439		0.163	0.309	0.358	0.326	0.374	0.195	0.423	0.26	0.26	0.228	0.309	0.277	0.358	0.146	0.081	0.179	0.358	0.277	0.358	0.228	0.277	0.277
		2	0.391	0.342	0.358	0.391	0.391	0.309	0.391	0.537	0.505	0.993	0.423	0.358	0.439	0.342	0.895	0.553	0.374	0.57		0.309	0.293	0.358	0.456	0.521	0.309	0.423	0.342	0.277	0.212	0.326	0.374	0.407	0.293	0.163	0.358	0.667	0.716	0.456	0.716	0.553	0.391
		3	0.456	0.456	0.521	0.456	0.439	0.553	0.423	0.911	0.651	1.66	0.602	0.488	0.814	0.374	1.188	0.749	0.732	0.521		0.423	0.488	0.586	0.651	0.7	0.586	0.684	0.537	0.716	0.521	0.472	0.618	0.57	0.277	0.407	0.667	1.042	1.172	1.074	0.846	0.83	0.553
		4	0.456	0.651	1.025	0.7	0.586	0.716	0.505	1.546	0.96	2.116	0.977	0.602	1.237	0.456	1.969	0.895	0.814	0.57		0.553	0.635	0.928	0.814	1.27	0.879	1.042	0.732	1.042	0.993	0.439	0.895	0.635	0.391	0.423	0.977	1.351	1.986	1.449	1.4	1.204	0.7
		5	0.553	0.863	1.253	0.798	1.221	1.074	0.977	1.823	1.351	2.816	1.042	0.96	1.872	0.57	2.214	1.107	1.139	0.83		0.521	1.139	1.172	1.302	1.758	1.091	1.107	0.814	1.595	1.091	0.684	0.814	1.009	0.684	0.488	1.156	1.807	2.539	1.79	1.563	1.644	0.765
		6	0.895	0.993	1.367	1.302	1.449	1.221	1.253	2.441	1.774	3.483	1.123	1.107	2.067	0.749	3.011	1.546	1.514	1.009		0.732	1.009	1.514	1.465	2.051	1.253	1.27	0.749	2.083	1.383	0.765	0.928	0.928	0.732	0.618	1.644	2.1	2.979	2.181	2.148	2.083	1.237
		7	1.139	1.432	2.035	1.742	2.067	1.27	1.432	2.702	2.181	3.841	1.563	1.579	2.588	0.765	3.467	1.742	1.774	1.318		0.651	1.416	1.497	1.742	2.458	1.563	1.579	0.846	2.425	1.758	1.432	1.107	1.253	0.765	0.879	1.807	2.474	3.662	2.295	2.507	2.262	1.221
		8	1.367	1.546	2.148	1.79	2.344	1.416	1.563	3.06	2.588	4.867	1.709	1.79	3.141	1.107	3.857	1.758	1.823	1.481		0.716	1.595	1.579	1.758	2.783	1.839	1.888	0.879	2.572	1.904	1.449	1.579	1.66	0.765	1.042	2.344	2.816	4.199	2.751	2.816	2.686	1.351
		9	1.676	1.937	2.555	2.328	2.816	1.595	2.132	3.483	2.783	5.143	1.823	2.23	3.483	1.123	4.118	2.051	1.904	1.611		0.944	1.611	1.969	2.116	3.272	2.1	2.1	0.993	2.702	2.1	1.807	1.66	1.709	0.765	0.895	2.702	3.011	4.736	3.141	2.93	2.751	1.514
		10	1.986	2.246	2.734	2.734	3.402	1.823	2.051	3.825	3.206	5.892	2.1	2.539	4.15	1.286	4.281	2.083	2.246	1.872		0.895	1.888	2.181	2.328	3.678	2.295	2.344	1.107	3.044	2.539	1.888	1.937	1.969	0.993	1.139	2.93	3.613	5.42	3.597	3.32	3.027	1.676

## Sheet: Fig. 6b
	Slice ID		1	2	3	4	5	6	7	8	9	10	11	12	13	14	15	16	17		1	2	3	4	5	6	7	8	9	10	11	12	13	14	15	16
	Genotype		+/+	+/+	+/+	+/+	+/+	+/+	+/+	+/+	+/+	+/+	+/+	+/+	+/+	+/+	+/+	+/+	+/+		-/-	-/-	-/-	-/-	-/-	-/-	-/-	-/-	-/-	-/-	-/-	-/-	-/-	-/-	-/-	-/-
		Inter-pulse stimulus (ms)
		20	132.695	107.213	109.898	108.352	112.409	109.783	107.407	119.679	120.833	124.39	111.905	111.333	116.279	118.478	93.814	107.692	95		113.996	105.186	136.315	120.207	117.742	104.444	110.39	130.488	125	125.373	105.66	113.636	120.219	117.536	124.242	129.032
		40	114.577	96.643	132.699	138.003	133.613	124.731	102.548	123.396	96.552	120	120	119.333	113.333	127.746	109.804	108.333	120.833		144.048	115.559	145.752	148.485	123.016	116.304	115.054	127.083	139.437	139.655	123.256	140.594	133.54	125.118	135.593	121.127
		60	143.548	152.026	119.097	108.033	120	132.432	110.687	123.256	118.182	104.545	114.737	110.135	106.25	124.59	120.213	132.222	130.337		148.034	121.448	137.053	123.019	139.496	135.443	121.687	106.195	129.231	134.483	127.907	136.538	123.171	129.032	128.448	141.538
		80	136.727	114.08	124.376	122.205	122.047	114.634	97.692	117.717	112.676	129.688	127.174	102.083	112.727	121.91	104.348	124.419	117.045		122.683	124.269	128.859	139.869	132.759	131.944	112.048	134.409	137.736	103.279	130	122.449	127.273	124.561	145.455	115.714
		100	137.855	112.431	105.325	108.352	119.685	112.162	123.276	120.532	123.529	115.278	123.656	107.143	105.556	131.646	115.476	126.437	103.125		110.448	102.008	126.247	123.462	117.117	116.854	116.25	132.258	126.984	100	135.714	116.495	128.8	106.599	120.183	135.484
		120	123.952	101.736	125.056	126.458	117.886	122.973	113.793	114.981	105.556	128.846	113	110.072	108.511	133.784	114.773	121.951	131.579		152.493	114.759	120.91	126.822	122.772	108.537	106.098	116.495	130.508	108	111.364	121.739	125.862	111.29	141.111	116.923
		140	113.737	106.331	110.24	116.12	100.806	109.333	106.422	117.004	110.959	101.695	119	102.276	101.887	117.5	104.348	106.098	119.318		138.636	109.302	133.128	109.79	133.673	112.941	119.54	110.753	111.765	110.87	102.174	133.708	111.475	111.5	117	114.925
		160	114.524	100.812	121.035	101.537	104.688	110.959	113	115.385	101.695	112.069	107.759	109.924	123.913	108.284	105.882	114.118	106.173		102.985	103.222	106.355	118.585	115.238	101.152	120	100	116.667	117.778	127.778	108.247	113.684	98.404	111.538	117.46
		180	124.551	96.462	104.076	102.328	105.344	98.765	117.526	109.562	116.901	111.504	114.783	94.853	140.476	109.494	102.5	95.699	114.667		113.555	119.883	103.829	108.638	103.81	122.857	110.227	104.808	102.041	113.636	120	110.112	118.605	108.38	106.667	110.769
		200	111.345	107.143	110.069	100.512	105.932	97.368	103.333	111.441	112.676	132.759	107.759	95.556	92.453	103.289	103.75	104.762	98.701		113.384	103.556	97.487	114.269	104.545	95.238	97.727	100	104.762	107.317	126.19	121.951	122.785	105.587	110.753	122.414

## Sheet: Fig. 6c
Baseline	Slice ID		1	2	3	4	5	6	7	8	9	10	11	12		1	2	3	4	5	6	7	8	9	10				HFS-LTP	Slice ID		1	2	3	4	5	6	7	8	9	10	11	12		1	2	3	4	5
	Genotype		+/+	+/+	+/+	+/+	+/+	+/+	+/+	+/+	+/+	+/+	+/+	+/+		-/-	-/-	-/-	-/-	-/-	-/-	-/-	-/-	-/-	-/-					Genotype		+/+	+/+	+/+	+/+	+/+	+/+	+/+	+/+	+/+	+/+	+/+	+/+		-/-	-/-	-/-	-/-	-/-
		Time (min)																													Time (min)
		-30	88.282	103.92	106.856	107.158	96.669	101.119	97.31	105.058	110.417	100.247	98.562	102.186		98.052	112.065	118.948	105.252	97.038	94.639	96.77	98.994	106.518	81.218						-30	95.886	93.67	101.144	103.517	116.562	103.592	92.966	102.772	105.255	99.315	111.508	108.557		104.486	116.211	103.899	98.259	118.864
		-27	106.344	103.455	114.941	102.188	97.809	92.29	93.61	113.089	109.09	94.164	92.505	86.643		107.326	121.091	108.826	106.36	95.751	97.668	103.481	104.141	93.053	82.616						-27	106.096	98.715	106.137	109.108	95.923	92.36	93.398	107.823	105.051	99.558	110.996	100.428		98.398	107.648	99.58	105.755	101.928
		-24	96.535	101.479	110.18	98.802	93.391	96.556	95.752	107.299	116.849	95.539	102.956	87.628		99.053	111.239	91.789	96.176	100.06	88.885	97.978	106.184	95.46	85.692						-24	104.302	96.224	103.423	90.596	100.252	106.851	102.56	98.322	111.391	101.016	107.89	98.803		115.029	99.252	91.414	107.381	94.112
		-21	109.456	99.678	100.343	106.94	92.061	94.776	99.501	107.112	110.111	98.414	88.968	93.661		105.018	100.178	102.036	105.465	101.291	100.696	90.059	106.638	93.053	81.218						-21	108.648	105.503	103.858	90.521	101.934	106.675	97.571	107.101	96.257	100.287	101.071	96.679		96.171	94.692	92.226	101.195	99.218
		-18	102.894	107.001	105.778	101.915	101.989	104.123	99.403	95.159	105.108	97.122	91.594	85.658		98.4	104.819	102.413	96.687	100.787	90.172	94.421	98.389	91.774	84.993						-18	102.853	108.742	105.323	99.663	94.367	101.918	106.541	95.555	111.595	103.568	91.691	94.49		96.666	92.913	101.376	104.446	104.221
		-15	89.161	100.142	109.776	100.331	100.231	106.201	106.024	109.494	107.048	92.081	86.342	79.133		109.764	109.967	105.242	101.886	95.471	89.566	105.763	97.026	112.611	96.316						-15	100.094	98.092	94.796	113.189	107.482	96.368	108.028	89.662	93.394	106.363	100.047	90.143		103.348	102.81	99.024	95.053	97.342
		-12	87.131	95.667	95.223	92.958	101.039	95.666	101.058	97.073	97.298	96.331	89.826	86.15		108.24	93.885	103.231	101.886	100.619	98.198	104.018	112.693	99.221	94.079						-12	96.162	99.275	104.02	92.636	99.748	98.923	98.099	107.402	100.074	97.209	99.022	106.931		93.993	96.027	97.143	96.408	95.571
		-9	92.882	99.271	96.705	95.58	104.649	112.841	103.833	100.715	109.907	95.956	102.956	77.132		95.44	95.093	97.258	100.139	99.276	95.699	102.944	96.648	90.57	106.94						-9	96.714	98.092	96.858	102.308	91.341	99.231	98.578	90.083	92.78	98.06	89.61	95.584		99.636	93.191	107.276	97.853	95.883
		-6	92.611	98.806	114.537	97.382	93.628	102.306	96.434	107.859	104.189	97.622	83.716	85.166		90.258	96.364	97.07	99.287	104.872	94.336	105.293	90.518	94.331	103.166						-6	105.82	97.967	86.168	103.29	96.091	100.509	103.519	106.32	104.846	107.456	96.397	103.713		94.092	106.703	92.611	94.15	102.918
		-3	97.888	100.724	100.927	94.76	94.294	96.445	94.097	105.992	93.061	96.872	101.134	86.674		92.174	95.602	79.781	98.264	96.31	108.116	98.851	83.706	97.942	111.553						-3	96.576	95.788	92.842	97.85	94.62	98.306	97.811	98.141	89.235	93.928	91.178	103.68		98.695	96.027	96.416	101.872	92.757
		0	93.085	109.616	98.098	85.475	102.417	89.026	104.515	90.256	104.802	106.33	104.671	94.676		93.916	86.131	114.17	93.619	105.544	113.416	88.046	111.936	111.483	102.327						0	86.849	107.932	105.431	97.321	101.681	95.267	100.929	96.818	90.121	93.24	100.591	100.992		99.487	94.526	119.034	97.627	97.186
		3	104.652	98.98	98.771	97.109	105.837	106.312	104.174	95.626	103.475	101.289	94.167	100.709		114.858	94.966	90.971	102.823	99.948	116.595	106.568	102.021	100.425	106.241						3	135.827	119.018	137.988	114.02	157.209	165.121	141.655	125.563	147.317	221.191	158.922	175.476		153.784	149.962	133.358	151.137	140.803
		6	95.114	104.792	91.091	87.005	93.153	96.927	95.022	102.443	92.959	104.872	88.111	96.184		97.442	93.441	98.013	101.375	89.986	96.456	87.174	93.242	97.867	100.929						6	150.521	130.104	135.547	124.371	141.614	139.708	132.733	128.45	138.318	197.213	150.086	186.823		151.804	140.343	122.027	140.616	144.138
		9	99.511	88.286	96.885	106.339	103.272	99.301	105.926	104.031	95.817	107.33	99.419	107.727		105.497	104.056	75.191	103.548	98.437	102.362	103.817	107.017	100.425	104.703						9	175.147	127.862	140.919	115.833	163.01	160.629	149.618	132.419	144.453	226.861	162.059	200.326		169.92	148.405	143.406	159.988	131.527
		12	104.652	97.353	86.689	87.551	96.574	100.896	108.117	88.949	97.094	105.539	91.594	94.676		94.569	78.376	109.832	98.562	91.33	125.605	79.456	98.843	83.198	103.166						12	124.376	118.146	142.926	133.061	156.2	149.089	145.301	134.343	147.93	226.092	158.41	200.89		169.177	157.913	120.873	163.69	143.669
		15	101.338	104.618	99.445	108.196	105.267	103.085	100.085	106.225	98.217	105.83	108.155	102.217		104.452	105.264	96.692	110.025	101.291	85.63	118.043	100.205	111.407	107.639						15	130.102	133.841	159.802	118.1	164.985	167.499	163.722	145.949	158.837	237.19	155.817	205.17		177.394	145.736	133.187	171.683	153.674
		18	113.447	107.582	104.79	110.053	97.096	96.816	103.492	91.844	101.637	107.58	116.891	104.71		103.669	101.958	93.863	102.61	119.31	104.633	102.072	107.925	88.163	110.714						18	138.242	130.104	161.972	121.727	161.118	166.707	157.869	144.085	160.064	233.261	154.248	208.985		162.743	155.467	124.251	141.158	162.533
		21	100.391	93.807	102.679	104.427	112.82	98.337	104.563	93.758	91.733	110.789	100.277	103.725		98.4	112.701	101.973	99.883	104.928	100.393	111.333	96.572	101.703	111.553						21	123.755	137.017	155.027	145.604	157.461	168.028	153.984	134.884	158.906	223.864	154.76	197.108		168.584	150.463	123.652	132.668	152.006
		24	104.855	101.537	94.774	106.503	114.055	102.788	99.695	105.338	107.456	104.081	102.045	101.694		99.271	109.904	100.779	109.343	96.59	111.674	99.522	99.448	112.611	102.327						24	137.552	153.522	150.957	144.168	167.886	153.846	148.947	137.71	147.18	208.23	156.841	196.013		158.635	142.622	128.869	139.397	148.619
		27	95.723	99.794	96.391	95.088	98.094	104.977	95.12	96.046	106.333	104.706	122.09	120.746		103.799	93.377	95.938	102.909	108.678	119.094	99.589	118.975	93.053	94.778						27	139	119.018	143.577	132.079	156.789	162.082	160.22	140.417	152.634	189.517	156.873	189.543		149.924	135.894	129.424	141.609	158.364
		30	104.855	114.556	91.315	108.36	105.077	107.462	98.722	99.548	90.457	108.122	113.407	111.235		108.284	104.755	111.341	101.801	107.67	103.043	91.536	100.356	91.849	118.263						30	144.174	131.661	141.136	146.737	153.72	158.338	148.275	135.305	146.021	184.454	138.593	195.482		154.576	141.677	133.144	125.263	158.676
		33	111.959	103.514	105.733	107.65	103.129	97.929	100.426	95.066	96.328	111.705	95.078	106.742		96.572	87.529	100.402	103.036	104.928	88.431	100.662	91.88	72.215	100.09						33	139.897	136.145	144.283	127.998	159.479	160.496	145.061	127.006	154.474	178.216	145.412	193.889		143.093	136.228	135.966	138.448	168.004
		36	102.217	86.484	96.615	103.335	97.239	107.573	103.541	100.249	102.505	100.581	108.209	106.218		101.187	98.844	104.551	98.349	102.13	97.062	102.541	100.583	107.797	103.166						36	142.45	130.727	143.035	128.754	147.415	157.678	138.106	124.902	142.954	172.303	151.623	182.509		144.182	123.995	129.937	126.753	155.185
		39	103.435	92.122	93.606	101.041	103.699	101.638	100.912	86.054	88.569	98.706	105.583	111.205		91.913	98.971	100.59	109.13	100.339	96.456	103.011	97.48	109	100.929						39	146.657	135.087	138.26	131.021	140.984	148.12	154.751	134.583	152.634	156.263	143.299	176.604		132.996	137.952	123.609	134.565	133.976
		42	93.017	96.365	97.244	102.024	109.589	103.864	99.939	94.272	99.697	96.497	103.76	110.22		97.312	94.076	105.368	105.338	85.957	99.712	102.34	96.572	84.477	108.478						42	123.134	124.188	150.686	140.541	132.913	141.381	137.098	138.011	156.792	159.139	133.374	204.672		136.659	116.767	135.966	134.068	129.182
		45	95.926	103.165	102.724	100.932	104.317	95.851	94.876	103.704	98.319	93.914	96.847	106.711		95.527	107.234	95.309	96.687	97.653	94.942	100.461	89.836	111.407	106.241						45	143.001	139.322	138.422	136.385	132.535	149.353	136.283	137.891	153.656	151.767	126.619	204.639		129.779	131.391	126.004	125.308	128.869
		48	100.797	101.072	101.781	92.903	96.764	95.629	102.275	94.412	93.316	94.956	95.935	109.204		95.57	86.83	93.612	90.253	95.862	91.384	102.944	86.128	92.977	97.015						48	138.311	127.924	136.469	123.843	132.198	127.596	149.81	132.539	132.864	148.284	145.38	171.163		132.105	121.994	129.766	121.018	133.715
		51	104.923	100.84	90.552	98.747	96.051	105.83	97.943	108.28	90.151	92.706	104.618	112.251		99.097	91.979	110.146	92.085	100.507	101.529	113.01	108	101.628	97.015						51	134.861	124.686	136.523	132.154	128.962	135.259	125.873	123.037	139	144.031	140.161	169.006		135.916	116.878	118.008	123.276	127.931
		54	105.938	91.773	91.944	104.537	89.971	94.256	100.669	95.299	93.367	91.789	104.725	103.202		90.911	99.288	98.39	89.869	106.047	97.668	103.011	103.005	104.035	106.241						54	127.066	130.353	134.461	121.802	134.258	139.091	126.593	126.225	131.637	147.069	143.331	189.543		127.304	123.773	117.88	111.49	129.078
		57	99.173	92.006	98.726	98.966	93.296	95.406	93.367	98.614	86.476	91.289	105.529	116.714		103.799	100.051	96.504	87.483	95.023	94.488	96.032	95.21	104.035	103.166						57	129.55	117.274	139.291	115.607	127.406	141.337	130.143	139.094	142.408	144.72	133.918	194.42		126.413	114.821	120.702	120.657	130.224
		60	101.811	101.596	104.88	95.743	96.526	93.774	99.598	101.136	98.217	97.039	100.33	109.204		100.229	109.967	99.773	89.869	96.366	101.453	89.254	99.827	145.71	87.229						60	117.754	120.388	127.679	128.225	129.718	140.897	132.013	115.581	136	138.118	119.352	179.291		125.918	112.875	130.835	116.502	127.671
		63	101.405	94.679	99.49	103.226	98.379	91.549	94.633	93.992	88.62	90.123	112.55	110.712		96.31	98.526	101.596	92.043	106.383	102.286	97.24	100.811	104.111	108.478						63	124.279	114.783	127.407	134.496	123.329	128.388	132.685	132.839	121.684	141.601	126.587	188.979		130.62	108.426	126.773	101.736	132.83
		66	88.687	79.684	92.573	102.024	94.626	85.725	91.761	95.906	92.04	93.747	86.342	114.744		98.487	95.92	101.91	78.279	84.558	101.907	105.024	105.352	107.721	94.778						66	123.624	126.056	124.803	132.834	119.588	127.64	122.276	124.841	129.933	137.146	124.538	172.788		117.801	118.602	130.322	96.498	135.175
		69	87.808	96.423	92.977	99.294	101.229	93.923	95.412	96	95.256	92.456	96.793	115.237		93.306	101.068	119.577	85.651	96.926	99.485	96.367	111.86	106.443	86.391						69	125.273	120.824	126.3	121.954	130.265	124.072	122.467	119.249	133.887	134.634	127.163	183.571		117.652	116.489	122.626	104.897	132.673
		72	102.42	95.551	99.265	104.864	101.941	100.785	92.88	96.233	88.364	91.873	98.615	110.712		93.35	89.118	99.584	73.975	108.062	98.046	106.568	90.518	101.628	97.015						72	129.964	122.257	128.058	130.038	115.637	126.01	126.881	118.828	135.114	140.75	123.001	179.291		122.8	101.976	114.631	110.361	135.435
		75	94.979	93.168	97.289	113.439	91.918	89.434	101.35	100.949	90.661	88.998	81.143	111.205		93.437	95.729	100.779	86.673	94.687	102.665	103.213	94.453	115.093	102.327						75	130.438	122.768	130.826	129.812	117.823	126.318	123.235	112.874	133.137	131.516	118.775	176.604		114.088	119.769	124.465	102.73	128.088
		78	93.22	101.421	92.079	115.078	90.303	89.805	91.712	93.011	86.833	81.081	103.814	114.713		94.046	104.692	111.907	78.236	105.768	101.377	110.594	105.2	117.501	104.703						78	125.756	123.895	125.926	127.741	119	123.411	126.209	120.512	137.091	135.525	124.538	190.074		117.078	106.425	121.856	111.851	117.457
		81	88.079	101.189	90.417	104.646	90.778	87.913	85.773	102.163	83.362	84.623	101.241	114.744		93.001	92.36	105.18	92.767	94.743	102.589	113.145	108.303	100.349	87.928						81	119.271	123.378	120.896	127.923	121.269	118.963	121.028	125.804	124.684	121.876	125.05	176.04		116.291	108.982	113.861	98.53	129.651
		84	95.452	81.544	85.97	106.339	96.336	90.881	99.598	104.964	96.277	86.164	110.781	127.733		92.218	94.648	85.187	87.568	90.546	119.548	111.198	100.583	100.425	100.929						84	119.754	132.782	122.252	128.905	115.595	119.227	118.726	144.325	123.457	130.989	122.425	174.978		117.553	101.976	127.5	98.44	135.435
		87	98.767	96.539	99.176	108.196	101.561	96.816	92.247	101.789	97.859	102.414	91.594	114.713		104.714	99.352	99.899	82.156	106.719	106.829	93.952	89.836	116.297	97.854						87	119.409	117.399	118.671	122.482	116.772	116.408	125.681	156.533	143.704	125.602	122.969	171.727		116.464	103.367	129.211	105.168	121.678
		90	111.214	84.857	92.753	93.013	94.436	87.542	88.402	96.56	93.571	80.706	88.968	120.746		89.736	83.524	96.001	83.648	114.722	105.39	91.804	88.323	112.686	112.951						90	120.651	111.109	114.601	130.794	122.362	132.529	122.036	123.158	152.907	121.511	117.783	168.509		114.385	108.26	125.961	97.582	119.281
		93	96.873	83.636	85.027	110.545	99.614	90.213	91.371	83.159	100.003	88.164	101.188	110.712		93.654	113.019	95.561	90.508	97.373	105.314	102.139	89.761	132.245	97.015						93	127.894	116.278	113.787	133.212	120.559	117.774	124.05	123.699	140.159	124.832	111.508	184.666		110.97	112.263	111.98	99.343	127.983
		96	97.008	89.274	84.668	109.889	92.773	88.915	86.357	91.05	88.313	84.248	85.431	100.709		95.309	86.131	95.183	87.824	88.867	90.172	104.689	100.659	94.181	112.951						96	131.412	111.731	115.687	118.704	120.572	117.157	126.641	134.944	131.774	133.824	115.158	175.476		119.681	115.655	116.683	89.951	110.943
		99	90.379	91.017	94.1	110.654	95.956	79.938	87.623	94.365	95.562	85.581	88.111	110.189		99.75	83.715	96.944	87.057	96.814	97.97	101.401	94.907	128.559	99.391						99	123.341	106.811	122.144	118.629	120.525	120.46	108.316	130.855	133.819	119.972	109.939	169.57		112.307	103.144	116.64	94.602	122.564
		102	98.361	93.342	89.384	97	91.633	91.511	95.314	87.035	90.815	79.248	94.22	116.745		92.566	97.382	87.954	84.969	93.904	109.706	101.199	84.69	105.314	98.552						102	140.449	119.952	106.462	120.669	126.398	130.635	119.397	126.164	135.012	127.141	118.807	173.85		115.276	99.252	117.495	92.118	101.563
		105	106.614	95.435	84.443	104.864	97.714	94.108	84.556	87.361	95.664	82.789	95.935	112.189		105.671	98.335	102.979	81.986	109.741	102.21	104.42	105.276	116.372	91.703						105	106.096	104.818	118.074	130.265	116.604	128.344	113.017	131.986	130.751	131.354	104.721	177.101		112.653	110.595	119.206	108.103	111.516
		108	103.232	94.156	92.393	108.305	88.261	94.034	82.268	90.77	87.088	81.623	90.737	113.205		94.961	112.001	101.785	88.122	95.583	104.027	113.614	107.471	78.384	104.703						108	108.648	106.064	117.152	134.194	113.829	124.424	120.836	124.36	141.795	118.514	106.834	163.631		115.425	113.931	108.516	101.466	112.507
		111	105.329	92.238	89.833	100.222	94.151	92.884	88.499	89.229	95.46	76.873	94.22	113.728		105.976	88.61	89.714	80.75	89.371	94.715	89.657	86.809	124.873	106.94						111	113.201	109.676	120.516	142.808	120.248	121.694	121.508	137.229	134.978	117.704	108.402	181.448		111.564	105.757	117.367	105.71	116.936
		114	115.409	93.4	90.686	106.612	105.694	84.241	77.692	99.735	97.961	84.998	109.066	106.711		102.841	93.631	97.887	96.389	93.4	102.589	84.154	77.046	127.28	103.166						114	130.24	110.548	115.958	128.074	114.04	112.312	116.375	134.523	137.364	117.501	97.453	176.604		112.01	110.15	113.647	96.589	118.082
		117	102.285	86.833	84.937	100.55	94.294	89.694	85.53	90.723	88.109	91.164	90.737	110.712		91.956	104.819	99.773	77.98	95.583	96.078	115.628	94.377	122.465	102.327						117	139.207	103.884	115.09	126.865	120.618	119.8	122.611	122.015	136.205	113.856	100.559	181.979		114.088	111.095	110.098	99.298	111.985
		120	101.135	85.38	94.19	114.095	92.678	91.808	92.393	98.287	88.313	84.914	91.594	114.221		84.511	90.834	113.793	78.705	102.41	105.996	101.199	99.07	129.837	87.229						120	127.342	107.434	128.113	127.243	120.975	116.849	116.039	121.474	134.091	118.716	96.941	154.972		111.93	103.645	113.049	107.381	117.874
		123	89.161	83.81	86.195	104.646	99.946	87.876	81.392	93.572	98.268	89.706	103.76	111.205		104.235	91.661	92.48	79.685	120.989	105.39	87.174	100.205	117.576	98.552						123	123.479	120.575	114.276	134.043	115.174	112.885	119.685	131.817	135.605	120.782	102.128	166.85		115.375	112.374	106.293	97.989	111.985
		126	105.126	91.017	88.71	107.377	100.611	84.13	90.057	105.992	91.172	107.914	109.87	106.711		91.826	108.124	93.675	99.031	103.641	109.933	118.312	90.896	116.297	108.478						126	111.338	121.509	130.826	135.857	123.876	109.449	121.076	125.022	135.7	141.358	99.566	149.033		107.753	98.918	123.31	103.317	120.323
		129	99.714	79.568	87.677	98.365	97.334	78.714	97.067	88.949	89.947	116.455	98.562	102.217		90.432	92.932	104.677	80.452	108.734	97.289	102.206	100.508	143.227	112.951						129	128.17	115.904	120.19	114.473	120.025	109.846	114.313	125.924	135.605	139.454	99.022	174.978		112.801	103.367	112.193	97.582	109.171
		132	101.202	85.147	87.318	103.663	92.536	83.944	87.964	101.416	93.265	113.872	100.33	115.206		100.882	89.499	90.908	89.145	94.631	110.463	87.912	89.912	156.693	98.552						132	126.17	124.935	107.33	121.802	120.399	120.681	116.183	120.211	135.121	136.011	104.753	167.945		99.289	111.373	107.576	105.394	117.301
		135	113.853	87.879	78.604	104.701	95.149	94.108	90.544	96.28	87.599	107.997	85.484	113.236		93.175	88.673	83.49	79.259	103.865	89.491	91.603	100.811	117.576	87.928						135	128.17	107.496	113.462	118.553	120.143	120.284	122.659	128.57	140.84	134.27	89.61	178.727		112.455	107.036	106.721	104.988	114.643
		138	99.782	87.065	83.23	109.671	92.821	78.195	90.3	94.272	94.898	109.705	86.342	117.206		95.962	82.19	99.647	77.171	85.621	106.602	100.797	106.335	128.483	97.015						138	123.824	120.949	115.524	125.807	120.286	116.364	116.423	130.614	135.175	149.702	105.777	162.006		119.038	98.585	109.457	110	111.152
		141	96.196	93.865	80.4	96.016	101.371	77.972	101.837	88.902	88.62	106.122	82.805	101.171		87.689	105.836	97.007	92.554	103.305	91.838	118.446	90.972	119.908	103.166						141	121.962	102.701	119.268	116.287	120.059	106.278	122.084	121.654	148.462	127.749	108.883	177.101		113.445	97.473	99.11	105.846	120.167
		144	103.638	88.46	86.554	106.885	100.089	86.096	84.264	84	100.003	102.164	96.847	113.205		97.704	93.504	92.166	83.222	105.432	113.037	99.857	91.123	113.815	91.703						144	125.411	111.731	116.609	136.839	120.261	114.162	116.481	119.249	134.637	134.31	91.723	164.726		110.624	98.418	113.647	98.214	112.246
		147	111.959	96.423	92.618	101.314	105.267	80.198	87.233	96.607	97.859	99.081	83.716	103.202		94.656	89.182	90.028	82.071	93.568	93.503	113.749	79.392	106.518	95.617						147	120.306	103.573	128.981	129.585	118.075	110.418	121.777	131.096	135.448	135.768	92.715	174.978		111.515	117.323	118.521	96.634	107.556
		150	109.997	91.308	92.169	98.201	105.789	85.836	86.941	104.077	96.634	101.789	83.716	117.73		107.631	87.974	102.225	89.699	100.004	95.699	110.326	87.717	109	104.703						150	135.137	108.555	109.338	115.078	116.091	120.857	121.268	137.29	134.494	130.787	106.834	166.85		112.504	105.146	110.611	101.827	117.665
		153	104.72	88.17	92.079	105.083	94.816	82.906	83.534	90.583	101.177	107.705	89.826	116.714		99.097	92.741	93.172	91.744	88.084	91.762	116.701	95.059	115.093	94.079						153	132.516	113.475	111.617	115.455	116.032	106.983	121.829	126.044	138.318	126.493	107.858	170.134		118.741	106.48	109.329	113.116	114.799
		156	103.773	80.614	89.743	108.688	96.194	84.723	87.477	90.163	93.214	101.164	100.277	112.22		100.708	84.541	98.327	94.642	91.889	112.734	102.743	95.815	109	90.305						156	137.759	106.064	117.64	121.802	124.842	119.051	119.877	120.933	135.032	126.493	116.694	152.285		114.484	99.641	111.552	103.678	116.206
		159	103.908	98.806	80.176	106.394	98.901	87.728	80.71	90.957	100.922	97.956	97.65	109.204		97.617	88.864	86.256	85.651	97.038	102.513	113.145	109.06	110.204	91.703						159	126.652	110.361	115.741	118.78	119.992	116.065	127.168	124.601	139.136	132.285	118.263	164.693		103.15	93.803	116.426	95.911	117.144
		162	106.682	89.855	88.081	105.192	104.554	83.536	86.114	102.303	90.764	96.164	88.111	119.269		101.274	97.064	94.366	99.074	102.018	103.119	114.956	102.476	102.832	106.241						162	120.444	101.642	119.1	131.837	120.05	115.131	121.834	129.833	141.931	128.113	123.513	163.631		121.265	102.532	99.922	100.969	105.628
		165	100.999	86.6	90.462	108.578	102.512	88.321	79.493	89.182	95.868	104.122	80.232	111.697		104.017	93.25	102.916	101.076	88.196	102.967	92.341	120.11	122.465	97.015						165	122.307	107.247	113.896	124.598	117.276	112.621	121.426	119.309	132.728	127.182	104.753	151.19		103.199	103.811	109.671	109.413	112.142
		168	117.641	81.602	92.528	103.991	96.431	83.759	84.946	96.14	95.205	95.497	79.374	109.235		105.628	94.585	96.189	93.108	100.451	100.545	110.662	113.752	107.721	103.865						168	120.651	106.5	119.013	122.482	120.345	111.431	122.851	121.354	148.523	120.418	100.559	151.223		110.624	99.697	111.937	114.2	123.919
		171	100.052	88.983	100.882	109.234	104.174	86.949	82.219	93.945	95.46	100.456	91.594	110.22		101.492	95.411	90.783	100.608	103.361	95.851	100.73	114.434	107.797	94.778						171	135.965	109.67	121.113	129.963	120.437	118.831	121.398	121.113	135.257	128.235	119.832	149.067		113.494	105.757	113.134	110.09	110.422
		174	116.423	78.696	87.273	89.626	102.464	92.105	80.224	93.431	105.312	102.664	108.155	109.727		116.295	97.382	106.185	88.463	99.332	91.686	99.924	113.752	88.163	111.553						174	120.858	109.763	115.415	127.923	120.538	117.043	119.685	127.487	141.318	127.222	113.077	161.475		112.9	92.301	122.754	117.586	105.367
		177	93.693	97.934	84.623	109.616	99.281	85.354	90.738	93.151	91.58	99.789	90.683	115.206		99.837	90.072	92.606	106.659	99.836	91.914	102.34	90.139	99.221	99.391						177	119.064	109.913	119.301	132.094	118.958	115.897	121.278	131.102	148.407	121.673	102.16	147.408		101.417	102.143	101.932	108.42	107.712
		180	121.768	87.763	83.949	96.399	105.504	83.87	82.755	95.019	89.947	98.206	94.22	109.727		114.379	97.699	86.885	89.827	102.186	99.106	98.716	92.637	112.611	93.24						180	121.527	110.137	118.807	122.18	126.061	116.144	121.513	130.314	136	126.574	114.645	171.196		123.592	103.533	100.606	121.966	101.876
		183	107.291	79.8	85.611	105.356	98.331	82.052	80.808	84.887	94.592	103.956	93.363	112.22		107.979	93.441	85.502	99.414	99.22	110.387	106.635	109.968	117.501	93.24						183	121.596	112.479	110.532	132.449	120.328	115.748	121.076	130.675	143.022	123.172	111.508	164.162		108.842	104.645	110.569	101.556	122.876
		186	108.035	79.8	91.899	100.768	99.946	87.913	86.357	99.455	82.239	95.789	90.683	96.708		104.496	100.115	97.258	90.423	95.639	92.595	97.441	97.632	112.686	90.305						186	118.995	112.354	115.09	126.638	120.353	116.267	121.604	118.804	147.617	137.956	112.052	163.101		111.119	107.759	103.343	101.872	114.747
		189	106.005	85.845	83.32	99.13	98.949	90.065	79.396	83.066	94.082	102.206	91.594	97.2		107.065	93.313	94.68	80.58	95.303	101.983	112.004	88.096	104.111	91.703						189	125.618	111.731	112.648	122.18	120.156	113.193	121.086	119.357	148.516	128.073	104.209	157.129		105.823	100.03	101.333	109.232	98.124
		192	110.538	84.45	84.847	101.314	104.269	83.462	92.053	83.953	100.667	94.664	95.078	105.695		98.661	96.492	89.965	95.366	95.639	102.589	107.239	97.026	88.163	105.402						192	121.486	107.683	118.183	132.555	125.431	114.559	121.024	119.291	137.773	124.751	103.664	150.659		108.842	101.198	106.507	105.665	110.683
		195	118.115	80.149	87.946	97.109	111.157	93.7	88.889	83.159	92.857	97.206	89.826	101.694		107.239	87.656	100.087	90.295	99.948	92.898	87.241	108.379	99.146	83.455						195	138.311	117.274	117.803	116.135	120.551	116.461	116.965	119.062	147.453	126.979	103.664	142.564		111.861	105.591	98.853	120.702	119.385
		198	101.811	90.669	82.512	112.511	96.479	85.205	90.738	90.21	94.643	98.456	99.473	93.722		94.961	89.944	92.669	96.474	106.439	96.456	98.179	116.326	112.686	96.316						198	119.133	112.603	113.408	131.323	120.891	116.228	121.767	119.165	139.75	122.159	106.321	142.564		112.801	107.815	105.566	111.806	109.171
		201	104.111	79.451	81.748	92.794	103.319	89.583	75.258	80.591	88.926	98.872	99.473	98.185		103.886	85.558	91.16	84.798	96.478	90.626	91.267	89.004	101.628	96.316						201	118.168	111.295	112.105	123.948	119.546	116.096	116.649	118.124	148.032	134.877	105.777	151.913		102.754	105.09	106.55	103.046	111.933
		204	106.344	80.846	87.497	106.23	95.054	93.032	85.432	78.63	96.175	96.039	101.188	93.168		104.714	93.25	95.183	86.972	98.437	87.068	95.428	95.361	109	91.703						204	114.098	109.925	113.787	132.305	120.559	116.4	121.532	118.635	131.501	126.007	112.564	148.347		117.058	108.371	111.296	106.297	99.531
		207	98.835	83.694	81.299	96.727	97.619	87.097	98.235	79.517	94.745	92.039	88.057	100.678		106.716	96.301	92.857	93.704	98.269	80.33	109.387	104.443	116.372	99.391						207	121.32	96.348	107.547	117.118	120.164	116.25	121.009	118.888	137.432	122.321	103.184	140.351		116.613	114.042	101.205	101.285	108.025
		210	116.423	89.855	78.469	99.84	101.846	88.433	81.489	79.891	84.536	92.914	101.241	95.692		101.796	96.301	96.881	87.27	109.909	96.381	94.824	102.324	111.407	84.993						210	121.755	103.199	107.933	131.134	120.366	112.929	120.899	119.544	135.503	126.736	105.265	140.789		103.892	105.146	100.008	115.103	108.598
		213	111.282	95.958	87.902	97.491	106.692	88.618	98.284	79.003	90.049	96.622	101.188	90.675		110.287	92.042	102.539	99.755	102.69	89.869	90.395	99.978	96.739	103.166						213	115.822	96.41	108.47	136.461	120.723	116.351	121.124	119.309	134.712	126.817	116.214	137.547		117.306	98.084	108.816	100.833	116.936
		216	102.961	85.031	82.287	98.037	98.759	86.652	82.609	86.334	93.571	96.289	104.725	87.659		100.708	83.842	101.282	93.15	101.235	87.825	97.71	100.659	118.704	84.993						216	117.409	107.808	107.048	131.89	120.799	114.118	121.494	119.044	135.332	130.341	123.001	138.141		112.158	97.639	107.704	114.741	105.211
		219	120.821	77.708	92.348	109.234	102.179	88.062	92.247	80.778	96.583	100.414	82.001	93.691		105.628	91.788	88.582	82.838	94.799	105.769	93.281	97.026	100.349	95.617						219	121.41	108.306	106.408	115.984	121.942	116.342	121.1	119.129	135.469	124.387	96.365	137.604		103.793	101.365	100.179	98.53	104.429
		222	115.679	91.308	90.686	112.238	103.604	84.093	94.584	81.385	92.193	94.122	88.968	94.184		104.235	82.444	90.783	88.804	96.422	105.012	97.911	90.896	116.297	94.778						222	120.83	112.977	107.764	113.189	106.515	116.135	118.342	118.846	136	121.147	83.911	138.194		115.672	95.916	103.043	112.348	110.318
		225	100.932	91.657	76.942	104.974	95.529	85.094	93.659	98.101	89.845	86.623	68.923	92.152		100.838	95.411	89.274	90.381	102.746	84.267	97.307	94.226	117.501	102.327						225	111.338	109.614	110.26	112.357	112.863	113.986	121.23	118.467	128.365	119.769	101.103	140.248		107.703	94.804	105.096	109.232	100.156
		228	113.65	81.602	89.968	91.265	90.873	86.763	91.955	85.027	94.082	92.581	92.452	88.674		104.888	96.809	93.675	86.29	101.794	90.702	106.232	108.228	101.628	87.928						228	114.029	112.416	108.199	131.361	111.602	114.955	118.198	122.256	135.291	118.595	104.241	139.764		106.07	102.31	100.863	96.95	110.631
		231	104.855	91.541	81.973	90.391	105.029	86.615	76.621	80.311	95.307	95.456	94.167	102.679		97.66	90.135	98.453	97.88	97.653	89.264	107.306	93.318	102.764	87.229						231	124.652	112.915	103.478	133.136	111.391	116.109	110.523	119.315	135.237	126.088	97.966	138.898		108.495	90.856	99.58	111.445	110.526
		234	113.041	96.481	85.207	105.465	98.236	86.838	89.862	87.361	97.757	92.373	99.473	91.691		101.448	103.166	97.761	92.17	90.882	96.608	95.831	96.497	104.487	90.305						234	109.476	98.59	112.051	123.54	122.404	116.937	112.442	118.533	129.115	124.711	95.372	141.167		102.457	100.753	104.882	107.381	97.551
		237	106.912	86.484	82.871	87.933	98.046	87.208	88.596	88.622	86.476	84.789	83.769	88.674		98.487	92.296	93.297	83.307	102.074	81.768	98.247	108.682	106.518	90.305						237	113.132	99.96	114.439	114.02	101.513	110.198	120.913	119.243	132.251	129.571	111.508	139.614		111.416	89.521	100.307	106.252	100.469
		240	110.809	79.858	73.888	95.47	100.421	88.47	84.799	79.657	95.409	93.956	83.769	89.659		98.531	96.809	86.822	96.687	106.383	85.705	99.381	117.537	101.553	91.843						240	120.741	106.002	103.369	107.371	122.446	116.281	120.788	119.267	132.115	125.359	94.828	139.273		98.448	100.03	99.751	92.118	114.018
[truncated: 5 more columns]

## Sheet: Fig. 6d
	Slice ID	Genotype		fEPSP slope_%of Baseline
	1	+/+		122.399
	2	+/+		109.513
	3	+/+		114.295
	4	+/+		124.58
	5	+/+		119.035
	6	+/+		114.947
	7	+/+		119.917
	8	+/+		122.926
	9	+/+		137.861
	10	+/+		128.132
	11	+/+		105.171
	12	+/+		153.963
	1	-/-		110.554
	2	-/-		102.3
	3	-/-		107.151
	4	-/-		106.12
	5	-/-		110.942
	6	-/-		106.22
	7	-/-		101.975
	8	-/-		112.033
	9	-/-		116.36
	10	-/-		114.444

## Sheet: Fig. 6g
MouseID	Genotype		Actin_%_Supernatant	Actin_%_Pellet
1928	+/+		36.7498	87.7531
1812	+/+		158.396	121.121
1808	+/+		118.042	114.093
WT1	+/+		92.3852	76.4601
WT2	+/+		97.6558	89.7614
WT3	+/+		113.934	101.081
WT1	+/+		72.9403	113.496
WT2	+/+		109.897	96.2344
1914	-/-		80.8356	187.163
1881	-/-		77.5388	218.968
1836	-/-		65.2125	178.275
KO1	-/-		93.4781	79.6241
KO2	-/-		103.241	91.122
KO3	-/-		113.982	104.544
KO1	-/-		74.1972	193.486
KO2	-/-		91.7298	116.788

## Sheet: Fig. 6i
	Genotype	Cluster average intensity
	+/+	63.4375
	+/+	53.7143
	+/+	49.3333
	+/+	45
	+/+	51.5
	+/+	49.5
	+/+	44.25
	+/+	44.2857
	+/+	50.7222
	+/+	53.5
	+/+	54.5
	+/+	59
	+/+	60.1905
	+/+	52.5
	+/+	54
	+/+	53.7273
	+/+	61.8421
	+/+	55.5
	+/+	52.5
	+/+	55
	+/+	58.1
	+/+	63
	+/+	61.6667
	+/+	57.375
	+/+	53.1667
	+/+	59.6667
	+/+	56.2
	+/+	55
	+/+	66.25
	+/+	68.5714
	+/+	57.2857
	+/+	55.5
	+/+	60.6667
	+/+	59.5
	+/+	64.875
	+/+	57.6667
	+/+	61.9091
	+/+	60.8
	+/+	64.5625
	+/+	49.6667
	+/+	65
	+/+	64.4
	+/+	60.5
	+/+	56.125
	+/+	64.4545
	+/+	60.0769
	+/+	51
	+/+	50.5
	+/+	59.8235
	+/+	61.4615
	+/+	61.9091
	+/+	51.25
	+/+	58.5385
	+/+	67.3333
	+/+	68.25
	+/+	63.5714
	+/+	70
	+/+	68.7273
	+/+	73.6667
	+/+	70.0769
	+/+	62.6667
	+/+	70.2727
	+/+	70.2857
	+/+	67.9091
	+/+	65.25
	+/+	58.8
	+/+	69.4
	+/+	80.4545
	+/+	68.7143
	+/+	68.1333
	+/+	77.96
	+/+	64.5
	+/+	84.2857
	+/+	65.5
	+/+	71.7333
	+/+	62.7143
	+/+	64.75
	+/+	63
	+/+	64.5
	+/+	66
	+/+	62
	+/+	68.1111
	+/+	70
	+/+	66.5
	+/+	68.4444
	+/+	66.5
	+/+	69
	+/+	70.8
	+/+	68.6364
	+/+	63.1667
	+/+	59.1667
	+/+	60.8889
	+/+	64.9167
	+/+	61.8571
	+/+	53.5
	+/+	55
	+/+	64.6667
	+/+	63.3077
	+/+	61
	+/+	56
	+/+	63
	+/+	73
	+/+	57.25
	+/+	62.375
	+/+	62
	+/+	62.3333
	+/+	57.5
	+/+	60.9048
	+/+	56.375
	+/+	62
	+/+	79.8
	+/+	60.25
	+/+	67.1667
	+/+	65.8571
	+/+	74.5333
	+/+	76.7222
	+/+	73.2857
	+/+	85.7059
	+/+	82.7333
	+/+	73
	+/+	79.9091
	+/+	92
	+/+	90.9375
	+/+	79.1667
	+/+	83.6667
	+/+	84.3077
	+/+	81.2308
	+/+	83.25
	+/+	101.071
	+/+	80.5556
	+/+	76.5
	+/+	68.75
	+/+	71.8
	+/+	82.7333
	+/+	73
	+/+	79.9091
	+/+	92
	+/+	90.9375
	+/+	79.1667
	+/+	83.6667
	+/+	84.3077
	+/+	81.2308
	+/+	83.25
	+/+	101.071
	+/+	80.5556
	+/+	76.5
	+/+	68.75
	+/+	71.8
	+/+	74.5833
	+/+	65.75
	+/+	79.3478
	+/+	64.3333
	+/+	67.5
	+/+	81.7143
	+/+	73.625
	+/+	66
	+/+	64.6667
	+/+	76.3
	+/+	60
	+/+	70.6
	+/+	68.1
	+/+	72.2174
	+/+	75
	+/+	74
	+/+	73.8571
	+/+	69
	+/+	69.6667
	+/+	62.25
	+/+	70.2
	+/+	70.5714
	+/+	83.4
	+/+	66.5
	+/+	75.5
	+/+	69
	+/+	80.8333
	+/+	67
	+/+	77
	+/+	67.3333
	+/+	68.25
	+/+	77.5
	+/+	63.5
	+/+	78.55
	+/+	63.2857
	+/+	71.9167
	+/+	63
	+/+	71.0833
	+/+	71.5
	+/+	67.5
	+/+	75.75
	+/+	73.4444
	+/+	78.5
	+/+	71.5
	+/+	75.1111
	+/+	68
	+/+	66.3333
	+/+	60.6667
	+/+	80.9474
	+/+	60
	+/+	63.5
	+/+	69
	+/+	74
	+/+	66.8421
	+/+	62.1429
	+/+	61.5
	+/+	69.3333
	+/+	75.3571
	+/+	66.25
	+/+	70.3846
	+/+	60
	+/+	63.4
	+/+	62.75
	+/+	68.9737
	+/+	84.5
	+/+	58
	+/+	57
	+/+	74.6429
	+/+	65.7143
	+/+	52
	+/+	63
	+/+	57
	+/+	55
	+/+	62.3333
	+/+	52
	+/+	61.3333
	+/+	52.3333
	+/+	70.0385
	+/+	58.6
	+/+	63.6667
	+/+	64.5
	+/+	68.1892
	+/+	65.3125
	+/+	52.6667
	+/+	53.3333
	+/+	55.4
	+/+	60
	+/+	50.5
	+/+	48
	+/+	49.1
	+/+	52.3333
	+/+	53
	+/+	44
	+/+	47
	+/+	55.5556
	+/+	57
	+/+	48
	+/+	56.75
	+/+	63
	+/+	50.6667
	+/+	55.875
	+/+	47
	+/+	54
	+/+	62.3913
	+/+	62
	+/+	53.5
	+/+	63.6923
	+/+	60.5
	+/+	50
	+/+	55.4167
	+/+	57.8
	+/+	61
	+/+	50
	+/+	56.3077
	+/+	53.8889
	+/+	50.75
	+/+	45
	+/+	48.6667
	+/+	61.7778
	+/+	47.75
	+/+	55.3333
	+/+	60.4118
	+/+	55.9444
	+/+	57.5556
	+/+	47.6667
	+/+	57
	+/+	46.5
	+/+	57.6667
	+/+	47
	+/+	53.125
	+/+	68.4783
	+/+	68.4262
	+/+	61.25
	+/+	56.5
	+/+	69.6154
	+/+	69.7692
	+/+	69.6364
	+/+	68.5556
	+/+	65
	+/+	59.6667
	+/+	67.1429
	+/+	64.5
	+/+	66.0833
	+/+	75.9231
	+/+	61.8
	+/+	56
	+/+	65
	+/+	61.1667
	+/+	67.8421
	+/+	67.6667
	+/+	68
	+/+	69
	+/+	55.5
	+/+	70.7143
	+/+	81.7692
	+/+	61.2857
	+/+	57.5
	+/+	62
	+/+	62
	+/+	59.5
	+/+	57.4444
	+/+	74.5
	+/+	52.4
	+/+	64.4615
	+/+	62.75
	+/+	62
	+/+	62.5
	+/+	54.8
	+/+	66.2
	+/+	60
	+/+	56.6429
	+/+	63.1667
	+/+	76.3333
	+/+	57.6667
	+/+	60
	+/+	57.8571
	+/+	81.5
	+/+	72.5
	+/+	73
	+/+	108.833
	+/+	79.7241
	+/+	75.75
	+/+	67
	+/+	80.3333
	+/+	94.6154
	+/+	69.5
	+/+	95.2941
	+/+	82.625
	+/+	85.1
	+/+	82.3333
	+/+	73.6667
	+/+	74.8889
	+/+	81
	+/+	81.1667
	+/+	81.8
	+/+	77.5
	+/+	83.3333
	+/+	72.6
	+/+	76.3333
	+/+	76.2
	+/+	83.8333
	+/+	94.5
	+/+	101.812
	+/+	74.4167
	+/+	110.643
	+/+	82
	+/+	90.2222
	+/+	79.75
	+/+	93.8182
	+/+	90.25
	+/+	91.0385
	+/+	66
	+/+	73.2917
	+/+	58.8571
	+/+	50.5
	+/+	54
	+/+	57.8333
	+/+	73.2
	+/+	72.5
	+/+	68.25
	+/+	70.5
	+/+	74.5
	+/+	63.6667
	+/+	78.5
	+/+	78
	+/+	64
	+/+	77.3333
	+/+	67
	+/+	61.6667
	+/+	67.5
	+/+	93.3333
	+/+	84.1538
	+/+	89.1667
	+/+	99.6154
	+/+	70
	+/+	72
	+/+	76
	+/+	78.1176
	+/+	91.7778
	+/+	75
	+/+	67
	+/+	86.6667
	+/+	75.1667
	+/+	97.4375
	+/+	85.4444
	+/+	72.5
	+/+	118.526
	+/+	90.2727
	+/+	87.8462
	+/+	91.1667
	+/+	76.75
	+/+	125.895
	+/+	81
	+/+	87.85
	+/+	80.75
	+/+	73.5
	+/+	71.5
	+/+	72.1429
	+/+	55.8333
	+/+	67.2
	+/+	59
	+/+	58.5
	+/+	60.375
	+/+	64.1667
	+/+	60
	+/+	67.3571
	+/+	57
	+/+	61.8333
	+/+	80
	+/+	74.7333
	+/+	66
	+/+	76.9474
	+/+	70.3
	+/+	56.5
	+/+	69.3333
	+/+	71.75
	+/+	60.5
	+/+	58.5714
	+/+	75.7273
	+/+	57
	+/+	55
	+/+	66
	+/+	57
	+/+	54.5
	+/+	55
	+/+	63.4
	+/+	72.5
	+/+	70.0667
	+/+	67.2727
	+/+	64
	+/+	64.3
	+/+	56
	+/+	61.6667
	+/+	65.7143
	+/+	60.7778
	+/+	84.6667
	+/+	57
	+/+	64.125
	+/+	54.5
	+/+	60
	+/+	68
	+/+	71.6154
	+/+	66.4
	+/+	66.25
	+/+	66.8571
	+/+	63.5
	+/+	76.4
	+/+	73.9
	+/+	76.8947
	+/+	65
	+/+	58.8677
	+/+	70.9863
	+/+	61.9068
	+/+	58.4637
	+/+	63.7238
	+/+	52.8422
	+/+	64.7527
	+/+	53.7557
	+/+	75.2278
	+/+	57.1707
	+/+	57.8031
	+/+	53.334
	+/+	74.5759
	+/+	69.8297
	+/+	53.6503
	+/+	55.325
	+/+	46.2369
	+/+	49.413
	+/+	52.0692
	+/+	47.9434
	+/+	44.691
	+/+	69.5849
	+/+	46.3774
	+/+	51.3665
	+/+	47.9585
	+/+	68.6175
	+/+	64.0852
	+/+	59.066
	+/+	56.1348
	+/+	59.4474
	+/+	48.8228
	+/+	54.9881
	+/+	51.8162
	+/+	65.6873
	+/+	51.7179
	+/+	53.8611
	+/+	68.8635
	+/+	53.334
	+/+	58.0772
	+/+	57.5502
	+/+	80.6967
	+/+	57.9718
	+/+	66.2196
	+/+	62.3519
	+/+	51.6476
	+/+	63.6917
	+/+	63.4528
	+/+	63.3624
	+/+	66.8065
	+/+	71.0418
	+/+	63.7479
	+/+	65.4343
	+/+	59.0258
	+/+	64.6473
	+/+	57.1286
	+/+	54.9502
	+/+	64.7598
	+/+	53.9665
	+/+	55.6529
	+/+	61.5555
	+/+	60.4312
	+/+	63.3825
	+/+	57.4799
	+/+	63.2888
	+/+	64.2117
	+/+	69.9878
	+/+	78.1741
	+/+	75.553
	+/+	64.0852
	+/+	70.5298
	+/+	69.1445
	+/+	77.3852
	+/+	71.6215
	+/+	63.8041
	+/+	84.8725
	+/+	68.9337
	+/+	42.3721
	+/+	44.0586
	+/+	48.4855
	+/+	42.0559
	+/+	57.1707
	+/+	46.0085
	+/+	55.1259
	+/+	42.5829
	+/+	50.4882
	+/+	52.8752
	+/+	65.1392
	+/+	75.2579
	+/+	62.3987
	+/+	65.7716
	+/+	67.0365
	+/+	65.0689
	+/+	65.0127
	+/+	63.4528
	+/+	72.1624
	+/+	69.7067
	+/+	75.1525
	+/+	59.1312
	+/+	70.4445
	+/+	81.4978
	+/+	82.7416
	+/+	57.3394
	+/+	66.5095
	+/+	67.5986
	+/+	64.2257
	+/+	68.6761
	+/+	70.7959
	+/+	60.7123
	+/+	74.0071
	+/+	60.0799
	+/+	58.0421
	+/+	58.3231
	+/+	85.2712
	+/+	67.6455
	+/+	80.6787
	+/+	61.2744
	+/+	58.6042
	+/+	71.9904
	+/+	62.6798
	+/+	59.2667
	+/+	73.445
	+/+	57.8031
	+/+	64.2257
	+/+	66.0527
	+/+	64.884
	+/+	57.5502
	+/+	69.8999
	+/+	68.0114
	+/+	60.9652
	+/+	67.163
	+/+	70.2407
	+/+	63.9798
	+/+	69.5661
	+/+	61.3447
	+/+	75.5741
	+/+	62.1879
	+/+	76.1866
	+/+	70.2407
	+/+	65.1392
	+/+	63.523
	+/+	57.9718
	+/+	69.3026
	+/+	63.7479
	+/+	67.7479
	+/+	66.1932
	+/+	61.3025
	+/+	62.1879
	+/+	80.4289
	+/+	57.6204
	+/+	77.366
	+/+	87.9063
	+/+	85.0685
	+/+	85.0183
	+/+	68.6175
	+/+	85.0892
	+/+	72.4331
	+/+	96.3085
	+/+	70.9715
	+/+	68.4699
	+/+	82.4445
	+/+	79.1428
	+/+	69.4607
	+/+	64.9284
	+/+	73.0234
	+/+	76.4525
	+/+	71.3931
	+/+	62.7437
	+/+	64.9284
	+/+	54.3881
	+/+	65.7716
	+/+	78.8168
	+/+	56.3556
	+/+	59.2366
	+/+	78.4762
	+/+	77.1552
	+/+	57.9718
	+/+	59.7285
	+/+	86.0091
	+/+	68.1863
	+/+	95.7062
	+/+	58.3231
	+/+	81.1281
	+/+	96.159
	+/+	66.916
	+/+	70.6503
	+/+	85.5031
	+/+	79.3964
	+/+	82.3726
	+/+	68.0303
	+/+	74.3444
	+/+	66.8491
	+/+	67.9851
	+/+	76.0309
	+/+	69.9878
	+/+	70.6904
	+/+	86.399
	+/+	87.7658
	+/+	82.3375
	+/+	84.7442
	+/+	69.9878
	+/+	65.35
	+/+	66.3338
	+/+	71.084
	+/+	77.9984
	+/+	69.9878
	+/+	72.939
	+/+	79.8481
	+/+	74.6255
	+/+	72.9774
	+/+	77.6611
	+/+	82.6361
	+/+	73.1499
	+/+	98.6758
	+/+	73.4309
	+/+	71.4868
	+/+	61.415
	+/+	72.3769
	+/+	71.2807
	+/+	69.5398
	+/+	68.2732
	+/+	63.0077
	+/+	67.5986
	+/+	63.3356
	+/+	57.9718
	+/+	64.5536
	+/+	63.1817
	+/+	73.7157
	+/+	69.613
	+/+	71.9151
	+/+	59.3631
	+/+	60.7123
	+/+	76.4525
	+/+	63.0311
	+/+	68.4699
	+/+	75.2361
	+/+	61.1866
	+/+	78.5043
	+/+	63.242
	+/+	64.0852
	+/+	67.95
	+/+	60.0799
	+/+	66.773
	+/+	70.7045
	+/+	71.9946
	+/+	62.6095
	+/+	76.7336
	+/+	65.4554
	+/+	76.1498
	+/+	71.582
	+/+	72.4371
	+/+	63.0311
	+/+	69.3553
	+/+	61.1339
	+/+	62.8203
	+/+	72.6692
	+/+	78.42
	+/+	65.1392
	+/+	65.7716
	+/+	65.603
	+/+	63.6636
	+/+	66.4342
	+/+	62.8203
	+/+	72.4472
	+/+	76.8348
	+/+	69.7535
	+/+	69.1445
	+/+	61.9771
	+/+	64.9886
	+/+	76.9143
	+/+	70.7256
	+/+	68.6025
	+/+	70.4515
	+/+	66.9265
	+/+	74.6063
	+/+	66.8257
	+/+	83.4288
	+/+	65.9122
	+/+	65.5608
	+/+	90.9556
	+/+	76.6261
	+/+	66.7835
	+/+	63.523
	+/+	67.2051
	+/+	66.1932
	+/+	70.1283
	+/+	68.8283
	+/+	65.9824
	+/+	69.4959
	+/+	71.2526
	+/+	75.2158
	+/+	63.6636
	+/+	76.9022
	+/+	68.8072
	+/+	90.303
	+/+	65.9824
	+/+	69.4256
	+/+	65.9824
	+/+	62.2582
	+/+	70.5499
	+/+	83.6902
	+/+	79.5584
	+/+	68.0905
	+/+	86.9577
	+/+	64.7879
	+/+	81.103
	+/+	64.9284
	+/+	79.638
	+/+	68.0202
	+/+	72.0958
	+/+	61.1339
	+/+	85.3064
	+/+	83.7292
	+/+	67.4581
	+/+	61.8265
	+/+	53.9665
	+/+	61.8085
	+/+	62.7501
	+/+	86.792
	+/+	54.0367
	+/+	58.1826
	+/+	53.7557
	+/+	55.4421
	+/+	67.3878
	+/+	72.5174
	+/+	53.9665
	+/+	71.2943
	+/+	55.0205
	+/+	64.4225
	+/+	68.5454
	+/+	55.3718
	+/+	63.4293
	+/+	60.0799
	+/+	59.4474
	+/+	72.6981
	+/+	60.0799
	+/+	63.4719
	+/+	62.6564
	+/+	60.8388
	+/+	58.2529
	+/+	56.8475
	+/+	61.1339
	+/+	62.4371
	+/+	58.8637
	+/+	78.1741
	+/+	62.1879
	+/+	68.2689
	+/+	66.2284
	+/+	69.2289
	+/+	68.8283
	+/+	68.9337
	+/+	80.9719
	+/+	58.1826
	+/+	69.3252
	+/+	84.0854
	+/+	77.9281
	+/+	83.4794
	+/+	62.6095
	+/+	99.736
	+/+	75.112
	+/+	77.6636
	+/+	81.9803
	+/+	71.885
	+/+	83.7323
	+/+	68.9638
	+/+	74.0458
	+/+	74.9628
	+/+	67.8797
	+/+	81.7227
	+/+	73.4661
	+/+	73.7823
	+/+	74.8062
	+/+	71.5899
	+/+	69.8824
	+/+	70.4502
	+/+	63.9798
	+/+	70.3327
	+/+	61.5555
	+/+	62.1879
	+/+	53.6854
	+/+	65.1693
	+/+	61.3025
	+/+	54.8097
	+/+	60.6069
	+/+	74.4147
	+/+	72.658
	+/+	64.9284
	+/+	72.7809
	+/+	70.1986
	+/+	68.8434
	+/+	60.1033
	+/+	71.4212
	+/+	65.6311
	+/+	68.7973
	+/+	82.847
	+/+	77.7876
	+/+	91.2409
	+/+	82.9953
	+/+	86.3102
	+/+	84.3226
	+/+	81.7929
	+/+	65.5187
	+/+	65.7716
	+/+	76.8179
	+/+	60.7123
	+/+	74.3304
	+/+	82.1935
	+/+	74.4448
	+/+	82.6361
	+/+	64.6942
	+/+	73.6769
	+/+	84.9674
	+/+	72.1661
	+/+	92.1224
	+/+	89.7433
	+/+	89.909
	+/+	64.5068
	+/+	86.3955
	+/+	81.4182
	+/+	73.712
	+/+	64.0852
	+/+	70.1986
	+/+	71.3931
	+/+	74.1437
	+/+	75.6374
	+/+	79.6146
	+/+	89.2883
	+/+	78.0827
	+/+	67.1419
	+/+	72.5291
	+/+	77.6049
	+/+	62.7735
	+/+	56.4961
	+/+	63.242
	+/+	58.1826
	+/+	59.4474
	+/+	54.2475
	+/+	59.5528
	+/+	68.8072
	+/+	73.3958
	+/+	63.523
	+/+	63.8744
	+/+	62.1176
	+/+	75.9072
	+/+	47.3261
	+/+	65.35
	+/+	54.5286
	+/+	62.9928
	+/+	43.2153
	+/+	69.4607
	+/+	44.691
	+/+	47.9233
	+/+	45.745
	+/+	46.3774
	+/+	63.8275
	+/+	65.5081
	+/+	64.1454
	+/+	61.6082
	+/+	51.4368
	+/+	57.6819
	+/+	52.5962
	+/+	60.317
	+/+	56.2151
	+/+	69.6866
	+/+	59.342
	+/+	61.5555
	+/+	65.6311
	+/+	66.2459
	+/+	59.5528
	+/+	57.0583
	+/+	60.0799
	+/+	56.2853
	+/+	81.5558
	+/+	59.4474
	+/+	62.0193
	+/+	81.8983
	+/+	66.9662
	+/+	77.1552
	+/+	63.523
	+/+	68.2076
	+/+	63.1717
	+/+	71.885
	+/+	59.6582
	+/+	62.989
	+/+	59.1839
	+/+	74.1196
	+/+	54.2194
	+/+	56.9178
	+/+	52.5611
	+/+	61.4953
	+/+	50.1719
	+/+	58.548
	+/+	49.4341
	+/+	50.2774
	+/+	64.2768
	+/+	66.5908
	+/+	56.2432
	+/+	57.5988
	+/+	49.3287
	+/+	54.1351
	+/+	57.4237
	+/+	73.9579
	+/+	62.0614
	+/+	66.4462
	+/+	71.7679
	+/+	70.2944
	+/+	67.1419
	+/+	60.628
	+/+	67.3175
	+/+	60.2907
	+/+	61.435
	+/+	57.3394
	+/+	68.3615
	+/+	72.4753
	+/+	74.4767
	+/+	77.366
	+/+	85.0008
	+/+	63.1717
	+/+	76.6569
	+/+	59.4474
	+/+	63.6636
	+/+	73.722
	+/+	70.7013
	+/+	58.8853
	+/+	53.7557
	+/+	54.1773
	+/+	61.1339
	+/+	62.8672
	+/+	48.345
	+/+	53.2205
	+/+	51.6476
	+/+	63.6003
	+/+	54.3881
	+/+	75.8703
	+/+	61.9005
	+/+	72.4823
	+/+	56.7069
	+/+	50.5936
	+/+	51.226
	+/+	49.0476
	+/+	67.2597
	+/+	68.1432
	+/+	62.7735
	+/+	73.6583
	+/+	55.4421
	+/+	52.5611
	+/+	60.8388
	+/+	62.4456
	+/+	78.3913
	+/+	80.1592
	+/+	72.1561
	+/+	78.1389
	+/+	76.1915
	+/+	68.6627
	+/+	72.6379
	+/+	77.0188
	+/+	97.9675
	+/+	81.587
	+/+	75.4687
	+/+	68.1959
	+/+	62.3987
	+/+	59.6582
	+/+	72.3593
	+/+	61.5555
	+/+	82.5307
	+/+	93.1162
	+/+	76.1498
	+/+	86.0432
	+/+	57.761
	+/+	58.3231
	+/+	67.2473
	+/+	83.901
	+/+	62.223
	+/+	84.6318
	+/+	73.912
	+/+	76.4525
	+/+	66.8257
	+/+	65.35
	+/+	65.5608
	+/+	72.658
	+/+	79.1227
	+/+	84.6739
	+/+	76.8601
	+/+	70.8778
	+/+	71.1683
	+/+	64.0852
	+/+	72.2645
	+/+	76.4806
	+/+	72.7809
	+/+	74.8363
	+/+	75.8201
	+/+	68.2381
	+/+	76.1246
	+/+	75.0288
	+/+	68.3013
	+/+	69.7535
	+/+	77.8834
	-/-	52.1
	-/-	53.5
	-/-	43.6667
	-/-	44
	-/-	42
	-/-	52.0833
	-/-	51.3636
	-/-	44.3333
	-/-	51.8
	-/-	43.6667
	-/-	50.5
	-/-	61.7333
	-/-	47.2727
	-/-	49.75
	-/-	46.3333
	-/-	56.1
	-/-	48
	-/-	52
	-/-	42.6667
	-/-	53.3333
	-/-	54.3333
	-/-	44.5
	-/-	47
	-/-	59.8889
	-/-	47.4286
	-/-	52.375
	-/-	48.5
	-/-	52.3333
	-/-	56.6667
	-/-	54.3333
	-/-	55.625
	-/-	50
	-/-	52.96
	-/-	50
	-/-	62.2632
	-/-	57.125
	-/-	47
	-/-	53
	-/-	57
	-/-	54
	-/-	57.3333
	-/-	60.4286
	-/-	61.3636
	-/-	53
	-/-	60.6
	-/-	57
	-/-	67.8333
	-/-	67.2
	-/-	62.2778
	-/-	55.5
	-/-	65.5
	-/-	63.0833
	-/-	69.9524
	-/-	62
	-/-	57.4
	-/-	73.6364
	-/-	65.2
	-/-	64
	-/-	65.3889
	-/-	65.4706
	-/-	73
	-/-	59.5
	-/-	67.1364
	-/-	61.5
	-/-	69.92
	-/-	65.4286
	-/-	67.0833
	-/-	75.4211
	-/-	65.2222
	-/-	66.3333
	-/-	61.25
	-/-	63.2222
	-/-	62
	-/-	64
	-/-	57.3333
	-/-	60
	-/-	65.4706
	-/-	54.6
	-/-	62.7273
	-/-	57.3333
	-/-	63.5556
	-/-	69.8824
	-/-	59
	-/-	78.5263
	-/-	73.3846
	-/-	76.1818
	-/-	75.4
	-/-	62.5
	-/-	80.9091
	-/-	65.5
	-/-	74.4286
	-/-	62.75
	-/-	56.5
	-/-	54
	-/-	59.25
	-/-	62.0769
	-/-	72.9333
	-/-	69.2941
	-/-	68.9167
	-/-	61.4167
	-/-	75.0741
	-/-	64
	-/-	56.5
	-/-	57.8
	-/-	65
	-/-	65.9091
	-/-	98.3636
	-/-	83.1111
	-/-	88.75
	-/-	99.375
	-/-	75.75
	-/-	77.5
	-/-	88.7143
	-/-	90.1429
	-/-	84
	-/-	89.2
	-/-	87.5714
	-/-	84
	-/-	82.3333
	-/-	87.5714
	-/-	81.5
	-/-	95.3846
	-/-	97.75
	-/-	76.3333
	-/-	91
	-/-	76.6667
	-/-	82
	-/-	82
	-/-	103.976
	-/-	97.8125
	-/-	97.1667
	-/-	74
	-/-	68.75
	-/-	69.4118
	-/-	82
	-/-	64.75
	-/-	80.4
	-/-	68.3571
	-/-	58.3333
	-/-	83.4
	-/-	75.4444
	-/-	84.25
	-/-	66.3333
	-/-	74
	-/-	68.6667
	-/-	109.2
	-/-	86.7143
	-/-	68
	-/-	68.1
	-/-	80.8611
	-/-	81.9
	-/-	90.3462
	-/-	74.5714
	-/-	71
	-/-	83.6
	-/-	66
	-/-	66.25
	-/-	81.4839
	-/-	73.3333
	-/-	74.2308
	-/-	66.2
	-/-	64.2857
	-/-	67.9231
	-/-	65.5
	-/-	61
	-/-	65.0625
	-/-	61
	-/-	57.3333
	-/-	64.3636
	-/-	87.5
	-/-	69.1333
	-/-	70.6316
	-/-	65.6667
	-/-	68
	-/-	101.407
	-/-	80
	-/-	79.875
	-/-	71.3158
	-/-	70.2667
	-/-	57.5
	-/-	95.7317
	-/-	80
	-/-	59
	-/-	81.6875
	-/-	98.5625
	-/-	94.7333
	-/-	82.6667
	-/-	97.1714
	-/-	83
	-/-	95.4583
	-/-	85.5
	-/-	93.5
	-/-	83.25
	-/-	76.5
	-/-	114.485
	-/-	121.857
	-/-	102
	-/-	85.3333
	-/-	92.5
	-/-	100.053
	-/-	108.105
	-/-	95.1818
	-/-	105
	-/-	109.636
	-/-	104.154
	-/-	70
	-/-	78.75
	-/-	85.6923
	-/-	71
	-/-	76
	-/-	87.7222
	-/-	62.5
	-/-	67.3333
	-/-	94
	-/-	85.3846
	-/-	74.5625
	-/-	79.3077
	-/-	73.6667
	-/-	74.6
	-/-	72
	-/-	71
	-/-	97.7059
	-/-	72
	-/-	77.5
	-/-	77.9
	-/-	89.8
	-/-	84.8421
	-/-	76
	-/-	75.8571
	-/-	95
	-/-	85.2143
	-/-	86
	-/-	103.533
	-/-	99.7143
	-/-	95.7143
	-/-	98.125
	-/-	94.6667
	-/-	101.429
	-/-	88
	-/-	85.5
	-/-	91.3333
	-/-	66.1765
	-/-	55.3333
	-/-	65.1875
	-/-	60
	-/-	73.4348
	-/-	55.2
	-/-	54
	-/-	63.5
	-/-	57.6667
	-/-	72.9091
	-/-	57.5
	-/-	54
	-/-	58.25
	-/-	54.6667
	-/-	71.8108
	-/-	51
	-/-	51.5
	-/-	63.9
	-/-	59.25
	-/-	62
	-/-	61.6364
	-/-	58
	-/-	68.3333
	-/-	69
	-/-	72.5
	-/-	66.5
	-/-	78.5714
	-/-	71.4286
	-/-	69.5
	-/-	69
	-/-	71
	-/-	61.6667
	-/-	66
	-/-	71.8333
	-/-	66
	-/-	68.3333
	-/-	65.5
	-/-	83.3684
	-/-	60.6667
	-/-	57.5
	-/-	59
	-/-	57.6667
	-/-	85.2
	-/-	62.5
	-/-	59
	-/-	74.5882
	-/-	76.1
	-/-	65.4444
	-/-	67
	-/-	81.5714
	-/-	122.714
	-/-	87.4167
	-/-	86
	-/-	80.5
	-/-	88.25
	-/-	77.8
	-/-	85.3333
	-/-	79
	-/-	77
	-/-	88.3333
	-/-	82
	-/-	89.8125
	-/-	84.3333
	-/-	86.5
	-/-	92.2857
	-/-	116.737
	-/-	73.4286
	-/-	76.5
	-/-	65
	-/-	83.0968
	-/-	87.8182
	-/-	95
	-/-	77.75
	-/-	86.4615
	-/-	76.125
	-/-	75.1429
	-/-	68.5
	-/-	83.6
	-/-	69.3333
	-/-	68.25
	-/-	69.5
	-/-	77.6667
	-/-	87
	-/-	84.2143
	-/-	80
	-/-	80.3333
	-/-	71.1667
	-/-	81.6667
	-/-	72
	-/-	83.6875
	-/-	81.5
	-/-	74.75
	-/-	76.8571
	-/-	76.25
	-/-	90.6
	-/-	81.4889
	-/-	72
	-/-	85.7143
	-/-	76
	-/-	73.8182
	-/-	83.28
	-/-	87
	-/-	78.6154
	-/-	83.1667
	-/-	81.375
	-/-	65.5
	-/-	68
	-/-	75.25
	-/-	90
	-/-	82.5
	-/-	82.5652
	-/-	75
	-/-	79.9091
	-/-	81.4615
	-/-	79.8
	-/-	75.3333
	-/-	91.1
	-/-	86
	-/-	75.8
	-/-	73.625
	-/-	78.5
	-/-	83.625
	-/-	80.925
	-/-	70.5331
	-/-	72.2303
	-/-	72.5004
	-/-	75.6731
	-/-	70.0702
	-/-	77.4957
	-/-	80.7256
	-/-	88.7916
	-/-	68.8551
	-/-	72.0375
	-/-	73.3104
	-/-	80.7746
	-/-	72.0953
	-/-	94.1984
	-/-	78.829
	-/-	65.8174
	-/-	69.9787
	-/-	76.4157
	-/-	75.3549
	-/-	61.5646
	-/-	70.9815
	-/-	70.374
	-/-	78.137
	-/-	60.3495
	-/-	79.0062
	-/-	64.2985
	-/-	70.7452
	-/-	65.8174
	-/-	91.4089
	-/-	82.5451
	-/-	86.8384
	-/-	79.1519
	-/-	65.3448
	-/-	72.9729
	-/-	78.0189
	-/-	62.9822
	-/-	69.1251
	-/-	67.64
	-/-	78.3508
	-/-	75.9431
	-/-	78.518
	-/-	77.5448
	-/-	74.01
	-/-	86.445
	-/-	78.1708
	-/-	79.8809
	-/-	76.2079
	-/-	87.8192
	-/-	74.0837
	-/-	78.9809
	-/-	55.8739
	-/-	54.139
	-/-	53.1939
	-/-	63.339
	-/-	51.6413
	-/-	79.7213
	-/-	62.1866
	-/-	83.0987
	-/-	61.1595
	-/-	78.6264
	-/-	47.7935
	-/-	68.1463
	-/-	63.5897
	-/-	49.8187
	-/-	89.1767
	-/-	65.9524
	-/-	52.8564
	-/-	51.9248
	-/-	56.6592
	-/-	57.5143
	-/-	71.6903
	-/-	84.9817
	-/-	60.3688
	-/-	58.6136
	-/-	60.5925
	-/-	55.5566
	-/-	65.2098
	-/-	52.6539
	-/-	61.0956
	-/-	61.1595
	-/-	55.0841
	-/-	62.6784
	-/-	56.5017
	-/-	62.8283
	-/-	51.786
	-/-	49.6162
	-/-	55.6048
	-/-	79.1024
	-/-	80.9366
	-/-	85.6638
	-/-	71.0153
	-/-	69.2601
	-/-	84.1004
	-/-	80.5698
	-/-	73.2429
	-/-	73.7965
	-/-	75.6056
	-/-	82.2334
	-/-	75.3356
	-/-	84.632
	-/-	73.8775
	-/-	74.4098
	-/-	69.0576
	-/-	73.3914
	-/-	69.7327
	-/-	62.9822
	-/-	87.284
	-/-	80.817
	-/-	61.1595
	-/-	68.1608
	-/-	74.3736
	-/-	74.4805
	-/-	73.9855
	-/-	79.0709
	-/-	80.6516
	-/-	75.4829
	-/-	76.3482
	-/-	78.1708
	-/-	75.0656
	-/-	92.2222
	-/-	82.0861
	-/-	75.7406
	-/-	81.6338
	-/-	82.754
	-/-	82.6531
	-/-	68.2476
	-/-	71.5283
	-/-	68.8551
	-/-	85.3919
	-/-	70.4752
	-/-	77.4896
	-/-	76.2722
	-/-	92.9038
	-/-	73.1235
	-/-	72.9054
	-/-	77.4957
	-/-	79.2846
	-/-	74.0048
	-/-	71.6903
	-/-	89.1837
	-/-	63.7922
	-/-	83.3856
	-/-	64.6023
	-/-	71.8928
	-/-	86.3164
	-/-	73.5805
	-/-	69.0576
	-/-	73.4454
	-/-	96.4916
	-/-	80.6746
	-/-	72.0953
	-/-	88.8304
	-/-	77.3607
	-/-	62.5771
	-/-	68.4501
	-/-	80.4763
	-/-	79.5209
	-/-	55.3541
	-/-	87.6338
	-/-	56.8778
	-/-	58.6483
	-/-	58.9319
	-/-	53.869
	-/-	70.0575
	-/-	63.9947
	-/-	52.3839
	-/-	63.9441
	-/-	66.3092
	-/-	56.5017
	-/-	51.4388
	-/-	76.0678
	-/-	56.2992
	-/-	57.0282
	-/-	89.6129
	-/-	70.2727
	-/-	69.318
	-/-	89.6986
	-/-	81.411
	-/-	80.871
	-/-	79.0259
	-/-	67.073
	-/-	82.2211
	-/-	74.4098
	-/-	86.9464
	-/-	74.728
	-/-	87.122
	-/-	74.3635
	-/-	65.0073
	-/-	77.2707
	-/-	76.1051
	-/-	79.5884
	-/-	92.4818
	-/-	88.3775
	-/-	73.7155
	-/-	79.2171
	-/-	74.7955
	-/-	78.4108
	-/-	87.1422
	-/-	82.3111
	-/-	84.7826
	-/-	83.7062
	-/-	67.91
	-/-	85.6442
	-/-	76.3162
	-/-	88.2965
	-/-	73.6064
	-/-	66.4249
	-/-	70.0702
	-/-	72.9504
	-/-	88.531
	-/-	88.7286
	-/-	70.2438
	-/-	75.2006
	-/-	87.9928
	-/-	73.7965
	-/-	67.235
	-/-	61.6996
	-/-	89.7261
	-/-	79.5546
	-/-	77.1076
	-/-	80.3535
	-/-	78.146
	-/-	76.7243
	-/-	73.4724
	-/-	71.2853
	-/-	83.2904
	-/-	74.4445
	-/-	83.8531
	-/-	70.8434
	-/-	88.9508
	-/-	68.4501
	-/-	80.0974
	-/-	83.4615
	-/-	71.6903
	-/-	67.64
	-/-	82.3368
	-/-	71.1503
	-/-	78.7545
	-/-	91.503
	-/-	81.6425
	-/-	75.2343
	-/-	78.8141
	-/-	70.8803
	-/-	84.1884
	-/-	84.2831
	-/-	68.7201
	-/-	86.0351
	-/-	81.411
	-/-	79.9356
	-/-	80.3117
	-/-	88.5135
	-/-	86.8634
	-/-	90.3217
	-/-	68.6526
	-/-	74.8727
	-/-	69.3867
	-/-	78.7277
	-/-	78.9169
	-/-	67.235
	-/-	79.2367
	-/-	69.9082
	-/-	66.1211
	-/-	84.7292
	-/-	81.006
	-/-	71.4878
	-/-	83.1346
	-/-	92.97
	-/-	76.4697
	-/-	86.0965
	-/-	79.374
	-/-	64.3998
	-/-	84.2204
	-/-	80.4905
	-/-	65.4123
	-/-	83.6387
	-/-	65.9186
	-/-	71.7803
	-/-	85.7796
	-/-	69.5032
	-/-	80.7916
	-/-	67.0325
	-/-	79.3859
	-/-	77.9936
	-/-	71.9849
	-/-	70.7182
	-/-	73.9855
	-/-	72.1057
	-/-	59.3369
	-/-	86.9239
	-/-	63.1847
	-/-	60.957
	-/-	61.9696
	-/-	67.235
	-/-	72.3757
	-/-	73.5597
	-/-	75.9984
	-/-	62.7797
	-/-	67.1675
	-/-	63.5897
	-/-	65.3111
	-/-	71.2347
	-/-	66.7287
	-/-	71.4878
	-/-	71.5553
	-/-	68.5311
	-/-	65.2098
	-/-	63.1847
	-/-	73.4724
	-/-	72.9054
	-/-	74.8495
	-/-	64.9205
	-/-	63.1847
	-/-	67.0325
	-/-	75.6596
	-/-	73.8673
	-/-	74.2555
	-/-	74.3349
	-/-	68.4501
	-/-	64.8048
	-/-	69.3816
	-/-	65.5474
	-/-	71.4456
	-/-	83.5799
	-/-	59.5394
	-/-	62.5771
	-/-	62.3746
	-/-	65.8174
	-/-	71.1875
	-/-	64.8858
	-/-	70.6777
	-/-	69.5639
	-/-	72.1532
	-/-	77.7658
	-/-	68.8551
	-/-	65.6149
	-/-	64.6698
	-/-	66.2224
	-/-	80.1959
	-/-	70.2052
	-/-	71.6351
	-/-	79.9346
	-/-	60.0794
	-/-	58.7293
	-/-	72.3546
	-/-	70.4752
	-/-	69.0576
	-/-	58.7293
	-/-	73.6909
	-/-	62.5771
	-/-	78.0948
	-/-	77.3607
	-/-	76.8477
	-/-	75.1486
	-/-	67.8425
	-/-	72.5004
	-/-	72.4666
	-/-	78.4138
	-/-	60.147
	-/-	88.2712
	-/-	71.6903
	-/-	66.0199
	-/-	72.0019
	-/-	69.9352
	-/-	83.52
	-/-	85.2791
	-/-	66.5599
	-/-	70.7182
	-/-	72.9633
	-/-	70.1714
	-/-	97.2265
	-/-	65.6149
	-/-	64.501
	-/-	83.5374
	-/-	81.222
	-/-	82.9065
	-/-	75.9836
	-/-	89.9167
	-/-	66.0199
	-/-	68.8551
	-/-	74.503
	-/-	77.9683
	-/-	74.9981
	-/-	62.5771
	-/-	71.1503
	-/-	71.7856
	-/-	83.3509
	-/-	72.9054
	-/-	66.6949
	-/-	81.0372
	-/-	62.3746
	-/-	91.1317
	-/-	67.235
	-/-	77.9683
	-/-	83.3783
	-/-	70.2052
	-/-	66.6274
	-/-	81.9781
	-/-	78.8458
	-/-	77.8236
	-/-	67.6906
	-/-	81.7553
	-/-	81.7351
	-/-	76.1456
	-/-	80.7201
	-/-	79.5884
	-/-	83.5479
	-/-	84.3272
	-/-	84.1247
	-/-	85.2251
	-/-	74.5255
	-/-	82.6261
	-/-	69.1251
	-/-	77.4282
	-/-	79.8359
	-/-	80.3647
	-/-	73.2736
	-/-	77.8558
	-/-	76.4697
	-/-	89.9167
	-/-	88.5497
	-/-	75.9431
	-/-	72.2573
	-/-	79.0821
	-/-	83.0311
	-/-	75.7406
	-/-	79.6334
	-/-	77.6983
	-/-	83.7308
	-/-	77.9683
	-/-	69.6652
	-/-	75.5887
	-/-	86.9342
	-/-	67.5894
	-/-	66.4249
	-/-	75.9431
	-/-	66.2899
	-/-	73.0067
	-/-	67.7075
	-/-	81.9286
	-/-	73.7155
	-/-	67.316
	-/-	79.0146
	-/-	71.7241
	-/-	62.1721
	-/-	66.8705
	-/-	74.2471
	-/-	87.7903
	-/-	68.2943
	-/-	61.362
	-/-	75.9431
	-/-	87.284
	-/-	69.1589
	-/-	71.2853
	-/-	70.3942
	-/-	65.6149
	-/-	78.5758
	-/-	67.7413
	-/-	79.8844
	-/-	76.9557
	-/-	70.2727
	-/-	69.5547
	-/-	80.5698
	-/-	76.1456
	-/-	87.2482
	-/-	77.65
	-/-	71.6903
	-/-	70.9613
	-/-	79.9934
	-/-	82.1744
	-/-	77.65
	-/-	75.7406
	-/-	84.6063
	-/-	72.6354
	-/-	74.1205
	-/-	79.7909
	-/-	83.0818
	-/-	82.6666
	-/-	78.7783
	-/-	80.7022
	-/-	89.3294
	-/-	76.8747
	-/-	83.9731
	-/-	65.6149
	-/-	67.64
	-/-	69.2601
	-/-	72.6016
	-/-	84.6144
	-/-	79.1834
	-/-	79.5016
	-/-	81.8161
	-/-	90.7267
	-/-	92.9949
	-/-	73.5129
	-/-	88.3978
	-/-	82.8286
	-/-	81.5123
	-/-	78.8188
	-/-	80.52
	-/-	93.881
	-/-	86.988
	-/-	93.6294
	-/-	87.284
	-/-	88.2155
	-/-	84.6881
	-/-	95.0605
	-/-	92.6253
	-/-	84.3812
	-/-	85.4245
	-/-	91.0507
	-/-	85.5846
	-/-	85.103
	-/-	81.411
	-/-	72.6161
	-/-	71.1696
	-/-	84.9848
	-/-	82.7975
	-/-	80.2731
	-/-	84.0437
	-/-	72.6016
	-/-	69.1251
	-/-	82.778
	-/-	91.2032
	-/-	81.546
	-/-	78.7065
	-/-	90.5882
	-/-	80.7022
	-/-	68.045
	-/-	74.1941
	-/-	71.9603
	-/-	76.021
	-/-	69.2601
	-/-	72.5004
	-/-	72.6016
	-/-	84.6513
	-/-	70.1859
	-/-	81.411
	-/-	74.5255
	-/-	72.7704
	-/-	77.4777
	-/-	63.5897
	-/-	80.9753
	-/-	78.1202
	-/-	67.235
	-/-	70.3402
	-/-	85.5771
	-/-	63.5897
	-/-	68.2476
	-/-	79.8141
	-/-	78.1202
	-/-	66.1009
	-/-	70.2727
	-/-	76.6857
	-/-	68.6931
	-/-	63.5897
	-/-	68.045
	-/-	67.955
	-/-	68.1029
	-/-	64.9327
	-/-	68.09
	-/-	69.7089
	-/-	66.7053
	-/-	63.0227
	-/-	66.8299
	-/-	61.8346
	-/-	66.0199
	-/-	58.3243
	-/-	78.7599
	-/-	63.7247
	-/-	60.957
	-/-	75.9836
	-/-	70.7587
	-/-	61.8886
	-/-	59.7419
	-/-	61.7671
	-/-	74.7685
	-/-	67.3362
	-/-	60.3495
	-/-	77.9215
	-/-	78.7558
	-/-	59.4382
	-/-	61.362
[truncated: 122 more rows]

## Sheet: Fig. 6j
	ID	cell	mouse	Genotype	Pct.Change.Per.Cell
	2075-1	1-1	1	+/+	81.8095
	2075-2	1-2	1	+/+	91.7124
	2075-3	1-3	1	+/+	114.295
	2075-4	1-4	1	+/+	103.249
	2075-5	1-5	1	+/+	86.9656
	2077-1	2-1	2	+/+	93.7673
	2077-2	2-2	2	+/+	123.092
	2077-3	2-3	2	+/+	102.895
	2077-4	2-4	2	+/+	107.015
	2077-5	2-5	2	+/+	95.1989
	1981-1	4-1	4	+/+	87.9486
	1981-2	4-2	4	+/+	90.8623
	1981-3	4-3	4	+/+	99.5078
	1981-4	4-4	4	+/+	109.997
	1981-5	4-5	4	+/+	105.787
	1982-1	4-6	4	+/+	100.351
	1982-2	4-7	4	+/+	108.057
	1982-3	4-8	4	+/+	98.9699
	1982-4	4-9	4	+/+	95.5443
	1982-5	4-10	4	+/+	102.975
	2081-1	1-1	1	-/-	74.3397
	2081-2	1-2	1	-/-	93.2028
	2081-3	1-3	1	-/-	95.0878
	2081-4	1-4	1	-/-	119.092
	2081-5	1-5	1	-/-	107.981
	2082-1	1-11	1	-/-	143.627
	2082-2	1-12	1	-/-	124.149
	2082-3	1-13	1	-/-	95.1527
	2082-4	1-14	1	-/-	119.22
	2082-5	1-15	1	-/-	115.997
	1983-1	2-1	2	-/-	117.623
	1983-2	2-2	2	-/-	111.299
	1983-3	2-3	2	-/-	112.474
	1983-4	2-4	2	-/-	120.267
	1983-5	2-5	2	-/-	107.96
	1984-1	2-6	2	-/-	119.958
	1984-2	2-7	2	-/-	122.803
	1984-3	2-8	2	-/-	114.893
	1984-4	2-9	2	-/-	105.733
	1984-5	2-10	2	-/-	105.671

## Sheet: Fig. 6l
	% Fluorescence
	Normalized
			SpineID		ko7_2	ko8	ko10_1	ko10_2	ko10_3	ko11_1	ko11_2	ko11_3	ko12_1	ko12_2	ko12_3	ko12_4	ko12_5	ko13_1	ko13_2	ko13_3	ko13_4	ko13_5	ko14_1	ko14_2	ko14_3	ko14_4	ko15_1	ko15_2	ko15_3	ko15_4	ko16_3	ko16_4	ko17_2	ko17_3	ko18_1	ko18_3	ko19_1	ko19_2	ko19_3	ko23_1	ko23_2	ko27_1	ko27_2	ko28_2	ko28_3	ko28_4	ko29_1	ko29_2	ko29_3
			Genotype		-/-	-/-	-/-	-/-	-/-	-/-	-/-	-/-	-/-	-/-	-/-	-/-	-/-	-/-	-/-	-/-	-/-	-/-	-/-	-/-	-/-	-/-	-/-	-/-	-/-	-/-	-/-	-/-	-/-	-/-	-/-	-/-	-/-	-/-	-/-	-/-	-/-	-/-	-/-	-/-	-/-	-/-	-/-	-/-	-/-
			Time (s)
			-4		100	100	100	100	100	100	100	100	100	100	100	100	100	100	100	100	100	100	100	100	100	100	100	100	100	100	100	100	100	100	100	100	100	100	100	100	100	100	100	100	100	100	100	100	100
			-3		92.6457	99.6434	100.396	103.736	94.5489	102.136	101.778	99.1328	96.4035	98.047	101.281	98.9577	99.2453	102.8	101.579	100.315	99.6339	91.9083	96.205	101.955	102.813	100.494	103.804	102.72	99.6309	102.012	101.251	106.005	124.949	101.148	101.279	99.1545	100.654	101.792	95.6887	97.1581	99.3588	98.4934	98.8792	97.1151	100.153	102.53	104.639	91.3429	106.705
			-2		98.9579	103.309	96.7912	98.3814	103.3	101.265	96.2726	98.4094	101.356	99.4278	99.8113	101.164	93.8613	96.0669	102.208	100.039	100.809	99.8056	99.0376	97.2267	95.7797	101.766	95.0948	100.484	102.15	98.0978	95.5803	93.2976	116.913	103.673	99.1701	100.059	99.7544	99.3967	102.748	97.5194	107.401	101.958	100.866	102.074	100.989	104.812	97.9305	103.726	99.9909
			-1		108.396	97.0481	102.813	97.883	102.151	96.5983	101.95	102.458	102.24	102.525	98.9081	99.8785	106.893	101.133	96.2129	99.6455	99.5567	108.286	104.757	100.819	101.407	97.7403	101.101	96.7962	98.2192	99.8905	103.169	100.697	126.431	95.1786	99.5513	100.786	99.5913	98.8115	101.564	105.323	93.2403	99.5483	100.255	100.811	98.8575	92.6579	97.4305	104.931	93.3043
			0		0	0	0	0	0	0	0	0	0	0	0	0	0	0	0	0	0	0	0	0	0	0	0	0	0	0	0	0	0	0	0	0	0	0	0	0	0	0	0	0	0	0	0	0	0
			1		48.1368	35.7804	26.819	28.8517	24.0257	23.7432	22.4178	35.8678	21.4587	31.9548	53.7306	36.8141	20.8076	16.829	26.7625	26.1234	20.2587	9.2136	19.1193	30.2985	22.2584	21.2096	31.3367	41.7334	17.7017	31.7121	30.3437	46.6344	51.7893	35.5724	39.1202	54.2178	30.7298	44.3082	51.9035	-45.4432	-63.3782	22.9128	14.9602	20.1981	24.613	33.3939	34.4203	25.8335	42.4995
			2		39.9206	34.8556	28.9173	32.7419	27.7825	24.9303	22.8801	34.9699	23.7472	30.2462	53.0383	38.6238	21.6156	17.9354	29.073	24.6145	16.3668	9.18716	23.2185	26.0035	26.5641	22.5681	33.7959	44.5656	20.3714	35.0392	27.957	44.8316	57.1062	38.9918	41.3487	49.246	29.4454	47.5968	46.1789	-50.047	-67.0696	25.0801	14.8568	21.6994	23.5476	37.6948	33.8867	25.6875	38.4944
			3		48.4728	32.5001	30.1059	34.2398	25.4855	24.071	27.1899	36.4445	24.1428	29.0457	53.2792	34.4622	22.6547	16.9044	26.934	23.7313	17.5079	6.27025	25.5287	28.1228	22.8643	25.4896	36.1912	45.1658	23.2224	35.1696	33.5844	51.6195	55.0375	43.7665	43.5001	46.8013	32.9589	47.8083	47.2517	-50.4753	-60.2664	25.6882	18.2838	22.708	27.647	37.6227	37.3666	27.8448	40.7266
			4		46.1914	34.8696	28.5939	35.0747	26.9996	27.8403	22.0392	34.8137	25.8829	28.8699	53.6581	40.8503	23.8619	21.7313	26.3627	25.2083	15.7667	12.2813	28.9609	33.9331	30.356	26.323	40.6403	48.0565	25.6617	42.7688	33.8877	55.2219	56.8337	47.9104	43.8942	53.2608	32.9805	46.4343	48.5393	-34.8608	-48.1323	28.3084	17.2086	25.4517	31.5558	36.7283	38.5409	31.7099	43.1952
			5		43.0496	33.3869	31.6383	33.7661	27.2429	26.766	25.7629	34.2501	22.4207	32.2484	57.0563	41.5537	23.7563	23.1611	26.6974	28.0899	17.8071	8.95823	32.3317	31.7768	27.0584	27.6107	42.7553	54.6489	25.0255	40.7358	34.1774	58.8366	60.92	47.8055	46.2311	52.4591	33.525	52.0406	49.5207	-31.2974	-36.89	29.9008	20.8368	25.0419	33.4987	35.2599	39.2026	32.5909	46.2472
			6		45.3341	34.1638	34.5417	35.8809	32.9051	28.8982	27.7709	35.8987	27.4578	34.9137	58.7969	36.7686	25.7488	17.0223	28.0518	25.1022	15.215	8.28841	33.478	36.4414	28.5342	28.4317	47.1862	54.0852	29.3141	42.5249	36.6173	54.5055	66.2098	54.0775	43.5996	57.3506	35.5092	51.3313	48.2329	-33.6901	-44.6131	29.4269	18.9636	28.4681	35.1738	42.6206	46.2114	35.7242	50.2188
			7		52.0699	35.0968	31.4801	35.1384	33.1732	27.0977	26.6972	38.8849	32.868	38.4481	61.1396	39.9901	25.4858	18.1949	26.9622	22.3009	19.462	12.9781	34.2144	36.3618	37.2078	30.9307	46.7283	59.8279	35.2195	41.6838	37.7323	68.0746	67.695	51.7224	48.0756	49.4089	33.2833	50.8219	52.2824	-25.0408	-34.8043	33.6155	22.8399	29.8683	38.1205	45.3759	47.0813	36.4229	47.5904
			8		50.8463	33.8639	34.0261	37.9967	31.0119	27.2454	25.3037	39.8266	26.1846	39.0112	57.1814	41.0006	27.8993	19.3157	28.0686	26.9007	19.408	10.0406	38.133	37.8022	40.977	31.4048	48.5625	60.4983	38.6107	44.7132	39.6124	55.6831	68.3332	54.4324	48.7995	55.8213	34.9212	52.8413	52.4216	-26.7524	-35.4212	32.1724	21.4836	32.4053	36.9353	38.1658	48.8239	38.5716	50.8818
			9		48.0968	32.7471	33.7689	37.2903	36.3014	28.3352	32.2158	41.2163	32.4409	35.8389	55.604	37.678	26.06	20.8467	32.382	27.6877	20.5205	11.4917	38.3743	35.4832	38.0013	35.3778	56.2177	63.8948	39.2565	48.8095	41.2903	61.851	72.3148	55.7013	51.3292	60.0541	35.4885	51.9527	53.3579	-27.4695	-41.8597	33.8178	20.5217	32.5834	38.2701	39.2814	50.9506	38.5234	52.2353
			10		54.7926	32.1744	35.2349	38.9122	34.092	33.034	26.8196	39.7263	28.8199	34.9824	63.4663	40.9204	29.7129	21.2768	27.599	28.0501	19.0307	12.3889	43.7212	42.5048	40.5558	35.7184	58.0538	63.9503	42.8663	43.2189	43.0604	65.7769	71.9532	58.5976	51.9522	59.0968	37.4498	54.4265	54.3825	-18.4947	-33.857	34.2691	22.1291	34.5363	40.6721	39.763	53.0488	42.2208	52.1618
			11		58.9384	34.0485	34.5512	35.2367	39.3884	31.6676	30.0227	40.5786	32.1281	38.5026	66.1888	43.2485	24.7395	19.9306	28.9985	27.7436	19.6137	10.375	41.4512	43.0434	49.0403	35.9264	62.4279	64.2016	43.9935	47.6109	46.1245	66.6672	72.623	65.5875	54.8027	62.2295	39.3007	56.2414	54.6244	-15.5977	-25.852	34.8375	20.4464	37.243	43.089	38.3055	54.0137	46.3683	49.545
			12		61.2683	35.1962	36.2528	39.8385	35.6045	30.3231	26.5417	43.9003	23.388	35.805	60.8858	40.5237	31.2724	20.2206	29.0801	29.0918	18.5991	13.9756	42.2905	44.7605	45.13	36.3024	60.4176	62.6744	46.1622	45.2735	46.0155	67.2967	79.4273	68.4443	52.6434	58.622	38.7957	56.4284	53.3461	-19.204	-35.7254	36.7391	18.0118	35.8052	43.826	40.9426	59.4479	41.7185	53.1287
			13		55.8735	36.0283	36.6709	37.8067	39.5912	33.6353	31.6519	44.5355	33.6189	35.8508	66.339	36.8472	33.7509	22.8583	32.6331	27.9938	18.4628	12.6974	44.8813	44.6069	46.9625	43.1973	66.8271	68.1744	50.9012	52.3694	46.6393	72.7076	80.4152	74.0265	56.1809	62.1686	36.5977	55.1063	57.8519	-9.75147	-31.3522	36.3004	20.2014	36.7657	47.6407	40.9896	60.0206	49.712	52.8027
			14		63.9067	37.7428	39.5578	40.0244	39.2371	34.1174	33.7901	42.2609	34.6701	36.2691	62.8949	45.4495	34.8805	20.8323	29.7734	25.2162	20.9341	11.6287	46.5653	39.9191	48.8819	40.3337	64.371	67.4272	52.0247	49.8433	48.8895	71.2027	82.0905	65.8159	54.0472	57.5423	38.9725	58.7086	57.2061	-14.934	-35.7339	37.4617	21.3619	39.4487	48.6928	40.7619	62.1912	44.3426	51.8631
			15		59.3443	35.166	38.3332	42.8515	38.2563	37.2253	32.0088	42.5466	37.1279	39.6314	60.4744	42.3432	29.2738	21.1441	32.64	26.1466	19.5335	15.7345	47.6374	44.7962	55.3486	41.2195	68.3883	65.3253	53.5727	51.5344	51.4535	77.1934	86.3754	71.558	62.334	61.3273	41.185	57.2228	60.2134	-10.8661	-30.9287	37.3462	23.1208	39.0411	48.2891	42.2058	66.6478	39.961	57.528
			16		55.5107	37.2415	39.4858	41.5988	40.9504	36.1652	26.3411	44.9389	34.0157	39.9199	62.3948	42.523	28.7636	21.0591	27.1108	28.1359	17.3044	13.3499	46.3768	43.7625	51.8902	41.119	69.3666	73.7247	54.0091	43.4209	54.3234	74.118	83.5724	70.2221	60.6935	61.8717	41.6211	57.0762	57.2787	-7.67499	-34.1009	38.5074	19.0014	40.1492	48.2696	45.2518	66.7491	46.4213	52.3233
			17		61.0639	34.9447	36.7172	40.8236	41.1174	36.687	33.4134	47.1558	34.4391	41.1377	65.836	45.9792	24.1706	21.5339	31.4417	26.441	19.5292	12.2621	46.589	42.4952	58.4026	41.6755	69.422	70.1481	60.8879	54.4819	50.3784	62.6834	90.9721	77.8364	59.4872	69.128	41.3196	62.4733	59.457	-8.03934	-26.7637	35.6767	23.7312	40.066	47.6975	41.5295	72.3414	43.8803	55.0321
			18		60.7175	34.2186	37.8405	46.1506	47.85	34.8498	29.1997	49.9599	37.7272	42.6439	71.4229	46.9978	28.4066	22.8866	32.2619	28.0097	18.2891	15.7433	45.6766	46.4	58.534	46.6481	69.3648	69.0808	55.3954	51.2621	51.2865	67.159	94.7681	76.8237	59.7849	65.8799	42.5592	62.8746	58.4934	-10.1596	-28.0719	38.1055	21.0086	41.0749	49.1236	44.6823	71.3775	46.3879	55.1539
			19		58.5632	33.083	38.937	39.5623	51.3834	35.3998	31.998	45.8264	34.2758	41.7881	64.5389	45.5532	35.5896	20.9898	28.4668	26.6882	18.9581	9.93641	48.4951	46.5396	57.2061	44.0786	73.2305	73.1284	60.7781	52.1724	54.3786	70.9872	96.6603	81.8756	62.3614	58.6898	43.7766	63.5969	59.8663	-6.9027	-26.4789	39.574	20.3807	45.3187	48.8289	43.2887	81.0644	55.0594	59.9061
			20		55.5706	34.6028	38.7637	43.3079	49.6811	39.5471	32.5759	44.8275	38.1402	40.1674	69.4862	45.5844	32.9916	24.3172	32.1648	29.0229	19.1697	11.987	51.2178	46.8853	57.3262	46.7953	72.7993	79.6379	61.9536	56.0558	58.4325	74.9975	101.17	81.4088	62.7748	63.0782	44.327	61.9505	60.11	-4.57755	-24.7218	38.7215	24.5546	45.5952	48.2319	48.7243	76.7466	55.061	64.496
			21		59.4551	35.2452	34.8601	43.7386	46.4394	37.2169	36.2378	47.2446	33.9636	42.0393	67.4639	46.1934	31.179	20.5368	32.674	27.0333	18.9382	18.6962	50.7568	45.5987	58.7242	46.7818	75.5174	80.7852	62.5894	58.3734	52.5551	69.8031	96.8677	83.1967	58.7382	62.2719	42.947	65.4939	58.0119	-9.54315	-24.0738	41.1856	24.9279	44.7705	49.8922	47.7186	80.6694	56.7144	57.8913
			22		59.9232	34.5997	39.1883	45.5637	54.2433	35.5736	31.6563	46.155	37.3349	41.3114	65.3668	46.5834	33.9308	21.1964	28.7327	26.689	20.0626	13.2391	46.7825	46.1969	57.3202	50.0364	73.1697	79.0485	62.936	52.2483	61.0304	72.2298	102.813	80.2431	66.0303	58.5943	44.8127	63.9955	57.6831	-4.06194	-17.8201	40.433	24.2269	46.341	48.2627	49.6009	74.2454	50.9051	54.7772
			23		61.0659	33.6651	41.4896	44.7476	45.2745	35.8038	33.8364	50.2226	41.8583	40.0805	63.0007	51.7997	29.2808	23.9863	32.3685	25.1056	19.8637	13.5233	45.0135	44.1746	65.6942	49.1181	75.5792	85.3531	59.1101	60.0855	57.3377	67.4113	101.508	77.5918	61.944	59.4856	44.3551	66.3838	63.0515	-11.9165	-32.5744	40.9362	22.6007	45.8852	51.978	50.8148	75.1553	53.9252	52.6535
			24		69.4152	32.5216	40.4239	45.3781	50.926	36.7283	34.0702	47.1584	37.5748	42.7991	62.3824	52.1933	31.3738	22.9387	32.2693	30.3455	18.1472	12.0829	46.8331	42.3726	63.9375	50.4694	79.3474	81.1849	68.5968	59.6253	58.3061	70.6932	104.668	87.6424	59.2535	68.6468	44.628	67.0933	60.0058	-5.99806	-20.3931	40.7563	25.1415	47.5119	50.2986	54.3973	72.1959	47.6994	60.2507
			25		73.7201	32.5063	41.172	48.499	45.9996	38.3085	33.5188	45.6336	38.323	45.2157	64.8951	48.9201	27.9763	26.315	33.1224	26.9682	18.4838	15.246	54.0749	43.0248	66.7894	51.3161	81.1477	92.6029	64.6742	59.2269	60.865	71.2623	101.214	76.1311	63.1983	58.5807	45.4028	66.8316	57.2621	-3.24181	-17.3288	43.7017	19.0757	49.7022	51.3071	51.0471	73.4537	53.435	62.1532
			26		73.1006	34.1663	41.3229	44.7872	48.8826	36.9214	35.5538	52.5626	40.4322	42.4311	61.3493	52.494	26.4955	22.6874	30.9331	27.8997	15.7133	18.3168	53.3872	45.8556	70.4368	53.9615	79.3664	96.1596	69.601	64.7281	57.8078	62.5478	106.267	77.2046	62.3354	63.1139	46.9593	65.9072	60.24	-9.01189	-27.3598	38.319	21.2399	49.6671	52.5532	53.6675	84.2115	54.6858	61.8257
			27		70.1758	31.3429	43.6909	49.1016	55.0587	38.5412	35.015	48.4487	44.9953	46.8685	65.42	50.8922	32.6844	23.1834	31.3781	27.1306	19.1077	18.6155	53.5204	46.9431	69.2972	57.1766	81.6977	99.2087	67.6219	66.752	60.8511	70.5342	107.373	76.7135	62.8128	59.9559	47.0881	67.5608	63.1381	4.96377	-30.0452	42.5955	19.8507	54.9207	53.8597	51.0993	77.3029	48.4489	60.6996
			28		69.3301	34.1156	46.1546	48.2455	50.3449	35.9612	32.2542	46.661	42.5362	40.6766	65.9685	46.3706	32.092	25.0135	33.3883	29.3009	21.1327	13.5256	54.7811	47.0414	66.0323	56.985	75.8901	93.0769	65.8913	71.1062	57.4286	72.4497	103.11	81.9126	66.8161	58.5438	44.5615	72.6692	63.2455	4.02877	-23.1541	40.398	20.4904	53.0863	55.7524	52.2372	77.1616	51.3227	59.2888
			29		69.8818	34.6145	44.7351	46.3792	54.268	33.7968	30.7758	40.9761	45.3537	45.2016	67.4955	46.5609	33.1869	26.5544	36.3599	29.9227	21.2746	11.5383	56.1181	44.2207	65.5031	57.8175	83.571	95.86	62.8278	68.991	58.2681	64.968	108.47	82.7242	68.021	67.3911	46.0501	69.9915	67.2129	0.0807188	-24.3372	44.7079	19.8538	52.1636	57.3552	48.463	79.8488	53.5878	63.5517
			30		66.7829	33.4262	42.9147	46.9521	54.7514	37.7281	36.7935	48.5947	41.4536	47.6149	63.3985	53.1228	30.6539	24.9607	31.4331	30.1755	19.065	12.8653	53.1631	47.598	64.3758	58.3117	77.3786	90.9756	70.4073	62.7894	54.0746	65.1884	109.602	80.9833	65.633	65.952	46.9169	72.1036	64.8804	3.60358	-13.2632	40.1946	22.081	53.3987	59.8087	51.0698	75.2411	50.8447	61.2021
			31		68.5131	33.3685	47.4246	47.3779	61.0339	33.6408	33.3103	47.6643	43.0802	46.7624	62.9526	53.2748	35.6748	23.5837	33.6111	27.6975	22.5985	17.2161	54.4067	47.0512	65.0142	57.9489	83.233	100.363	66.1259	69.6847	56.1298	70.0301	105.924	85.5615	70.2603	65.0165	48.5408	74.4672	62.5481	3.99873	-28.7446	43.1904	22.4349	53.0686	59.2776	52.8708	75.3076	52.7857	60.9746
			32		68.6634	32.0129	40.823	44.8125	57.484	32.8084	30.9049	45.5958	42.7497	41.9915	68.8533	47.5564	29.7922	23.7599	33.767	29.2332	19.6353	15.7503	53.8315	39.7559	65.9135	59.7339	82.0056	96.3877	67.2012	64.836	58.1761	69.5413	110.851	82.6783	71.9307	67.1309	47.6411	69.2437	67.851	3.52597	-18.0205	40.4465	20.4157	56.1382	61.0689	54.2094	77.9507	52.5062	58.9046
			33		67.6181	33.3308	45.7081	44.3329	50.8502	30.8607	32.0845	45.656	40.5756	40.2616	64.152	52.3276	33.3834	23.6967	34.384	28.0005	18.05	13.8768	57.5304	45.15	65.0494	58.577	83.0746	94.2969	71.5718	65.9787	58.3057	68.6865	113.591	80.6737	67.8646	62.7627	48.4256	72.8937	69.2186	10.8519	-13.2681	47.4627	20.9477	59.5685	60.8784	51.4708	80.3163	56.7025	58.2158
			34		67.5383	36.621	42.5821	51.8621	55.7828	33.1512	36.5242	44.7521	43.2549	44.5502	69.2756	53.0836	34.8392	25.1121	31.4179	28.8321	18.6085	14.7736	54.2502	45.1441	69.3594	56.6984	91.5207	96.2321	69.2032	56.0504	65.4405	68.1395	112.778	87.3289	70.0439	67.2269	47.0854	76.1537	71.313	8.48305	-10.0565	44.2312	22.3397	58.8606	62.9779	53.4956	75.8166	56.5689	57.8517
			35		71.3673	32.374	45.1795	47.5425	56.5697	34.8174	35.2673	49.7406	41.5061	45.3975	69.3091	54.7537	37.138	22.6104	29.2671	28.6711	19.0489	9.70643	57.791	40.5014	67.9564	60.8032	87.9842	97.9655	71.4739	65.0145	60.5018	74.2326	105.958	88.8202	71.0605	71.3812	49.25	69.748	69.6519	4.69722	-9.58302	46.1145	23.2686	56.7681	63.9148	51.9473	76.3031	53.2138	56.8017
			36		80.4766	29.7842	45.0271	48.2502	51.5869	34.0919	33.8546	47.7084	46.4297	47.4553	65.9611	55.1084	36.2393	22.6151	28.7358	29.4503	18.9367	16.453	62.6642	43.4587	62.4999	59.4016	87.9604	97.4737	63.7116	69.8987	63.8746	72.6382	111.728	85.2241	73.9578	70.2956	49.0906	70.0849	72.5107	11.2196	-1.75387	47.0847	21.6944	56.7085	68.5229	45.7078	75.8533	56.6079	60.156
			37		72.1055	32.2735	45.0861	45.9142	57.5178	37.1723	36.6794	47.4217	42.7907	44.1573	63.5321	52.534	31.7525	24.6228	31.2219	28.3623	19.6504	8.30102	54.135	41.2237	63.7208	55.6286	90.5549	96.5702	68.828	74.1289	58.4847	69.5577	109.307	86.7824	73.1694	73.9258	47.8353	65.7058	74.346	11.9476	-2.56445	43.9996	24.0907	59.3744	65.2514	48.1768	71.7034	60.0817	60.0231
			38		73.4696	36.0788	44.2655	49.4342	60.3968	36.7549	34.4949	42.9915	49.1087	41.8158	66.978	58.012	36.6374	21.1608	28.6345	28.5969	19.3223	14.3243	56.8066	43.2686	62.6714	58.8578	84.3347	97.7561	67.201	81.2003	62.9095	69.1531	103.592	89.1023	73.5895	76.8232	46.7303	68.3488	72.2631	11.0139	-16.5121	45.892	22.7995	62.7016	66.928	46.9509	75.244	55.2197	59.0296
			39		71.2996	32.6404	44.9176	49.6494	67.3526	36.7089	32.5473	47.9104	46.5529	41.5737	61.157	56.378	37.1145	25.2665	33.7262	28.003	21.4595	14.732	56.5447	49.583	69.9555	57.1333	90.7009	99.8166	69.8387	79.7026	62.3984	67.9149	103.519	86.9705	73.3368	79.1205	50.184	69.3196	73.6175	19.205	-11.4555	47.5733	19.7681	61.083	67.0629	50.1806	76.876	56.2426	60.3715
			40		73.3897	33.3668	43.1938	50.2567	65.2792	35.0668	35.6041	50.3066	46.9024	42.0617	71.932	51.924	32.3612	24.5055	30.6018	30.8643	20.5415	14.1754	56.8313	46.5287	65.71	57.6708	93.2909	99.2781	69.3746	77.1861	62.824	69.6015	101.557	81.9764	75.7842	70.1335	48.9065	71.6034	72.8313	23.4064	4.40569	48.27	23.8704	64.5602	69.7308	51.8615	74.4688	54.6067	55.7705
			41		72.3747	34.7767	47.4028	53.343	68.8966	35.4005	37.158	51.2022	41.0706	42.7943	62.8081	53.6812	33.9448	26.3141	28.5018	28.3523	17.4021	12.9285	56.2663	49.6621	64.7013	59.1709	93.7522	95.2157	68.5982	82.7945	66.8079	80.5446	111.781	83.3306	75.2597	72.2472	50.7233	71.0784	73.9703	18.1102	1.5158	47.1646	22.9946	63.4552	69.5779	52.5621	77.3798	60.1835	65.1317
			42		80.8603	33.4411	46.3207	52.3128	59.2483	38.5137	37.3607	50.8403	46.4474	44.8925	67.2321	55.4568	37.2254	25.6759	29.9728	28.5927	20.1667	15.162	55.0717	50.0202	59.0699	61.8837	94.3854	100.979	68.3085	83.9466	63.4037	73.1264	111.916	79.7869	76.3766	78.0802	51.9786	66.8596	72.485	14.9786	-5.59594	45.3068	22.5203	61.87	69.912	51.2792	80.1989	61.275	60.0566
			43		80.0134	33.1081	49.6075	51.4782	70.9678	36.6772	35.4204	50.0793	38.2744	46.9243	65.4447	55.9345	38.7982	24.3469	32.9111	29.0644	21.5754	14.9244	61.067	47.7225	63.2131	59.699	91.9152	99.8714	67.5513	88.9178	67.483	69.8519	104.547	82.9286	82.0871	77.6291	48.4751	72.9108	71.7579	18.6456	-6.03903	46.3925	22.8491	66.5447	69.0216	52.6229	75.1084	64.4758	64.0666
			44		77.7012	33.2685	47.1753	54.0111	64.9244	33.3646	33.9147	46.3392	38.2351	45.2198	71.6622	57.4702	35.3296	26.6447	29.2274	28.2069	18.8334	11.671	60.9583	49.3354	56.2629	59.7806	89.5467	102.334	71.4478	83.115	66.0668	75.8612	100.447	85.4672	73.6361	76.1026	49.606	68.4685	71.7771	12.5745	-1.88919	50.2934	20.1763	63.5982	69.785	48.6693	74.9973	69.7655	68.0341
			45		77.6751	36.5353	45.6132	57.9764	65.9195	37.6785	35.8436	49.5552	43.5181	46.054	68.5385	57.2521	39.0997	26.1858	36.6828	29.4531	18.1957	12.8334	60.6191	45.2347	59.3087	62.6074	90.5877	99.397	72.6567	84.6524	63.6169	75.3954	105.574	87.4127	78.3166	75.9298	51.7796	76.6656	73.6775	9.73296	-3.32128	49.2803	19.58	66.0403	72.5988	46.3121	74.2207	68.3378	64.1894
			46		79.2156	35.6105	47.6944	55.1097	64.8991	36.002	39.6014	50.8534	39.5002	42.1221	67.5348	63.9966	35.2524	25.5644	30.0773	31.0373	21.317	14.3189	56.8793	52.6651	59.01	62.6857	94.7147	98.4976	72.5693	80.992	69.7031	74.8337	100.72	84.9048	77.4737	86.3527	53.5136	69.4425	76.1692	10.5144	9.38051	45.0845	21.0947	64.9093	73.5068	56.6271	75.4774	74.1128	71.1407
			47		82.1079	36.0482	45.2498	56.1504	61.9516	38.9387	34.5901	45.3161	51.4111	50.3949	71.137	66.3435	38.631	25.9646	34.5905	28.9854	22.248	13.5326	64.3202	49.9516	64.1611	64.8369	89.2614	98.2515	70.5783	82.1943	68.9283	70.6077	99.108	91.489	73.4241	85.531	51.5775	74.0315	70.429	9.62185	-1.18374	45.8335	19.3614	63.7207	75.7568	49.151	72.8444	71.3338	67.6622
			48		91.4498	34.9817	44.636	51.7921	61.957	36.9645	33.1668	47.6321	43.5097	44.9616	67.0167	60.4065	36.8789	26.3797	34.1595	31.5926	20.2356	14.9155	59.1102	49.4375	59.5655	59.9954	85.7243	106.472	71.4	83.559	69.1286	73.0155	103.846	89.6914	76.2914	91.0444	50.8227	74.0523	74.4352	13.5219	10.9295	47.7168	25.3031	70.3884	74.1527	49.4085	77.6962	75.5056	76.4968
			49		91.238	37.2469	45.16	61.4927	60.6335	36.695	33.5704	46.8079	45.4893	43.0741	63.2122	64.1317	32.0597	27.27	35.1197	29.2189	18.7821	15.6463	58.6313	47.2862	63.9737	60.8613	88.9129	96.8576	68.0008	76.9262	65.3863	72.1072	102.103	87.2523	77.6078	84.9123	49.6667	75.1177	74.6925	4.86151	-0.0475481	47.9763	22.9642	69.6914	76.7548	48.5367	76.9569	78.1987	73.0837
			50		102.516	40.4574	43.3252	55.2778	61.7371	38.2798	30.8676	45.7227	46.5692	47.4269	67.3386	59.6022	36.6867	24.7689	31.3245	28.1915	20.9234	17.8279	63.1951	48.4769	62.6702	61.494	90.19	99.661	74.6076	81.3134	70.7792	83.5954	99.2368	86.1292	75.0957	87.0013	49.607	75.2337	73.0683	4.44026	0.952756	48.9385	21.1157	70.5636	74.7862	49.3114	76.2437	71.6674	73.7717
			51		99.8111	40.2473	44.4038	57.2709	58.8047	35.5219	34.7392	52.747	47.3225	44.0864	73.1199	61.7111	37.6301	25.4259	29.5631	29.3656	21.3592	17.8772	63.203	48.5584	60.5609	63.8905	88.0629	94.3392	68.9267	81.0584	74.382	78.5145	92.2195	89.2593	79.361	82.1675	51.3948	76.9145	75.4084	5.04145	4.64001	52.3196	21.5751	72.4164	79.597	53.318	71.4622	72.4545	78.715
			52		104.469	37.3302	45.4591	52.7951	64.3905	38.3131	35.3341	48.7383	46.1718	47.5054	63.4819	59.9893	36.6648	26.3759	31.6765	27.6869	16.4682	14.0723	60.6494	45.5528	56.976	64.3461	94.6778	94.3799	76.9066	79.6646	71.1409	82.386	100.745	91.2172	79.3019	85.7838	49.4108	74.6645	72.877	11.5603	11.5781	48.8213	23.0946	69.3698	75.7219	55.0689	72.2479	78.819	78.9543
			53		95.2826	36.4336	46.0432	58.9419	62.5947	37.62	36.7704	49.2028	46.6327	44.3938	67.9147	59.2756	39.2762	24.3565	33.9197	30.6342	20.7974	15.5833	60.056	52.7896	60.3245	59.638	94.8828	91.1627	68.8263	78.1558	69.6538	80.3308	96.544	84.1684	76.7901	82.2581	52.648	77.1858	75.8754	8.14199	14.5401	49.5991	22.2047	68.7575	76.3119	59.059	73.4915	79.2158	79.918
			54		93.7144	38.2288	48.3768	57.6664	65.6939	42.8746	36.9636	51.2238	47.5714	53.8532	68.1002	62.7668	39.254	25.4274	32.8844	31.2899	20.2601	12.9214	57.3726	49.8597	50.2985	63.5828	90.7444	87.6794	71.5269	73.1447	73.3131	70.7839	97.9411	78.6991	76.5201	77.3724	52.2216	73.1586	73.4852	12.8408	18.9178	51.5282	20.0317	72.6617	77.4825	60.1577	77.3185	78.8452	80.0006
			55		87.2483	38.4989	45.4985	57.1909	69.7976	40.377	38.6109	51.2593	45.5674	46.9679	64.8512	61.3037	36.2131	26.8193	36.3628	29.3218	22.1476	15.5058	62.7226	54.9139	60.565	64.1479	91.9	90.4753	71.4142	76.7142	73.5242	84.1324	92.997	78.4661	83.7517	83.4376	51.8456	73.1301	73.6595	11.3566	7.50225	49.7271	21.0119	71.0576	77.2803	55.3191	75.3025	88.0916	76.0166
			56		88.4607	40.716	46.091	56.5982	69.8474	38.4728	36.3848	53.7837	46.9819	49.2803	65.9808	64.1392	38.7076	24.9234	30.7532	33.3575	21.1027	17.5548	57.7373	55.2	64.9025	69.4982	93.3639	89.5914	74.1108	70.1803	75.2576	76.4467	96.7289	79.5099	79.074	88.6326	50.9886	76.87	77.148	10.0893	12.7213	51.6123	20.511	74.7432	78.2208	63.1383	80.5033	77.8545	80.2648
			57		83.6093	39.4925	44.1312	57.1749	64.645	38.1878	38.7196	57.3379	52.8931	52.4959	65.441	54.8771	38.5646	26.2685	33.2903	30.359	21.1929	14.022	65.4561	55.0128	56.372	65.691	95.3243	90.5565	71.9052	74.5792	76.9199	81.2051	96.3433	82.7784	85.016	82.458	51.8909	76.7759	74.0776	7.08086	8.22009	51.1484	20.3056	74.7656	76.6534	59.4666	76.0218	80.4108	87.3804
			58		89.3172	39.4455	47.6395	59.1313	69.6925	34.8726	37.0971	55.6811	45.5773	48.6062	64.1312	58.5512	39.0172	29.4943	31.5305	30.5227	24.149	14.7705	63.5887	53.0308	57.6038	61.4819	91.6664	89.9908	72.7792	65.4115	74.6283	80.7334	92.8186	81.5107	81.2899	82.5566	49.9617	73.2875	74.739	12.8434	9.01987	46.888	19.5985	74.2366	80.6442	59.2509	79.4123	88.4637	85.8695
			59		94.1113	38.6091	47.1489	61.2396	72.4018	38.5381	35.3381	51.8313	46.1698	50.7375	58.8823	60.9769	40.3577	27.2983	31.6123	30.6288	18.6713	16.0879	64.5837	56.4769	59.7722	61.8079	92.7684	84.9812	75.0855	68.19	77.5185	83.7729	93.4334	81.0439	82.519	83.8638	52.5696	76.1882	71.7825	9.34251	0.134438	47.7646	20.6564	75.0914	82.4803	61.1718	78.8273	85.1786	83.3561
			60		91.8971	41.9417	48.6764	58.9578	73.8325	40.8091	40.4536	54.6441	45.6036	47.7322	62.9306	65.6047	39.8496	24.2592	30.6501	30.4367	19.2724	15.8559	58.3709	58.1058	60.5004	59.4824	89.9497	90.2074	73.3265	67.7855	72.0429	79.613	92.9982	82.4674	80.838	85.8302	53.2831	79.4675	74.474	8.96932	0.190297	52.1836	18.9484	77.1	77.9811	65.8251	76.5988	85.3983	81.8191
			61		76.3391	45.3989	44.3028	51.1791	68.5724	41.1778	36.5854	52.5496	48.1807	51.8939	58.8846	62	36.0282	25.3512	30.7601	32.0555	19.6536	15.7807	62.6395	54.0197	61.7365	61.2403	88.7599	88.4224	74.8123	60.6455	73.5409	87.9859	92.5619	74.3416	82.5665	76.6715	53.2233	76.7193	79.1836	19.4646	7.56578	52.5445	20.9442	78.4791	83.6997	65.855	75.0043	91.3845	83.1809
			62		84.6429	38.9381	49.6665	54.6046	66.2163	35.5084	43.5578	59.1843	51.7804	49.5281	63.1015	60.7033	42.2064	25.9461	35.445	30.0002	22.3141	19.6726	63.3062	56.4057	52.2526	59.6956	90.0414	91.1538	72.5939	60.2848	74.2343	81.1947	87.2925	79.7163	87.4354	77.7701	55.8102	80.8745	75.6099	17.4765	5.28733	51.831	19.538	77.35	84.2301	69.087	77.4855	91.9585	78.9958
			63		81.2488	41.8427	45.6077	54.3333	69.0409	36.8182	39.1725	53.5474	50.0082	54.6352	65.3243	60.736	44.6879	27.2203	33.9411	30.9895	23.128	18.7619	60.6869	56.7869	58.3251	61.8182	85.9477	91.4369	81.664	65.6516	72.7282	77.8241	87.8289	82.3714	80.0725	72.3064	54.4962	77.0577	75.7066	17.8557	1.0062	56.1263	24.576	78.0947	80.8495	61.8749	78.2148	96.0326	77.3326
			64		87.1316	38.2026	50.125	54.8594	72.6285	38.7137	42.4334	55.9896	49.4423	49.3914	63.9637	58.3917	39.9282	27.53	31.0388	30.8478	20.805	20.0684	65.2168	55.7026	52.3237	60.4979	89.6575	91.2259	77.2665	61.4081	72.6012	76.117	86.8973	82.5603	81.9034	84.2585	53.2963	78.0896	71.9377	11.8593	8.52908	51.4767	22.047	76.5812	81.0445	66.8584	76.9348	83.6689	82.3168
			65		80.8131	43.1651	51.4288	55.2301	70.7268	38.2896	41.0712	55.1551	46.6591	47.5587	58.8309	66.0844	33.5419	26.0106	34.263	33.5185	21.6521	20.2766	60.4611	58.2295	57.3789	59.1563	86.71	88.0494	78.2712	59.145	75.7528	79.5116	88.1264	83.7999	82.2328	74.6551	56.5157	78.1611	74.6619	18.4951	7.59878	53.9854	24.3175	76.9485	79.3855	68.2531	81.9814	81.19	76.769
			66		82.4985	41.4498	49.7878	60.6765	69.8302	36.8521	43.3338	53.9286	48.2668	50.0546	59.436	61.4253	37.6789	26.9953	28.4058	32.5204	23.2571	12.9871	66.5667	62.2902	54.7086	61.5423	88.4464	84.0022	69.8229	60.0088	74.7571	77.0192	88.6797	80.1948	84.9707	69.5199	55.6674	79.3753	71.7611	14.4412	6.43037	50.4617	23.5013	73.3836	80.107	72.2815	83.6175	86.8864	87.1246
			67		84.4497	40.2279	46.9968	60.6442	73.0906	36.9049	42.2627	49.9798	45.3432	50.8161	63.4117	60.489	44.5955	27.6004	33.0807	28.5575	23.2456	20.3735	65.3132	61.8961	53.145	58.2166	88.7476	82.6262	73.951	63.0708	75.4377	70.1934	90.3469	78.5648	86.3267	72.6212	53.6921	77.7762	70.3676	6.60593	14.2444	51.883	21.4316	72.5486	82.4009	65.3193	78.568	81.3227	81.9266
			68		83.8667	41.015	47.9678	56.1661	70.772	40.0648	43.4178	55.3093	48.6395	54.2974	65.2878	62.839	39.9203	26.4508	31.6458	29.2329	19.9782	21.4407	63.1832	57.4897	52.8836	59.3491	83.9271	78.5591	75.3138	58.4141	74.2315	74.4931	87.8155	71.0718	89.2284	73.0929	57.1321	78.2259	72.153	11.4601	26.2213	51.0592	21.607	74.0456	84.2201	68.5438	82.6268	87.1695	81.1406
			69		90.6377	39.1316	47.522	59.2856	77.2621	40.3941	41.1741	51.9798	52.4658	51.0536	60.5688	66.1121	36.5495	26.6312	28.8625	29.8333	19.0463	17.8942	59.4795	61.0641	53.0435	62.9504	87.3944	84.6119	75.9553	60.8819	79.0301	69.8765	86.545	81.8129	90.7597	74.8197	58.3039	77.4241	78.7878	8.60331	22.8038	52.7614	19.6155	71.7161	85.0069	68.4157	80.3337	82.555	81.3368
			70		95.0152	38.6562	46.4685	55.0182	70.8323	43.2803	41.6708	53.7753	47.7194	48.0029	62.6215	65.9867	36.1543	24.4604	32.2949	30.6656	20.1911	19.5234	66.5588	60.4758	57.2603	62.6127	85.2229	86.4221	79.1559	62.2034	77.8896	64.6397	86.492	81.1862	90.4314	77.9324	55.1307	77.65	78.2911	11.0436	31.8387	51.2327	21.6234	72.8084	83.6317	68.2784	76.2726	93.0894	86.4527
			71		91.6579	40.2637	48.7537	53.6079	73.7637	37.1469	38.8002	54.0728	56.2713	52.2154	65.053	67.3287	40.9919	25.2062	30.3366	31.5298	20.7734	14.8149	60.9689	57.9412	53.6897	61.6081	89.5834	86.4103	79.9566	58.1564	82.4851	73.8525	86.0322	80.0146	93.6884	72.764	55.7409	82.7966	79.058	12.0855	32.4363	53.7061	22.7871	74.4948	83.5593	70.8207	75.4371	97.9801	79.9213
			72		92.6408	44.6044	49.5167	55.6119	74.2351	39.2748	33.7547	52.3431	49.5989	52.6023	58.9464	63.5425	40.0746	27.0274	32.6591	33.5267	22.0651	15.2384	62.4794	64.6059	55.4673	64.1104	87.3996	85.6892	78.5991	64.3906	74.4195	67.4414	89.3432	79.0591	87.8234	76.6274	57.0095	76.5488	79.1488	7.52828	34.5611	53.4419	21.4293	73.3938	84.1654	70.4395	77.4236	101.308	81.9042
			73		104.033	40.0789	52.079	51.8181	71.6408	33.4132	36.6284	53.5018	56.4182	50.935	63.5852	66.4504	44.9294	27.117	28.31	31.7048	19.5913	12.4563	58.6719	64.3814	59.3831	69.8143	82.0754	91.9411	76.9583	64.3653	71.3645	73.8515	90.6312	90.5924	88.8331	75.5356	53.9412	76.8095	79.974	4.96939	26.5844	52.7357	17.9964	70.7542	86.6854	79.1597	79.2365	98.9629	78.5819
			74		104.694	39.503	50.5154	56.0813	78.461	37.2994	37.7816	50.3616	53.1081	53.8513	62.6748	66.4709	46.7814	27.6504	25.0336	30.0586	20.1052	14.573	54.3358	57.7062	52.4855	66.7689	88.7224	87.5573	76.7309	61.5703	74.4274	76.9876	88.9259	88.0398	87.1764	79.5813	57.9576	78.2374	85.2546	8.41593	26.0019	54.6567	22.9308	71.0506	86.9737	73.8018	78.6891	95.5733	87.6661
			75		93.91	40.7537	51.4079	54.1773	72.146	39.8766	42.2744	52.516	50.9032	54.7317	63.317	62.6153	42.5364	27.6253	28.6945	32.4427	21.8878	20.1221	54.7655	66.6545	54.6938	71.4665	89.6981	91.602	78.1571	57.0413	82.7613	73.9174	93.0453	86.2306	78.264	75.1045	57.0644	73.3407	82.0405	6.83207	34.4698	54.4548	17.0719	67.4443	88.273	71.2704	77.2535	103.148	82.2262
			76		96.4811	39.2241	52.1066	57.9557	74.4975	38.4258	42.2846	48.2764	46.7113	57.4171	64.6057	67.0811	48.5807	27.8857	36.546	30.9838	21.5271	19.1879	57.1476	60.5963	56.6841	69.0587	93.9388	87.4992	82.289	52.4775	79.2293	69.4583	92.3206	90.7501	83.0509	80.0283	54.8634	76.394	83.9705	9.05148	41.0371	54.7789	19.843	67.7033	88.5629	70.0839	75.7604	100.058	88.496
			77		99.0363	42.5678	49.8559	58.335	78.7556	37.995	40.176	47.6427	49.8393	57.9032	65.6473	71.4865	41.3302	28.4485	27.9514	32.8255	19.7566	19.6041	55.1716	63.4178	55.024	68.0028	93.7588	90.2038	80.7892	58.4482	83.1448	74.2734	97.3982	93.3082	81.0081	80.3401	54.6658	76.5906	83.0488	7.91893	35.1516	54.6667	22.3699	71.4041	87.7877	72.5826	76.3479	103.75	85.8062
			78		90.9486	39.6126	51.8768	56.5949	85.0566	40.8726	40.6804	52.9017	49.7083	54.7262	65.4263	71.8736	48.8465	25.2509	29.0617	32.2257	20.4886	15.9334	51.7202	61.7278	58.0845	67.2701	87.3841	83.2547	78.8998	54.1912	78.9114	70.5464	92.811	89.0796	85.0109	80.8577	56.5677	76.0713	81.492	5.48765	37.4993	51.0205	19.8178	69.8168	88.0139	70.8131	74.0565	96.7917	86.6877
			79		89.8383	37.394	52.747	51.2428	74.1976	41.6298	37.9724	49.7904	48.9509	56.8831	63.5552	67.5973	36.2275	24.4146	27.8299	33.7321	21.4549	17.8415	52.1905	59.4135	58.6911	69.7539	93.995	86.6719	87.2409	55.0023	83.8909	74.5925	94.8079	91.2167	84.1503	72.4625	54.9943	76.7568	76.2335	10.243	46.0223	52.138	19.3543	70.6689	89.2684	66.0959	77.1678	101.103	84.0234
			80		85.7849	39.4573	52.4219	52.112	78.904	37.7138	41.806	55.8962	47.7949	52.4288	66.311	73.8143	33.1538	28.2997	33.5954	33.8269	22.2822	18.6149	52.6986	61.4406	58.8826	71.4906	94.9044	95.0322	81.7223	58.4833	85.1265	75.1047	96.1254	87.7832	91.3822	79.6468	57.9498	77.9329	80.0003	14.2586	51.757	53.4502	19.1964	68.2139	91.7658	66.5887	83.4307	98.7914	81.0736
			81		84.8321	39.673	55.6938	49.1831	69.0164	42.5425	40.7022	54.1959	47.7792	58.6935	58.2628	74.3241	32.0695	25.7114	34.3698	31.541	23.1743	22.2193	55.6461	55.8029	52.527	72.7386	88.8676	89.5441	84.0642	58.9359	84.7073	78.9899	97.0283	83.0487	78.6457	77.4149	57.6548	74.74	78.2169	16.1324	37.8614	54.7695	21.1058	69.2823	92.7998	63.7852	77.4961	98.8189	83.2216
			82		97.3855	41.4826	57.1218	51.8101	70.1462	41.3835	44.7176	49.1036	49.0498	51.8489	61.4062	78.1924	35.9267	27.3834	34.4628	31.4416	22.853	18.8509	53.8738	62.9699	60.4285	71.2649	93.7496	91.2185	87.3227	58.0976	78.5501	84.035	96.3253	84.8026	86.7911	71.623	56.0406	76.9802	78.8424	15.9337	38.9224	49.2	22.1617	67.9431	89.3982	64.0227	78.8015	96.62	89.0517
			83		82.3231	41.9275	52.9472	54.7735	76.4066	44.9243	42.5713	47.093	50.0202	54.2703	68.1299	65.7341	39.8835	26.6519	34.7722	33.7293	23.3103	16.0195	50.2291	62.7064	54.3785	72.8057	91.2127	87.1605	80.5337	67.1387	78.9147	72.5378	95.6059	86.8041	86.9414	80.2183	55.0367	73.3496	77.8497	23.8202	39.3661	50.3517	25.2659	73.954	89.9612	68.0675	87.1213	94.7159	85.6036
			84		82.8071	39.3036	55.593	52.2508	80.7217	44.0579	45.7148	50.1589	52.6059	56.2391	65.021	70.7548	40.1348	26.3014	31.6545	32.0653	23.8756	20.5797	52.1579	57.4177	53.1732	68.6288	89.8502	95.5826	78.4585	62.1101	88.5505	83.4593	94.2105	87.4417	89.2266	75.4372	55.0723	76.3923	81.4252	33.4299	29.4956	50.4045	24.5925	71.7641	89.5294	63.3054	80.2242	98.6141	81.0522
			85		84.6575	42.4814	52.7754	52.0332	69.1889	43.9666	45.4014	44.4762	49.4102	60.187	62.7022	78.6251	39.8597	26.4023	34.271	32.1822	23.7044	16.9757	54.7285	55.3098	53.1066	70.0421	90.8693	87.8715	82.7284	63.5865	85.2828	72.0354	92.8888	88.1262	86.7362	78.4235	56.8643	77.1306	82.5407	41.777	34.2378	50.1483	22.3639	70.7879	92.2786	66.1125	84.2833	92.9998	81.0637
			86		85.8621	39.1341	48.9858	53.9643	76.7444	44.2489	41.438	48.4367	44.6913	55.479	63.0601	75.3813	42.4121	25.7242	33.7086	31.0434	20.7181	17.6703	53.6239	55.8466	48.4081	66.8776	86.9663	93.6958	78.5216	64.686	85.7725	69.071	99.591	87.5073	81.0273	81.1775	53.4388	71.2763	76.7536	35.4775	19.5504	54.587	20.1104	73.3693	90.3641	63.8701	75.0289	95.6003	84.4347
			87		78.7952	40.1861	53.736	56.2874	63.5989	43.2842	50.3629	45.1814	46.9297	56.0878	64.09	69.4643	46.5226	24.0183	33.2774	34.1815	20.6987	19.0036	54.296	59.3139	57.911	68.8983	88.0907	87.4441	78.0014	61.8458	84.6707	86.5646	99.7163	88.5415	81.8274	81.5184	54.864	70.1	82.105	23.8811	15.044	49.5344	18.8771	70.8279	86.6862	64.2881	83.7753	88.7133	87.2805
			88		98.5227	44.7749	51.4467	55.2261	76.315	45.0103	44.4327	44.5415	49.5834	53.3075	62.1046	71.7216	38.5074	24.8145	31.8818	28.6971	21.4736	16.1374	49.6274	56.7867	60.0325	69.3134	91.1149	90.3364	72.9928	65.5628	85.4093	85.2655	99.0522	88.7544	82.5241	78.1796	52.7112	75.9327	78.1912	30.3665	0.816772	49.914	21.2973	66.9249	87.864	63.8641	82.9381	85.1575	85.6001
			89		84.9057	43.2971	50.9303	51.0375	71.1177	45.1353	46.4963	49.6679	50.4022	56.4064	64.8887	71.9619	42.7913	26.8377	31.586	32.1987	22.0214	21.1201	53.5024	52.1983	58.5125	69.3435	91.0669	85.7979	80.889	70.0706	89.2654	80.7599	100.696	97.7808	83.5229	80.5827	52.4683	72.3615	78.6715	34.5214	16.8146	49.0356	21.3585	69.7071	91.8419	68.4493	86.4718	86.4341	88.8659
			90		89.5006	43.3972	50.8509	47.6184	73.5344	40.9857	44.5572	49.4516	52.0993	55.6815	63.7068	73.2319	42.8804	26.2895	32.957	33.2986	21.0879	14.9715	49.4178	58.7373	64.7143	64.5087	89.4423	90.4539	76.741	67.1853	86.3401	82.4891	97.536	94.4992	79.792	76.8601	55.2383	74.3617	85.2244	36.8164	11.8976	49.8069	21.8378	68.2378	88.9951	70.052	89.193	85.8105	94.3834
			91		89.1524	43.0527	53.903	54.3014	73.1368	43.6662	41.5229	44.743	48.6954	59.3046	63.9685	77.2681	43.4019	23.6689	29.7537	32.4561	20.6942	16.4235	51.7062	62.9944	65.4612	67.8325	97.1961	85.154	75.6913	62.7953	81.7561	82.871	97.3359	94.2677	78.145	78.3628	57.1679	72.5863	84.7256	30.746	19.6603	47.5798	21.8913	68.1806	88.7848	67.844	87.0783	79.6281	85.6848
			92		86.3629	39.6386	50.6459	53.4838	76.8545	44.4952	43.0965	47.6335	51.2394	58.4473	64.8019	73.3966	34.1182	28.1956	34.4518	31.6842	23.2588	18.3201	54.0308	57.3453	65.3952	68.6584	95.1297	82.0471	78.4239	71.2967	83.9383	81.9547	97.4952	86.0289	81.4236	87.2253	53.4252	77.7528	78.6575	33.9823	39.3964	47.507	18.2184	69.4393	88.69	71.1251	88.0421	87.3926	88.6935
			93		88.5437	41.2637	53.2437	57.3852	75.763	39.7218	42.2021	46.7461	49.9552	53.1848	64.6484	68.0564	37.6369	26.0167	34.7671	32.9529	22.7829	17.8009	48.4905	56.908	57.6588	67.022	91.0875	82.2931	76.9341	66.4655	84.3428	80.9007	100.356	86.2299	79.3045	94.0797	52.4071	74.7992	81.1184	34.0645	35.4416	50.7471	21.5418	73.1182	87.6107	63.8416	87.9754	79.0397	86.3011
			94		87.3876	44.6715	58.3603	55.6498	68.475	43.1673	45.6789	48.5376	47.4006	58.5027	64.4996	79.2907	40.91	28.0907	33.6047	32.476	21.9284	18.4828	48.4809	60.7327	69.0344	67.0238	93.0493	90.7371	79.5286	66.6029	84.7915	78.9736	96.7291	90.4834	78.9509	81.8297	52.5859	75.8572	75.8067	40.3804	50.9937	47.6451	20.8065	70.0433	85.9536	67.4581	87.9241	81.2418	84.32
			95		81.8303	41.8869	54.1354	55.3006	77.9059	43.9661	45.5322	50.9048	51.5946	55.7919	60.0955	77.352	40.5495	26.8278	35.0469	31.8171	21.1041	18.5205	52.804	59.3327	63.504	71.9774	98.8242	85.7151	79.2396	77.8561	85.9584	82.3675	100.761	94.4333	75.6602	96.9513	52.1428	78.0397	78.4984	29.3004	32.696	48.9241	22.4704	71.4132	85.0048	72.4519	93.6636	81.0491	75.7683
			96		73.4572	44.3123	53.3347	51.1001	75.3168	43.2001	47.6338	47.2304	52.5474	56.1405	61.804	79.7139	35.5843	29.3564	32.0648	32.0729	24.108	20.9725	47.2576	60.8354	67.8997	65.182	94.5192	87.4932	75.0678	72.9463	83.2842	88.8364	98.6927	94.4673	77.1339	87.3851	51.5812	78.3245	83.2377	31.2729	39.2873	52.2714	19.5839	69.1819	85.3148	65.1086	93.3921	84.5063	81.658
			97		72.5823	42.5647	52.4195	52.8571	71.3141	42.5201	45.7725	50.9843	50.555	56.513	62.9545	79.6023	40.9439	30.6868	37.2674	32.0043	24.9424	19.5885	50.4236	59.7252	62.5305	70.8774	91.8187	88.3117	74.2974	73.0205	72.4424	74.6625	93.6902	85.0971	75.4793	82.9824	53.0158	77.573	78.2589	30.6635	35.4217	51.4769	24.1738	67.1709	88.3868	66.1091	89.2292	84.5618	78.5016
			98		67.8312	42.4061	51.0942	50.5094	65.8191	44.2741	44.1016	46.2574	49.8254	56.2505	67.375	84.7248	33.6891	27.6926	35.3119	32.2205	24.7656	20.8149	50.5244	62.206	58.6199	64.837	94.3812	87.5203	79.1844	73.6443	83.7161	87.1229	98.3722	89.8095	74.7566	83.4205	54.9788	75.385	78.4802	34.5011	41.7276	47.963	24.6976	66.0739	87.1101	68.4538	90.2987	85.5833	77.5175
			99		70.9609	43.8945	54.2665	52.68	73.7576	45.0786	47.7215	46.9905	53.7549	60.2149	70.8912	79.6138	38.4793	27.3782	34.7807	31.4868	25.6036	23.985	54.8958	67.419	61.1074	68.9316	91.667	88.016	78.5162	77.2908	82.2339	81.1414	100.078	86.9454	74.9309	83.4745	54.1807	83.4621	76.4032	35.2083	53.9233	46.8319	25.4501	62.8049	87.2219	63.9273	90.5542	85.3251	81.2556
			100		69.4526	44.5836	52.8551	52.2382	84.1672	46.6264	41.3542	42.5124	47.9513	59.3215	62.3745	74.7372	39.1606	32.4076	34.8077	33.703	23.0586	18.5951	50.5958	67.7406	62.1307	64.9815	97.0478	85.0795	77.1595	71.7408	82.72	86.4046	102.137	79.9062	78.5902	82.4342	53.5659	78.4073	77.447	29.6592	49.3391	48.8293	23.971	68.6567	87.2494	69.8899	94.4915	80.7169	79.1305
			101		74.0033	42.314	53.779	53.5597	74.6425	44.223	42.5509	46.5085	49.5782	59.5631	60.8554	82.5444	39.7889	28.0557	33.0479	31.2509	23.7647	22.6464	54.0031	75.6919	65.4911	66.1877	100.766	88.727	77.2854	76.2418	82.4931	82.392	95.8117	82.9971	80.443	78.5679	53.0393	75.4347	74.9166	36.9923	51.9417	47.3172	20.174	66.2391	86.3592	58.2898	91.8903	82.8347	76.5698
			102		68.3566	40.6219	53.4274	49.8455	68.6066	44.8913	43.3755	44.724	50.4777	59.5379	63.7258	80.2558	42.516	28.0762	35.5496	31.8368	20.0231	19.2353	49.7906	62.3571	66.9949	68.8786	91.0267	91.9523	72.898	71.3017	84.5268	90.4283	99.4812	80.0851	74.1014	88.2458	54.1684	80.4385	76.4635	43.3055	49.4031	51.6011	23.3347	65.6855	86.465	64.4067	94.6882	82.6133	80.5693
			103		66.4038	43.5256	54.536	50.9967	74.7017	44.8274	44.6717	49.7239	56.0793	58.9193	67.1564	77.519	40.6346	28.4043	35.8363	34.8108	20.6238	24.159	44.6231	72.3721	58.0625	70.6779	92.1161	86.9371	75.447	69.4151	88.9681	95.4477	99.2353	82.928	74.6362	93.1144	53.1093	83.5816	74.8166	43.557	45.4091	46.3657	23.3727	66.4538	85.2672	62.353	94.1872	90.7547	80.8662
			104		63.8464	42.3987	52.8039	51.6594	73.4115	43.6528	42.9776	48.433	56.3144	59.9747	68.1534	81.7714	41.1239	27.7078	33.589	32.2264	26.2636	16.6527	48.9632	75.3047	56.903	68.8629	96.0998	87.8219	69.463	67.9414	87.3451	84.6795	99.0615	85.837	76.2196	86.143	52.0509	79.4457	74.1899	43.9606	29.8841	48.2627	21.1221	66.3664	85.6891	66.8535	91.6496	91.1276	81.9806
			105		63.1393	43.0957	49.3132	51.5299	77.6522	45.5065	43.2208	50.192	55.8537	55.0384	61.3522	74.948	44.1802	24.9311	33.7453	31.9667	21.753	21.5924	46.0322	67.9989	58.0212	67.7306	94.2122	92.7587	74.1448	67.6266	83.5524	95.3744	107.458	82.8205	77.9046	89.2274	51.7518	78.5941	78.4076	47.0498	39.7541	49.263	25.4088	69.3981	81.7364	71.3861	92.191	86.3308	79.7934
			106		61.9586	42.1507	50.6033	49.9708	72.8594	46.4404	49.7439	45.7257	55.0843	59.5963	66.9184	73.1321	45.8676	27.652	34.539	31.7015	24.6799	19.6121	51.0409	70.1777	70.2901	68.2697	98.4178	93.0328	77.5828	66.4929	89.4325	96.2055	99.708	82.7505	76.8211	92.6288	52.5818	80.1793	74.4739	55.0405	42.2939	49.962	19.9973	69.3374	86.3907	57.9685	89.9661	88.3864	76.4745
			107		64.6095	43.9377	51.332	57.7944	74.6022	43.5304	41.1275	52.0329	58.0874	57.9578	64.6182	75.4828	46.7479	28.0567	33.3217	34.2559	21.1933	20.2038	47.9644	68.1076	65.343	67.5422	91.2674	91.922	72.3846	69.6402	89.3397	97.7682	99.4039	84.8649	76.8793	90.063	54.7749	83.2125	82.7315	53.5945	39.5069	48.7347	18.4597	73.2528	87.9187	62.3779	93.6948	91.8125	76.9048
			108		61.8393	41.9212	56.976	56.0672	74.7826	45.3189	44.4481	46.5986	55.1963	57.0243	60.7629	79.9495	37.5111	25.4957	37.5214	31.9579	20.5718	21.1082	54.4057	73.5852	64.6797	70.5204	95.4558	88.4412	71.2149	71.101	83.3548	90.4431	97.4656	86.0363	73.9494	84.5491	52.8666	81.7227	77.7153	61.0122	46.8576	49.3488	18.4356	71.9458	87.1919	67.5418	99.0576	92.6257	79.5766
			109		64.3954	42.3503	49.7964	59.4941	76.2303	43.7943	39.3969	43.1013	55.4581	56.5301	62.3788	77.3419	39.7414	28.2501	34.097	32.0783	21.8128	21.4301	54.3723	63.5961	62.1318	65.2329	100.215	89.0703	78.6507	72.9158	79.6532	91.1359	102.095	81.2763	75.485	82.6237	51.2254	84.8506	77.3529	63.8446	55.1597	51.1969	23.3141	73.4408	87.561	68.93	99.1154	90.9944	80.2877
			110		62.4819	43.1503	52.1063	56.7974	79.6722	44.289	42.8372	45.9606	52.5371	59.5977	65.1014	80.1288	36.5436	25.1104	33.3075	29.489	21.4005	21.6833	53.1834	65.2151	65.4199	68.1619	99.0802	93.7413	78.2427	69.4244	83.8801	100.197	101.795	77.7606	76.2341	81.3618	53.9961	86.9517	74.9162	60.5801	35.5053	51.0118	21.5035	74.282	85.5825	66.4294	101.845	97.2259	77.777
			111		68.713	42.0769	51.0964	54.8844	70.5642	42.9982	44.5684	45.7924	53.2783	63.0713	62.6293	75.1298	38.4097	26.5003	33.9937	34.078	23.8631	21.3481	52.1958	73.4869	68.479	71.0679	103.627	95.2906	76.3379	73.4724	86.1099	99.2171	102.169	81.4121	74.1426	88.6333	52.2294	82.9536	75.9694	59.3484	31.8252	53.1504	23.7328	75.2717	84.9984	66.0505	99.9404	87.9033	81.3862
			112		70.9169	45.0213	54.1489	58.8485	69.0462	44.9676	42.9199	45.1097	53.3707	56.7837	64.8439	74.4791	39.3626	26.7486	34.1704	33.0489	23.2799	19.3029	54.7743	73.9696	71.8951	74.6425	98.9491	93.2748	74.1587	76.8845	90.0888	96.3693	99.1235	85.8385	79.4081	75.1616	51.6965	80.3809	77.2382	59.2998	35.6431	54.3614	23.4292	71.8511	86.1188	59.1335	101.933	93.9715	76.5819
			113		77.0459	43.1789	51.3447	54.4905	74.3243	44.8668	42.7567	43.7178	50.3731	60.9345	61.4084	79.9948	39.2411	28.8841	34.5987	34.5476	21.4299	21.0389	49.0076	74.9322	64.8805	71.9193	101.712	93.7043	72.4187	79.0488	82.1153	84.33	100.135	81.4752	82.8187	80.2195	52.6287	82.1761	72.1048	59.8882	40.354	50.9917	23.3767	78.6973	84.4408	56.463	95.7672	94.4944	74.1292
			114		69.1157	42.8113	51.0373	58.2112	70.413	43.0398	47.3956	46.7799	47.8125	62.0662	62.8032	79.4673	35.5259	29.1403	30.864	34.1894	25.0728	18.0608	53.8812	70.4017	67.7915	72.8327	102.768	89.8387	65.6189	75.12	88.671	93.365	103.917	80.1847	83.0542	77.3609	52.3101	77.5528	72.5639	60.6384	37.8462	52.7369	25.0511	77.5872	85.5252	62.3458	101.825	95.2	80.0307
			115		71.3558	47.7715	51.6695	55.5434	74.7396	46.9006	42.5318	45.2853	53.1283	58.7471	71.4507	81.8862	41.666	27.8347	36.9903	33.9105	22.4049	16.6603	54.6855	70.3761	67.9256	72.7819	101.388	91.4197	67.1362	80.9453	85.5971	95.2318	100.432	78.177	81.3886	85.5877	52.7365	80.4258	76.1056	58.5653	34.9844	51.5848	23.0079	75.6785	83.2256	61.484	100.565	101.336	73.7699
			116		66.7326	42.6405	48.8143	57.02	74.048	41.8269	43.8701	44.7577	52.8924	57.8931	70.8032	76.5363	43.2253	26.3885	32.9597	32.5962	22.4054	17.1846	57.1132	64.2642	74.0954	71.7269	97.0468	93.2133	65.7248	77.2913	91.5851	101.684	97.9075	85.8225	84.2001	81.5983	55.6215	80.5309	72.8935	60.4584	25.6097	49.0731	25.7443	73.6724	83.4781	64.3836	94.8683	99.3973	81.1437
			117		71.3908	44.7981	49.8615	55.2795	71.5672	45.4572	46.2142	41.9238	52.3791	53.0321	69.1346	76.9954	35.6322	27.2876	33.975	34.7318	22.13	21.8179	54.4145	75.8649	69.9425	69.5631	94.5782	91.5601	67.0918	91.5028	87.9168	99.7188	99.6115	82.0028	78.7215	82.1542	53.2661	80.1787	72.0879	61.1188	30.6602	51.3309	22.7345	71.6949	85.6759	63.7434	96.7482	93.5225	79.3277
			118		76.047	42.0716	58.7192	51.423	72.4072	45.7276	41.4649	42.2547	56.2017	57.0822	64.2675	73.0558	36.0784	26.8528	33.9069	32.3404	21.3129	23.7298	59.471	78.3452	77.1123	75.8208	94.4865	91.5504	67.2486	84.2506	90.3897	104.369	97.3401	82.5036	81.2333	78.3951	53.0252	76.9498	72.2483	61.2229	35.0872	52.4441	21.177	72.7499	83.1606	77.6509	89.649	90.0221	78.6978
			119		72.9012	42.2812	53.1707	59.2449	74.4007	43.1641	43.9859	45.5206	58.3111	56.525	63.8352	75.3498	45.0505	25.4646	35.7493	33.8903	24.3351	18.6177	58.286	81.8001	70.5999	76.0406	101.075	88.8833	61.5184	81.9412	91.9658	111.092	96.1131	80.1716	84.5041	80.1386	53.1404	83.5082	68.1551	61.7634	39.3169	51.0528	19.4727	70.032	87.6757	70.3486	99.1465	87.6573	82.757
			120		82.8901	41.7065	50.207	57.7538	76.3882	43.5029	43.9947	40.4946	54.3199	58.4004	66.3832	72.0627	36.3528	29.8739	35.032	34.6385	20.2868	20.2963	61.9436	79.8196	69.2432	74.2644	93.1631	89.9058	65.3524	77.5384	92.8755	112.696	97.7922	81.9702	82.7631	77.9262	55.1768	77.3152	70.5879	62.4571	23.4025	50.5064	21.1427	68.1495	87.4398	84.09	95.789	96.1037	88.6139
			121		86.9286	46.8688	49.1188	53.9398	76.1818	40.4201	42.4892	47.3871	56.9049	58.0152	63.4339	76.5259	37.2556	29.3739	36.794	34.7092	20.6393	22.9098	57.5259	83.9601	71.2497	75.7183	97.3828	87.2348	66.7351	72.7826	89.6332	106.951	94.1019	78.4102	76.4003	78.0175	53.3094	79.6676	70.4637	75.3336	32.2513	50.165	23.5487	72.7171	88.3184	70.2932	96.0179	89.618	90.568
			122		77.7508	44.6645	50.3148	57.8625	70.4885	42.6318	45.996	41.3511	61.1611	55.3474	66.0962	85.7102	45.9061	28.7916	34.724	35.422	22.1636	17.3984	60.0767	77.6078	72.1359	73.9777	101.542	86.804	67.0544	82.1819	91.3788	105.859	95.1427	69.9809	84.8855	74.8046	55.5213	79.4395	72.0899	55.3375	22.4241	50.4559	21.7047	74.2816	92.3763	71.711	90.5864	86.7901	89.8349
			123		77.2955	44.333	54.8091	59.1274	78.5365	40.4058	44.0263	43.6188	57.2588	59.4815	65.1754	77.634	45.5117	30.3537	32.4313	33.9	24.8516	21.6792	59.4466	74.4179	77.3609	75.6698	99.1663	86.3035	67.3036	72.1186	89.5743	122	104.159	76.6164	77.734	80.5414	50.857	77.4244	75.7814	65.6797	32.1207	49.8413	23.6349	74.0598	91.4785	72.9286	87.8277	91.3848	83.2789
			124		81.428	40.8235	51.8174	57.5702	72.5601	43.6788	49.2278	48.8246	52.6969	59.0686	63.6416	77.1736	41.1451	29.9909	37.3181	32.853	23.0649	17.1951	57.8356	77.5712	82.2009	73.185	98.9142	92.2528	67.9913	72.945	88.7849	116.3	95.8963	72.5208	84.3367	81.9679	54.7915	76.0187	73.6863	68.3853	33.1281	49.3744	25.3559	71.2554	92.939	73.5446	87.083	92.7339	90.6392
			125		75.945	44.5347	49.9311	56.2551	71.5292	39.3643	44.4525	41.6125	54.4008	57.3609	57.5269	85.699	38.7037	27.6037	35.6035	36.2704	24.046	26.8224	63.2254	81.511	75.9227	74.3682	97.2478	89.151	65.6213	74.5211	91.6792	110.814	99.7884	71.9744	81.3365	73.5515	56.3059	75.6216	71.1238	68.0061	30.3584	49.6165	22.7799	70.8505	91.1738	66.4984	87.9105	93.8988	87.4956
			126		85.2359	45.5281	54.5304	56.8064	68.5554	41.3936	40.6405	45.1135	58.1	57.7619	64.2396	79.9631	43.0021	25.7604	33.0463	32.2265	22.3432	18.6782	57.5175	80.8948	79.4037	72.3725	96.6585	88.5956	62.0712	79.2935	90.8873	113.379	99.359	76.4908	82.1135	80.2534	53.0345	75.9449	72.6305	70.0229	39.441	50.1505	20.9368	70.3982	90.8631	80.194	86.1642	89.8809	90.1969
			127		86.9091	46.4118	52.7623	60.2046	76.2426	40.064	40.3511	46.407	53.26	53.9352	59.0651	81.354	40.9161	27.9563	33.2209	34.3196	24.095	20.1105	62.2017	80.5518	77.8012	70.875	96.8542	88.3769	67.0429	78.9242	91.0518	106.107	93.1767	71.8534	79.4415	73.974	57.8953	78.7676	73.7812	63.3313	28.0958	48.3104	23.5273	71.9352	95.3092	73.797	88.4616	91.0015	91.182
			128		82.6562	43.6098	49.0504	59.1984	72.5466	45.2381	45.0391	47.5485	55.9219	57.7714	64.8514	75.9996	41.1735	29.0823	37.2547	34.194	22.4778	18.0344	58.511	83.5808	73.0565	72.6866	102.616	89.117	66.3903	84.2883	91.9145	108.163	96.9789	73.9324	77.2636	74.7273	55.6418	82.6105	73.9262	63.7874	28.298	46.1536	24.25	67.6801	91.2113	73.9624	82.3785	92.4832	93.7611
			129		82.4785	43.6388	51.1351	57.731	74.7017	41.525	40.0704	46.8488	54.1975	59.1231	65.9024	83.1189	39.8552	29.1001	33.5316	32.4284	23.7204	15.7533	53.6449	81.5108	85.636	73.3141	101.281	88.3057	66.2821	70.5456	88.0332	117.767	101.363	69.8892	85.0151	79.1491	57.6574	75.2325	72.2362	68.1714	42.1547	49.1766	25.3227	69.2049	91.7132	75.6158	87.1619	89.7487	98.3134
			130		84.2357	46.1063	51.7537	57.7172	73.2727	40.1306	42.9029	45.8058	56.8333	59.4897	58.9424	85.4567	40.7721	29.5305	33.5777	32.6948	25.6634	20.5032	57.4068	77.8269	79.918	70.1725	101.755	89.4761	65.6908	67.6633	88.0574	119.733	96.5513	76.8705	77.2406	75.2619	55.8668	76.9647	75.3008	69.9529	31.0906	49.7241	25.0628	75.1421	90.2179	78.0364	79.5825	96.6457	94.5515
			131		86.08	44.8962	50.2856	60.1079	75.8937	36.5873	41.7699	49.15	57.884	57.7034	67.9322	77.6958	40.5219	27.9476	33.0625	34.4503	22.6849	23.3277	57.1323	78.6191	90.049	78.0499	100.311	91.0561	67.3651	71.0245	88.8981	119.126	99.1387	70.791	76.9349	80.0624	58.5435	77.9524	75.9542	57.664	19.7862	50.4135	23.1251	75.327	91.1001	75.5739	85.606	96.8853	94.4288
			132		74.9246	44.1916	52.5016	57.8464	72.1556	38.895	43.9162	48.6179	54.6463	56.4645	61.79	77.7753	36.851	27.1949	38.7468	33.3334	24.3722	17.9294	55.9912	76.2273	80.6404	74.2067	101.93	90.2464	62.3065	69.2699	89.1106	112.157	98.3302	80.1306	85.323	66.739	53.6749	78.5062	73.4285	66.5017	32.2146	48.7419	22.7062	76.0363	90.7293	71.8534	88.2916	94.8442	93.5928
			133		80.0352	44.6174	48.4607	57.4585	74.5106	39.0254	42.9668	45.4918	52.8174	56.6448	59.9917	87.7252	44.0243	25.5395	32.5119	35.6709	22.7627	22.0044	57.9547	81.7975	79.6021	71.7972	103.065	90.805	68.6921	69.4651	90.4529	113.211	100.781	73.9068	76.1142	68.2403	54.0941	78.8381	76.9283	73.8599	33.1618	45.4578	26.396	74.9801	91.6432	77.5122	80.6707	97.4211	96.986
			134		80.745	43.5751	53.8684	55.8707	72.0046	39.2444	38.6037	48.0538	57.6144	60.7781	60.878	82.8374	45.5801	28.0862	35.7029	35.0362	19.142	21.9051	55.3161	76.873	84.42	76.4619	98.4512	95.1153	61.4776	70.5397	83.4185	115.501	95.9295	82.6395	77.7133	72.5134	53.906	75.2027	75.4823	73.0794	40.8058	50.7077	24.4681	75.6795	84.4486	74.1633	83.6675	98.5025	93.5728
			135		86.3656	42.239	53.4018	68.7689	79.1635	36.6694	43.5349	43.712	47.6168	60.5238	59.8088	80.5474	46.3555	29.5777	29.8327	33.1952	21.8451	22.501	53.9689	78.5279	75.0451	71.7223	101.99	92.3223	62.0812	76.9409	94.7231	100.958	96.496	85.4637	80.0376	74.7734	54.2181	80.1619	73.156	67.518	29.8039	48.2912	26.1662	73.7365	84.0524	75.0721	86.1253	104.061	91.8834
			136		83.4077	43.3702	52.9345	63.6191	72.3222	37.8998	44.3246	43.0356	50.2969	56.3667	65.8835	87.2328	43.7842	28.1582	33.3358	32.1238	22.2662	18.6706	57.3217	78.4482	84.1679	73.6277	100.438	87.6859	64.5894	72.8285	86.7098	109.174	98.5269	84.1133	75.8477	71.9102	53.267	81.8773	75.4324	83.1957	27.5501	49.421	26.441	74.7039	83.6053	73.8542	82.2499	96.2543	93.7681
			137		79.5161	44.7531	58.1726	62.0503	79.0684	38.5115	37.2044	46.7823	49.753	57.4689	60.5378	83.8896	43.257	28.5979	32.62	33.6095	23.5362	17.9181	55.5461	72.3628	78.6211	79.7645	99.619	96.285	67.9695	71.7861	87.9533	106.255	93.5373	85.4991	76.8871	77.1361	55.4698	84.6003	73.7413	95.5438	53.247	51.538	25.3691	77.5021	84.495	76.3322	82.4624	94.3922	87.7806
			138		78.4327	43.8089	51.633	59.091	78.8968	34.0665	46.0984	48.0641	54.4069	59.0636	65.9243	75.6294	42.8569	26.9493	32.8578	33.4886	22.5922	18.846	54.0005	75.0252	78.6361	75.4275	106.786	90.6417	66.7566	69.5236	91.6137	113.982	97.1526	81.627	81.8301	77.7658	56.3819	80.9325	70.4137	82.8842	41.1618	50.3353	28.2897	76.6431	80.8633	73.074	81.2825	96.1585	84.0433
			139		88.5792	45.3935	54.7128	60.6281	76.9006	40.292	42.1378	49.0213	55.4756	62.0067	58.5674	80.9369	42.2713	27.0886	35.6779	34.679	21.6406	18.2737	50.2549	77.6316	84.6004	76.8633	94.7794	93.3648	67.309	71.164	84.7945	99.119	93.1865	87.0985	81.7762	72.9711	53.3157	82.5583	74.495	85.5721	32.5501	46.869	26.2484	76.0779	78.8972	68.9126	84.1983	95.8797	87.179
			140		85.862	44.4867	53.5174	61.7257	77.2712	42.2148	48.4957	49.9775	53.9658	58.4404	58.295	79.5769	39.8479	26.9401	35.6016	36.0386	24.6418	24.4494	53.2094	67.01	81.0989	76.1922	97.9452	88.578	58.2531	61.6779	88.3188	103.823	90.9338	78.2608	80.7617	77.2284	52.0548	80.7611	74.9562	84.5007	34.9974	49.8179	25.6018	76.4655	79.3983	74.8153	84.3783	94.2475	89.0467
			141		82.2548	45.8455	53.8247	58.6153	76.7444	39.4619	42.5753	51.1758	56.0297	59.681	60.3423	88.2262	42.9631	28.1123	37.2786	32.9806	24.5304	17.9796	51.2758	77.081	75.8409	74.5959	99.612	89.8037	69.7793	60.8785	85.5683	104.342	91.0031	77.7139	75.7192	77.1306	53.7497	85.1488	74.6547	76.9274	27.2441	47.6247	21.988	74.2396	75.9002	66.5185	85.1473	94.639	89.1681
			142		82.0276	45.3423	50.6032	61.7583	74.3069	35.5683	42.6933	47.3874	52.855	61.033	64.945	83.5741	40.8805	28.0297	34.0654	31.4848	23.423	17.4692	53.624	78.1208	77.3071	76.166	91.803	90.8205	63.0102	64.2434	83.6106	99.1161	91.827	80.5441	85.761	74.7216	52.7756	80.2347	69.9348	68.857	29.6156	51.687	20.7444	73.8548	77.3523	67.3513	83.163	93.3855	91.2151
			143		80.3924	46.0389	53.214	58.7164	78.2792	37.3211	39.3564	47.1382	60.216	56.8413	59.2352	79.474	37.8208	29.4645	31.5063	34.0889	21.2964	21.5234	49.467	73.2596	81.1526	74.4143	97.1752	85.8863	67.8032	62.9963	85.9265	96.8404	93.1299	79.0049	82.7343	83.0061	52.0469	83.5717	75.2416	59.8047	25.7536	47.2935	18.4892	76.453	73.8917	64.0658	82.4699	89.3432	89.4334
			144		77.5156	41.8778	49.0283	53.3378	82.0814	39.4369	44.0528	48.0738	55.9333	57.7971	60.206	84.6262	36.8923	28.9712	34.666	35.318	24.1398	16.7576	49.4343	69.8076	77.5974	72.1193	97.459	86.0571	67.4426	69.1715	88.3648	96.2238	95.409	88.3208	78.0599	68.5881	49.3029	81.7928	75.1982	60.5665	20.5298	49.4091	24.8269	77.2493	73.573	64.7999	77.5667	91.4097	86.4905
			145		86.0343	44.7518	50.8928	54.2242	72.1449	39.6957	41.7416	48.3831	57.9327	59.321	53.0033	83.4316	40.8098	26.4148	30.6529	34.356	24.4979	23.3353	46.2781	78.4409	78.404	70.2001	97.4246	88.7081	66.875	66.8152	87.3698	96.2081	91.4564	84.1717	80.3227	80.9945	54.4056	82.0222	72.667	55.45	22.0282	48.9119	21.7729	79.6411	72.0167	66.0403	83.4972	93.908	84.2955
			146		82.3423	45.4176	54.341	58.0599	73.2963	39.8599	42.2748	53.1264	51.8056	63.2915	59.545	81.0714	41.247	27.0094	34.7057	31.5132	24.4049	23.9139	46.803	74.1429	74.1538	72.6908	95.4265	86.1249	64.5719	65.5709	89.4973	93.9505	97.7401	87.508	75.1459	80.9936	53.93	80.1315	75.7372	56.05	25.8675	47.6641	24.9944	76.704	71.8439	63.7982	80.5001	89.3703	86.0161
			147		87.8203	45.8097	50.9297	55.152	71.0567	39.8269	42.366	50.9654	55.7257	60.6315	56.5869	80.5876	42.074	26.7313	35.1818	33.0316	24.9903	19.9606	51.9096	79.3754	79.445	76.4452	96.9598	84.8487	70.2001	66.3791	85.5364	90.1959	95.1349	87.2756	80.6787	77.7615	53.4625	90.0523	75.0067	62.3017	20.7501	45.522	24.3873	76.9467	72.4151	63.963	76.9826	90.6341	84.5074
			148		78.1061	48.0588	50.2294	60.1197	76.3062	42.1507	42.6727	49.804	58.5539	58.4047	61.2172	85.845	38.1076	28.8541	36.3611	33.2807	26.0329	19.9738	52.5634	80.9325	81.7763	74.7004	94.2259	81.7744	62.1468	67.0936	85.2675	104.992	94.128	82.7844	85.4573	75.1958	53.7209	86.1084	73.7427	56.5943	15.3249	42.8584	22.4761	73.8068	73.105	61.9321	78.9825	96.8143	85.6465
			149		82.2792	45.7659	51.2896	55.9263	72.4303	40.1826	42.707	52.3774	54.1952	60.4801	62.7095	85.427	38.0884	31.5629	32.6918	31.5942	22.0772	19.649	53.8334	75.3845	75.8749	77.2537	97.6676	77.5985	74.5141	62.3856	92.2456	96.38	100.581	83.6534	80.8413	73.9705	55.2387	82.9904	78.5313	59.7189	23.5755	46.3199	21.9239	78.7278	74.8727	64.9139	84.2753	109.706	87.4523
			150		79.2179	42.3888	47.2607	58.7912	70.8535	40.6105	44.2729	49.0856	59.5859	61.8534	60.1316	84.2925	40.328	30.6672	34.3618	33.7681	21.3076	22.5206	45.522	77.4523	75.5057	70.8282	93.6564	85.6902	73.1433	73.9693	87.089	92.6688	93.3101	80.8809	82.0957	74.3528	55.4393	85.559	73.9912	53.4599	26.2767	43.4607	20.5672	78.5362	73.0085	61.7918	87.2887	103.681	86.6426
			151		78.3607	45.2159	45.1748	55.1605	64.0659	38.3862	37.6543	50.4702	57.3943	61.9169	60.8575	87.4715	36.8052	28.9993	36.055	33.9735	21.9262	21.6255	53.1006	81.7416	78.3887	74.0863	98.8259	77.5324	73.0183	70.5478	94.4283	102.816	94.8149	84.4832	75.351	70.3393	51.8782	83.4026	78.7507	54.7269	17.7259	43.3151	23.5509	72.9295	76.4789	58.2628	84.2157	112.937	81.0001
			152		82.4075	46.5497	49.5697	57.885	72.9631	40.9814	44.7927	50.6503	57.0094	61.7707	58.3383	87.2168	42.4568	25.3726	32.6535	32.8161	21.1227	16.0966	52.5927	82.8637	74.5503	72.815	99.8161	81.4233	70.5711	66.4107	88.9679	91.9485	96.8761	88.5074	81.5797	71.6531	51.9572	84.2449	75.0214	52.776	35.0523	44.0452	21.741	71.4167	75.9439	63.2273	89.4661	106.919	81.5887
			153		90.841	40.7375	54.8298	52.1011	67.3852	38.733	48.1835	48.0398	60.2668	64.0708	54.0255	76.5908	38.6719	29.7397	35.2996	34.4099	25.6266	21.8105	51.9162	80.097	71.0409	69.8891	98.8982	79.6358	74.4736	70.7049	84.9485	95.9036	93.7078	81.5765	75.2682	68.9872	54.0186	85.0775	70.7027	53.9512	17.5048	46.278	25.401	71.5398	75.6954	60.4509	89.2895	107.287	80.5018
			154		77.8071	46.6185	49.7855	55.9247	75.0307	36.61	42.1052	47.9256	63.3557	65.2262	62.5614	84.1036	43.0246	28.5824	32.0126	33.2186	27.4465	18.0815	50.9853	73.2824	79.6687	76.6035	96.9194	84.2818	70.3561	66.498	88.4954	96.0027	95.0293	87.0737	79.3236	66.7114	54.0773	84.5095	75.8725	50.8124	31.7195	45.8184	22.8508	73.5816	75.5678	56.5323	89.0372	99.7433	82.3599
			155		80.3439	42.0978	50.8094	58.3147	71.5838	35.285	46.8005	50.2956	63.2717	63.1511	55.5512	81.197	42.4456	27.0612	32.7389	32.9731	22.372	21.4304	52.7294	73.428	70.021	70.9253	98.0465	81.7862	74.2995	71.2367	83.5325	93.5316	92.6495	89.3871	76.8857	67.7049	55.6996	83.2599	76.0955	41.3469	28.5434	45.4206	21.4918	72.7369	78.7757	56.268	89.9061	110.3	76.8352
			156		76.2712	42.7176	48.757	54.5504	71.9341	35.1585	44.3881	47.148	54.3313	63.9211	55.9857	82.832	47.2947	27.757	34.0867	34.0391	22.7655	20.0242	55.4778	80.4225	74.8184	77.133	95.885	81.4385	71.5553	72.3275	85.8501	89.0763	91.2044	76.952	76.1968	72.3451	54.0006	84.1662	73.8477	45.6054	29.3237	45.9574	22.9883	72.1003	78.2875	57.6735	84.6729	111.679	81.8804
			157		85.1138	44.6473	46.558	58.4738	70.6627	34.0806	42.4363	47.2655	57.4197	59.4859	59.9298	78.4705	42.2938	27.3968	33.8187	33.3076	24.6378	22.422	52.9804	75.6686	76.0704	73.2624	101.665	80.3127	74.0932	68.1467	90.0792	92.6714	94.4277	83.3115	75.3037	74.1019	54.0865	83.2307	72.7003	46.3357	34.3705	45.0928	20.8703	72.7805	80.8521	54.836	89.104	114.514	79.7167
			158		80.8623	45.2214	51.9191	53.3638	78.144	35.3686	45.5956	48.9527	59.5072	63.9935	57.8906	78.2756	41.0618	30.9018	34.8793	36.196	22.5793	22.859	62.6255	79.7271	70.6109	75.2608	101.342	77.8348	70.1861	73.8162	83.7342	98.8632	94.2683	76.5569	73.5392	76.8487	53.2699	80.172	75.671	38.3547	32.7944	45.0728	21.5475	72.2444	83.6302	53.705	88.2849	106.007	80.934
			159		86.9395	48.9051	57.1418	55.4854	74.5265	37.7818	47.3313	43.5209	60.3508	61.337	56.7258	72.7751	36.0531	25.0359	33.5025	32.9847	20.9238	20.7334	58.4525	72.5348	78.2993	74.1559	96.2891	82.1818	71.735	74.4815	86.7324	87.0311	88.0626	77.7772	74.9403	79.1065	54.139	82.1595	76.0522	36.5768	27.5391	46.1137	21.5488	67.8266	82.7945	56.3919	81.7711	109.225	83.0785
			160		88.0614	50.4836	48.9793	57.3859	83.3247	34.0387	39.9513	43.1122	63.0285	62.4808	55.4618	75.4172	45.2919	26.8596	32.8903	35.0296	21.8012	19.602	56.2761	83.0279	77.9505	72.8859	97.1264	79.4186	70.0981	70.9462	82.8748	91.1698	89.8459	72.5486	76.8185	75.274	55.2667	82.5831	71.8107	37.9573	28.7056	45.348	22.4339	74.2503	82.2163	58.932	78.0332	105.998	80.2258
			161		88.8493	48.5695	53.3836	59.2292	75.4164	36.7722	44.1796	44.1964	58.6084	61.9464	56.695	80.1572	37.8482	29.8594	38.1415	33.0785	24.8604	23.3196	58.1711	86.3477	77.1809	73.2801	96.7391	79.0515	75.2854	78.258	85.4827	98.4746	92.1306	69.1835	82.2426	82.5851	54.5895	76.6061	72.497	31.6004	25.2812	47.9852	24.6523	69.1916	83.6552	60.686	86.0942	99.363	80.8744
			162		85.5281	45.7026	51.8581	54.7742	78.991	36.2877	47.1257	46.6583	58.2902	57.0026	61.0875	79.9351	37.7199	27.1348	29.5064	32.9766	24.0523	20.7228	49.4874	79.9628	73.3604	73.8082	94.5783	77.5957	68.6938	70.4271	77.2062	86.8043	87.7329	71.3751	78.1454	76.2545	56.4315	83.7563	76.2683	37.114	41.991	50.2659	20.8989	65.7863	86.3381	57.3931	82.3819	101.759	78.3919
			163		80.3203	48.4475	52.6608	57.1584	75.3877	39.0254	45.0493	46.1562	55.3612	64.789	59.0695	75.5903	34.0047	28.869	32.4633	32.3568	26.5537	20.3869	56.3771	78.7304	70.9251	72.8724	93.3705	76.0801	76.9999	70.9907	81.6198	91.6104	90.2087	73.4389	79.2072	74.3502	55.2744	77.8273	74.0175	34.8663	45.9474	46.0959	23.4616	69.7554	86.5555	56.3839	88.3137	106.9	77.0446
			164		89.7557	48.1464	53.1919	53.8943	72.3175	39.2936	48.0144	48.1409	53.0458	68.0483	56.9728	73.4896	43.6654	28.3285	39.4828	34.0547	21.5826	16.8897	57.2858	76.7586	73.6096	76.8314	92.3755	79.4259	69.0599	74.5439	76.1404	97.6499	87.3502	75.6944	84.7109	78.7977	55.3502	79.0242	75.7931	32.9364	50.9933	43.6251	20.7295	66.2326	89.4537	61.5383	83.6162	109.18	79.4023
			165		80.6764	47.5577	57.5057	55.9061	68.0196	34.9403	45.4713	45.7926	56.3499	62.9377	61.3085	81.5225	36.126	29.6667	35.2982	34.6157	23.6851	18.2992	56.2194	76.9312	74.6796	71.7741	97.6495	73.8699	72.1254	79.1353	79.2157	98.0061	91.2145	75.6028	79.9409	77.5767	53.2071	81.3303	76	39.4026	61.8199	46.043	24.4688	67.739	91.1183	51.8959	84.143	95.4988	79.5267
			166		81.657	45.2522	57.0827	55.6473	79.2503	34.2832	41.84	51.2549	56.1138	64.5254	58.5702	74.9516	43.7659	28.7159	37.7732	34.4777	22.4108	16.5054	54.0076	79.5801	70.8171	77.0813	100.256	79.2671	70.9442	83.7739	81.2433	89.224	95.3316	76.9733	79.1477	72.2053	55.758	77.5038	73.4584	28.0663	69.8648	45.5885	21.9458	75.0613	87.5823	57.3424	80.3193	99.8852	74.9323
			167		80.4614	49.5881	55.6583	58.0005	73.5949	35.0383	41.3279	48.3025	58.8855	61.1892	59.5882	78.041	35.6986	30.5726	35.9657	35.0744	24.9458	22.5097	47.1313	83.0502	69.5494	75.3167	99.1412	72.9341	70.5754	85.1452	84.9479	96.0914	90.5684	74.6565	83.1292	86.6749	55.8007	79.2098	72.4228	25.25	63.2806	46.6489	22.08	71.8484	87.6055	60.6513	83.1464	106.215	83.0619
			168		83.1197	47.6984	57.4063	56.2622	72.2551	35.4908	40.5673	43.9537	62.6502	62.1544	57.8911	71.2557	36.2822	27.8514	33.0695	32.749	24.5475	21.581	51.8601	88.2074	71.5808	76.8825	94.3161	73.6997	68.4705	83.5557	77.3025	96.5235	90.4937	75.8607	81.7077	80.2986	55.5563	80.2186	74.698	24.7705	59.86	43.9148	20.0406	71.6402	86.8664	61.9054	80.6154	104.847	80.8111
			169		83.3592	51.6604	56.6892	57.1242	72.7594	37.7801	41.7292	49.5356	61.0481	60.6641	59.9267	83.9187	41.9499	26.9025	28.448	32.7558	24.2627	15.2399	49.9027	79.6955	61.7523	73.0878	96.5078	76.893	69.0421	80.519	75.4794	101.819	86.7355	71.9262	87.1778	69.6061	58.4587	85.351	79.7268	43.3347	73.0222	45.2022	20.8703	73.4149	89.5459	71.626	86.398	95.5324	80.8841
			170		93.0955	48.3422	54.528	54.5087	76.1743	35.7616	43.4451	51.9145	56.1692	62.3289	56.8502	77.8024	39.6044	30.0203	39.3477	31.1162	25.7006	18.3327	54.0385	77.0832	66.3181	75.7407	95.1796	72.0171	71.7695	78.8546	83.1074	90.7364	91.3573	68.614	82.2483	76.3044	54.8945	84.274	76.7919	37.6284	74.3935	41.3542	19.4397	74.644	91.395	66.5324	81.3365	100.436	82.7375
			171		93.4964	46.9678	53.3851	58.4295	76.7982	37.8414	40.1659	45.6324	60.4979	64.6557	58.5751	77.2316	41.1907	26.6015	34.375	35.7445	25.8604	21.1821	53.9046	80.3768	73.5213	76.6354	94.8482	72.0442	68.3632	81.9964	79.9223	94.9762	87.56	82.7726	79.7682	77.9458	54.7346	84.9299	75.1901	46.0514	77.8802	43.2911	17.8914	73.0391	88.5757	65.0841	77.6398	97.4814	81.5695
			172		81.3266	49.7993	61.8427	57.8451	74.8091	35.3414	40.6027	48.6106	61.6594	66.7837	56.9323	73.4826	40.5315	28.855	36.6485	34.4986	21.604	18.2864	50.9289	81.4698	63.1244	74.4153	95.7883	77.639	73.776	81.731	87.1003	95.3473	86.6526	74.8215	83.598	68.8966	52.393	82.3462	77.4836	46.0438	65.5645	43.9422	18.2374	73.182	86.4485	62.7458	85.7842	93.4521	92.9083
			173		71.1057	49.9738	61.5718	54.4663	76.7265	35.8477	40.8272	44.2412	59.5382	61.0355	58.0299	71.0771	38.9403	30.0451	32.5185	32.568	21.6929	17.4097	53.2344	84.463	67.8448	70.0759	97.3646	70.1593	79.6574	75.9303	81.6159	92.6389	86.0218	77.0038	84.2009	64.7845	53.769	84.8266	80.2457	51.4976	68.1175	43.7541	21.441	72.4124	92.3067	65.0033	76.9551	93.4001	88.8722
			174		87.4294	48.1612	59.1657	56.5532	80.153	37.0705	43.7548	49.9945	57.937	66.198	55.3896	77.5623	33.5125	28.7679	37.0252	35.1502	23.7538	20.1922	49.7432	79.7893	67.9005	74.0793	94.3874	71.567	69.0935	77.2684	80.6488	97.9809	88.9149	73.1982	84.2402	72.9592	55.1401	85.8212	76.1939	45.7753	61.2003	44.9851	20.3828	70.1449	96.2759	72.2912	77.1226	97.0066	91.0518
			175		76.1056	49.3675	59.3654	62.1766	73.8858	36.2093	43.2595	47.6816	57.5317	63.9432	58.0538	77.1652	38.7457	30.3208	35.7414	32.6447	22.5862	21.2236	53.395	80.8061	71.5097	69.0254	96.3979	74.1982	75.2757	91.2247	83.2883	99.8048	88.1866	78.2658	77.8858	77.0604	60.1779	81.936	76.9635	46.7706	74.2311	43.6063	21.0076	72.506	94.4637	65.7599	71.3184	100.96	86.1932
			176		81.0824	49.4485	55.9383	61.303	78.5663	36.2411	40.2231	46.77	55.7424	63.6151	58.9744	74.6522	39.5198	29.3369	30.9831	32.354	23.3075	21.8004	49.186	83.6143	71.7144	74.4386	97.768	72.5491	73.0187	85.1195	81.7777	90.9791	86.7861	70.7168	79.2323	80.9767	57.7744	79.1329	77.8998	37.7358	72.0733	44.0348	22.3778	68.1025	94.3763	69.2797	74.1648	93.5752	88.7932
			177		84.1628	47.1766	57.8392	60.3222	69.2193	38.7723	39.988	41.2252	58.5046	62.1966	60.4683	69.9637	34.6441	30.4729	36.2733	32.4002	24.424	21.478	50.8234	78.3906	66.8202	74.5132	93.9693	70.7402	72.2317	79.7687	85.5615	91.6797	86.4894	80.3043	85.0579	81.3458	55.4659	84.4414	73.0016	45.7483	70.0194	44.2932	22.2364	71.4569	92.3142	65.0355	76.254	91.4747	90.6324
			178		85.3586	51.2093	56.0975	61.7447	76.3132	35.8786	40.5412	43.1512	57.7092	63.7013	60.1406	79.6623	34.6801	29.0469	35.3865	33.3251	24.2928	19.0685	50.2943	79.3245	63.8718	71.3193	96.834	74.2077	73.6851	90.3193	85.0458	90.8587	88.4229	74.1765	85.0296	82.3777	57.7643	90.0717	79.9853	44.4574	68.7711	44.5546	23.4269	69.2667	97.8167	64.1282	74.6283	93.9713	97.4304
			179		79.5442	49.9977	57.3236	61.3953	84.8025	38.0127	42.9619	46.0509	58.4213	70.7848	59.0174	75.9963	35.763	32.2336	30.7965	34.1513	23.6003	19.5044	47.6991	77.0694	69.2705	76.4355	97.3583	76.9658	83.5335	83.3839	87.1495	84.957	87.1409	74.9991	85.8985	68.1685	54.6586	81.7603	79.3153	36.8662	58.2334	44.8287	22.475	69.4133	94.8493	61.3007	79.6654	89.5846	96.5282
			180		93.5065	50.8662	59.7399	62.4751	78.4887	38.7794	39.5885	42.9938	56.8978	62.3071	59.1762	71.0097	32.4564	26.2948	34.9532	34.2121	24.8933	23.9144	47.5417	78.563	60.9755	74.5489	96.8185	70.1553	74.7234	80.5209	92.7747	95.1113	82.1055	82.2778	82.8868	71.733	54.526	84.5248	82.8839	41.3695	80.3851	45.2958	18.6903	69.3145	96.0628	55.7477	78.17	89.357	98.7681
			181		89.2438	51.995	56.9634	60.5109	74.0556	34.9408	43.2382	42.1091	55.6447	61.9603	59.1902	77.9036	35.8978	28.2995	30.8887	34.3182	23.654	21.7695	47.8983	75.136	66.9057	72.0888	99.4304	75.5946	71.2829	83.8419	90.0747	89.9488	88.5595	80.1275	81.2482	77.6609	56.4529	82.8011	77.2573	28.9746	57.9997	47.0488	21.1252	68.4391	97.1129	61.9602	79.2305	90.6965	90.3468
			182		87.6078	48.0893	59.5569	54.2954	79.1588	39.0559	41.1599	47.7257	55.4257	65.5215	58.473	78.5265	36.0274	29.159	31.788	31.394	28.5075	21.7861	52.6902	82.6015	65.8705	75.4821	95.1689	70.4686	70.962	77.6186	97.1595	94.5392	84.5011	79.6782	83.5744	77.467	55.3653	84.8958	77.6854	43.8244	71.6698	46.3311	23.1675	69.6998	97.0939	55.6515	83.7307	91.4637	103.803
			183		81.0712	46.6923	57.2681	64.4608	78.8455	39.5112	42.074	44.2226	56.0662	65.7157	61.854	72.3933	38.2875	29.4708	30.7139	32.6064	27.432	19.8177	49.4992	79.4455	67.9259	68.4622	100.525	74.0534	74.4821	85.3409	93.1042	99.8862	85.806	88.6354	83.6604	73.669	54.8569	81.3894	74.0765	39.3495	70.3053	44.5885	19.7664	64.9855	99.1524	54.131	79.0126	87.9267	98.8427
			184		79.1214	47.669	54.7672	59.151	85.1835	37.0545	41.9574	46.197	56.3915	62.4448	59.8559	78.1781	36.6109	29.9148	36.3291	32.7917	23.2943	20.6797	45.6139	75.346	64.5675	72.9853	96.5965	71.6389	75.0004	86.4071	91.711	85.6619	85.6928	89.2359	83.0358	70.9663	55.8058	84.8383	76.8521	47.0454	87.303	44.0788	18.858	69.2714	100.33	53.7096	77.6428	91.5338	103.18
			185		81.5242	48.5442	62.9921	61.1933	72.4691	37.7855	44.5345	45.6993	54.3028	64.7312	62.2906	81.0711	39.0977	30.4659	33.0782	34.757	24.4637	18.7794	48.1578	74.4135	65.6083	70.32	96.513	75.148	77.2705	90.9391	93.772	85.6332	83.0713	89.5821	86.8223	77.4354	54.364	92.1838	75.2744	32.3219	77.2966	45.0422	20.8368	62.7019	96.1264	50.5748	78.2544	93.4693	99.3192
			186		86.0927	50.7662	63.5152	60.4008	84.5103	35.5734	45.8363	43.6465	65.3891	66.4454	54.1313	72.3405	37.6866	29.307	31.5229	34.7598	22.4745	13.906	52.2208	72.6787	63.6746	73.0378	98.3809	69.7575	78.584	85.2428	89.673	96.1162	90.439	95.253	91.0237	77.9011	55.8663	90.5623	72.4706	42.6157	93.3002	44.5646	19.894	65.3235	94.9217	53.5025	70.5021	95.882	99.113
			187		83.9645	47.8586	57.8326	59.8075	84.7483	34.9236	44.7313	47.5182	63.6614	60.8554	60.2894	79.6696	40.0148	28.7055	36.6078	33.8681	27.2018	17.5057	51.1426	71.1489	66.8277	75.8005	98.6189	71.607	76.5803	89.3674	96.8104	85.1328	96.0977	98.659	87.8454	69.5405	57.2679	85.469	72.1993	33.646	89.9341	43.2097	16.5547	62.3518	96.2819	47.8678	72.3316	86.4026	96.2766
			188		92.8702	47.6324	65.4187	56.1455	85.4161	41.3074	46.1948	41.911	59.4015	65.6755	61.0642	74.9474	35.564	30.1134	37.7647	34.0211	22.5221	23.4155	47.7358	76.1959	70.3307	70.8504	98.4119	76.212	68.9941	94.6172	99.3544	93.2104	91.7328	91.5273	82.3633	76.9264	58.5475	88.6825	70.677	39.1949	82.7468	44.8837	18.0709	60.8231	94.3875	51.7254	70.6129	94.6749	104.297
			189		89.2319	49.657	64.2046	61.2227	86.391	40.5911	41.2072	40.7092	57.7765	69.2985	64.0399	77.5276	40.0608	30.9838	35.0639	31.8042	20.8995	22.819	48.7829	79.2433	78.3988	75.2726	96.7677	73.0915	72.6204	94.5343	95.9745	95.0255	91.0636	91.7997	84.6048	73.5905	57.1265	88.0202	73.5606	42.6444	88.7171	42.8309	16.7497	64.3773	94.3044	52.8005	71.9212	88.3363	100.545
			190		97.7134	49.0994	58.533	63.2328	88.3545	40.9704	39.2199	43.47	56.1652	65.1608	65.0604	76.3846	39.4655	32.4269	39.0929	33.8166	19.7542	23.4459	50.9861	78.875	75.3032	76.3277	97.4457	75.3149	74.0944	98.3958	96.0865	85.6086	92.7719	89.2119	86.5564	74.2965	61.3729	91.3735	75.2774	39.178	80.0917	42.1617	15.7418	63.9775	90.6086	50.0519	73.4003	87.9433	104.139
			191		92.1493	50.5551	59.3828	57.7715	79.8447	37.7974	43.9791	41.9089	57.7393	64.9947	61.0692	70.6144	38.4589	29.7481	32.857	34.7649	23.4864	18.7456	56.8737	80.5848	67.9268	73.235	91.5159	69.0998	74.2649	98.9421	90.9683	88.4913	93.4258	92.0221	84.4198	74.7437	60.4485	79.2065	73.747	48.3449	91.9637	46.5511	19.9891	59.5786	87.7007	48.5412	74.2716	84.9134	106.004
			192		85.3527	49.8919	56.9819	59.339	79.4736	39.156	43.482	40.4547	61.445	66.8441	60.3419	76.2069	42.5552	29.8394	37.2863	34.4529	21.4539	22.1423	55.7361	79.9104	69.178	75.0634	91.9906	73.3544	73.8837	92.9069	92.2815	88.9063	93.9065	90.9659	86.7501	75.4205	56.3506	85.5107	81.8975	50.3957	88.5071	43.4228	18.7128	60.5083	85.2632	48.888	80.3704	90.3154	97.0871
			193		90.7627	50.2574	62.4842	68.3528	83.8181	41.395	44.4307	43.6207	51.4231	68.5104	55.0554	80.3785	41.0929	30.7692	34.4971	31.5505	23.9837	23.3992	52.7605	77.7905	68.3758	74.9303	99.1952	73.049	73.2004	96.2336	89.0585	91.1666	91.2476	91.3898	82.7452	78.6818	59.1988	87.7633	79.522	48.192	91.4399	45.9776	17.6711	58.5972	86.7287	49.5333	82.3377	82.9354	100.426
			194		93.1355	49.7957	59.7502	62.33	84.1623	41.8834	46.0323	43.8308	54.6791	66.6979	59.4062	78.6561	38.8661	33.4463	35.5492	35.0231	24.7121	18.5163	58.1513	84.4702	69.2208	75.8947	88.8349	70.4551	69.0547	96.8575	92.5133	87.7176	89.1649	90.3291	85.2653	79.8489	62.5307	83.7686	82.994	34.8678	97.3427	44.1128	18.8686	57.1089	83.119	45.6247	76.4325	88.6957	96.5398
			195		96.1966	49.6479	61.8176	62.5179	84.3027	39.3199	45.9171	47.9605	53.9441	64.6179	57.1995	75.9796	44.529	28.6789	30.9045	33.9811	23.2869	17.2324	55.1677	75.4051	61.2908	71.4698	89.6489	68.8806	75.1267	92.5619	89.9284	89.9124	89.7505	78.851	82.538	78.1486	60.184	83.9878	75.198	44.1439	90.8738	43.7743	15.1513	57.5404	86.5906	46.8499	78.5666	87.2166	93.0699
			196		102.816	46.806	61.3981	60.8753	83.3029	41.386	41.3017	46.3232	56.6456	69.3163	60.6514	75.8978	47.4447	28.4631	36.5106	34.1291	24.3856	23.2469	62.6093	79.6419	66.0934	75.7928	97.2143	69.3181	76.0998	94.5223	87.3857	79.5683	89.6555	87.367	79.613	78.4433	58.9636	88.9989	78.8798	41.8522	87.7633	45.8345	18.5398	56.8234	84.9046	55.4697	75.6775	90.6314	96.6369
			197		101.682	49.9967	61.2698	56.3689	83.8868	39.8409	42.9555	41.2386	60.8806	63.9456	55.6067	72.1892	40.3981	30.1324	32.0469	36.0568	25.5783	18.0105	56.1475	82.6332	73.1628	78.0165	90.7613	64.7838	75.3274	89.5278	85.4962	87.7961	91.4138	85.2879	82.3526	80.7069	64.7603	92.1984	76.0659	44.608	99.0996	44.7675	17.6515	54.3387	87.3118	51.7219	78.2044	92.5628	99.3788
			198		103.579	49.9555	59.5056	60.6246	77.4228	38.1708	39.5332	46.4123	56.7712	64.8173	59.0318	73.7997	41.7557	27.9437	38.6316	34.8611	22.3544	18.3474	59.7309	74.1827	67.9534	75.8172	95.7999	63.9514	74.869	88.0567	97.533	81.2202	88.524	91.4868	88.4968	78.5751	59.0299	87.5239	75.4314	50.9387	91.3717	48.3202	19.1805	60.6647	84.3455	56.9792	71.0769	87.5394	91.8266
			199		104.769	49.666	57.1241	61.3098	79.4945	38.4651	42.5133	43.0442	55.9842	70.4803	59.5481	76.0892	42.1289	30.0283	41.3613	33.6579	24.0678	25.3141	57.7881	75.743	73.5419	76.6048	95.4466	66.7977	75.3554	95.2495	94.9545	84.9143	91.0428	86.7424	86.605	72.1309	60.8011	87.2013	74.2962	51.7362	103.516	46.7614	19.3036	60.9175	87.0083	54.2878	73.7857	91.4082	88.8225
			200		98.3122	46	58.395	60.4959	81.0248	43.2356	41.5586	47.4342	62.6804	63.6238	52.355	69.1759	44.2139	31.5191	36.9552	34.6051	25.1925	21.5445	57.4116	78.0721	68.0723	74.053	94.3536	66.8253	76.0639	95.4316	96.0932	88.2672	90.4936	86.3355	85.8334	73.1564	61.7745	85.6277	76.9227	52.8075	101.276	47.8388	17.5552	63.8765	88.9583	57.0619	74.925	87.2873	91.6538
			201		104.069	47.9686	63.23	62.7832	81.4214	39.1682	45.3534	45.2255	59.3467	67.5453	53.0141	74.4522	37.5796	33.3369	34.1834	34.6701	22.4359	21.5831	51.3826	69.7893	65.2938	76.9782	92.4091	65.4269	73.301	89.8617	90.4127	87.1799	92.0007	84.727	91.0229	71.4281	60.5818	84.0023	71.7275	55.7701	103.603	47.2592	18.4194	64.1182	88.9693	55.3277	72.1492	87.394	92.2304
			202		101.411	50.7329	61.2469	57.8479	79.1369	42.888	43.9214	45.8136	54.964	68.1612	53.7823	74.4405	42.4652	31.0548	34.1426	34.6179	21.5412	20.9924	56.2344	73.2342	73.0515	77.6536	89.7908	64.6322	69.9101	91.8922	94.7034	90.0063	86.9302	90.6398	86.2684	76.7118	59.1887	91.8529	76.3169	59.9044	106.558	47.5904	17.9297	62.7758	90.2122	55.0899	76.7823	90.1023	88.7134
			203		101.807	50.0199	60.1572	60.5883	79.0813	43.2155	47.0774	43.7865	52.6601	64.7272	60.6289	74.6038	42.0403	30.0458	34.4576	35.1452	24.4877	19.9896	54.0199	77.7008	78.3726	81.3418	93.4294	63.8037	68.0618	96.3729	91.7429	80.1888	88.7585	89.7568	88.6471	74.9442	60.9039	89.5486	75.7774	60.6133	85.222	46.9696	20.5858	63.5408	93.322	57.7459	79.3321	84.6945	88.8882
			204		100.402	49.6082	60.8958	61.3563	81.6415	41.9895	44.3644	47.4066	58.0058	65.8738	63.9616	75.928	45.1695	28.5675	33.254	32.4418	26.9242	18.675	55.0219	79.6044	71.885	83.4737	89.4612	62.6104	70.5088	94.6692	82.3705	86.5865	89.2504	84.7518	89.6141	73.7074	62.0536	90.7914	77.0914	49.8702	81.9655	48.5626	18.1637	63.6659	91.6371	56.3199	75.6158	90.2383	88.8507
			205		100.369	45.4045	63.4254	58.8344	82.5181	39.0282	47.5179	45.6549	51.8569	70.9044	54.389	73.0903	38.1413	29.7591	34.0089	33.5423	21.0874	25.9366	53.7561	85.6756	61.5775	74.7584	87.213	67.3673	65.8757	91.9326	92.4766	84.4487	87.6497	84.4783	87.8762	71.9591	60.2935	88.6551	79.2287	48.9818	97.0268	46.9192	14.9373	65.9361	91.552	56.928	78.0982	87.132	82.9393
			206		92.9218	46.665	63.1286	58.5338	83.3924	40.3899	45.4233	44.0656	54.0081	69.7846	56.1271	76.2659	40.9013	26.9903	34.6047	34.4046	25.2217	19.1987	61.526	79.5678	64.8721	80.6278	91.8018	66.3819	65.1056	95.3468	89.7233	88.3162	91.0063	89.1698	89.4054	71.1355	59.9922	89.3273	77.7579	47.3658	94.4704	49.1605	17.7759	61.676	90.1274	57.9918	81.2766	87.2559	90.3852
			207		95.3292	48.4248	61.0155	57.4	79.2793	38.7576	42.4976	46.1797	46.9525	66.7687	52.4796	79.5999	48.961	31.757	31.0106	36.829	22.5379	17.9738	58.7395	83.8351	64.2021	78.2637	91.0788	62.0416	63.5982	87.5322	92.4601	93.1599	90.4216	88.6716	88.1933	72.8417	57.439	86.5177	75.2783	40.291	74.7191	46.7616	17.631	62.2659	92.1459	53.2028	83.9777	81.2973	91.3468
			208		99.146	49.6546	61.4737	59.4119	78.5675	39.1776	40.8816	46.9476	50.8787	68.6847	53.0649	77.554	39.7923	32.1381	35.3896	37.1248	22.0986	24.1	59.4966	78.6725	73.2453	85.1385	88.8994	61.1252	66.1618	88.2848	90.0956	81.3524	91.6235	87.5622	87.6608	75.8721	57.2032	92.5583	75.78	44.7274	88.6432	48.4545	18.4501	61.6927	89.9213	58.813	80.9118	85.3199	86.8614
			209		94.2111	46.528	67.1756	60.7484	78.1525	39.5653	42.3338	45.6944	54.368	66.7444	52.1273	77.427	48.306	27.3066	33.8142	35.7844	23.3176	17.536	54.404	76.6988	69.476	75.9029	85.3013	64.892	70.0045	92.8171	86.8006	96.0983	91.4949	85.4197	83.1766	80.1238	55.5524	87.646	77.08	54.5899	80.7684	45.0581	15.6321	64.3573	85.2764	55.716	86.0887	85.3945	87.5094
			210		105.036	48.1729	61.1827	59.2776	74.6371	40.5399	45.117	49.7479	54.9872	70.1473	52.9573	79.719	41.1743	30.4178	32.9854	35.3049	23.8899	21.4128	57.5842	82.4664	62.2874	77.4936	92.9109	61.3309	72.0026	88.1189	94.7254	86.9733	100.116	84.5354	82.8988	69.8701	57.1422	90.372	75.3344	37.4147	65.4919	45.2449	15.8646	67.8915	89.1256	53.0149	83.9004	85.5394	87.0168
			211		95.5158	45.6279	64.9373	56.314	79.5733	37.6436	41.5402	46.1111	58.6576	72.6765	53.303	73.6674	40.677	32.7979	34.9212	35.9327	24.2367	17.182	57.9054	71.4976	64.3649	81.8441	90.3984	64.1587	67.0535	86.6429	88.4897	94.9718	94.1468	85.4205	86.4014	66.2239	55.6114	89.8851	75.6184	37.3355	85.0278	44.0538	16.4841	68.7525	93.397	56.1022	86.4311	91.964	86.808
			212		99.3687	47.5639	59.5916	58.3449	80.0078	37.3366	42.8161	46.8038	57.4532	67.277	57.3846	80.1496	42.5478	28.5549	35.9876	35.2109	23.9527	21.6101	63.4623	78.6198	64.0228	82.1767	91.6589	63.6637	67.721	92.4111	89.757	98.4794	94.2266	91.8734	83.6061	68.3875	57.1389	93.0851	72.1496	38.9	76.6458	47.6872	17.5981	71.1402	88.6181	51.8399	85.7636	81.5957	85.7407
			213		96.4281	47.2229	58.448	60.3205	72.0145	38.5579	43.187	49.0172	55.4261	69.5456	54.8296	79.3754	42.8675	28.8231	36.9958	36.1353	18.5937	21.9959	63.2295	81.9375	67.1925	78.838	94.7059	66.1692	64.7338	93.2077	89.9292	92.4673	94.8415	90.1253	81.974	65.5357	56.5144	92.0761	72.2695	40.9006	82.3019	44.7076	16.209	73.301	91.2632	55.9323	84.042	87.3182	81.707
			214		95.1586	49.2856	56.6845	60.7976	76.2536	38.7506	41.0132	49.8958	56.0181	68.3115	52.6134	74.5515	44.0251	29.532	33.0987	34.3238	23.7252	19.168	62.1216	73.9705	66.7557	84.7832	94.5638	66.2613	69.2861	89.2654	90.7578	92.9356	91.9142	92.6269	80.3978	74.5964	58.2711	88.6253	78.0854	38.0996	83.9396	44.7274	15.7097	73.7843	90.3423	54.9364	88.5891	81	93.0409
			215		93.9346	46.2976	57.5439	59.3488	76.5018	39.5119	39.1049	47.9094	53.6676	67.4012	57.1432	75.4331	33.7144	27.1666	39.0364	37.0732	23.1072	19.8724	64.5424	81.809	71.8847	78.6194	89.2658	67.0247	67.1182	91.4169	87.2765	92.6714	89.9828	80.916	82.6129	66.588	58.0846	91.9235	74.5574	44.8413	79.9031	48.7879	15.4502	72.3723	93.0901	60.5652	90.4181	84.8166	83.8854
			216		104.082	47.2755	61.6524	63.7402	78.6508	38.9301	40.085	46.2565	55.6878	69.7441	57.458	79.402	40.6508	30.5835	36.0933	33.3838	23.2197	19.1734	65.8123	74.5156	62.6174	79.912	96.719	62.8705	67.5095	93.3027	85.7491	84.538	94.8862	85.0132	80.1452	71.6137	58.8616	89.4298	72.9349	45.1756	87.4835	46.7055	16.6507	69.461	88.7902	61.2583	84.8364	84.5382	83.5198
			217		92.3642	46.7851	58.9818	62.216	74.3393	36.0629	38.4639	44.4853	50.3194	68.8924	54.3092	75.1988	37.5921	32.9457	34.1151	36.8225	25.8051	28.041	63.2253	74.6443	60.4814	79.9413	91.6301	66.4283	66.794	86.8894	93.0618	82.9873	93.2249	95.3727	81.0346	71.5507	60.8715	89.7439	78.9523	39.361	83.094	46.0765	17.6935	72.0508	89.9932	63.364	84.9902	93.2693	82.0123
			218		103.293	47.0212	57.6102	61.0203	76.2023	38.8106	43.0862	47.3532	55.2899	66.8306	50.1553	77.511	37.559	30.7873	34.3458	36.4566	25.2527	23.1897	59.9377	76.9278	62.4314	81.1476	89.3674	66.0931	63.6438	81.0798	90.6673	78.162	89.7276	94.9785	79.3269	70.3345	59.1699	86.1993	73.4285	39.3021	98.3367	48.8714	16.9516	69.6698	90.5815	62.2789	89.2101	88.331	83.9773
			219		104.778	47.0058	60.0578	55.6857	74.9371	38.0698	41.674	45.3932	57.184	67.2989	55.9284	68.6209	41.3261	31.6017	38.5358	34.9964	22.5609	21.2934	65.1504	71.8178	64.1832	84.4936	90.2413	67.7918	68.1101	85.3732	87.6048	81.3186	85.141	86.6523	84.0971	77.7359	57.5826	86.8964	71.0607	53.6584	120.389	46.9018	17.0735	71.6042	90.4571	55.6227	84.213	78.9386	88.89
			220		92.9538	48.5748	60.0662	61.2162	73.8705	36.8241	39.9538	43.5176	55.8613	72.177	51.6451	70.1539	43.3161	32.1511	33.8995	35.0056	22.4172	20.7046	62.6403	74.514	62.509	88.9998	92.9232	68.8896	68.666	85.4693	91.2834	82.5893	86.5703	90.4649	82.4311	70.0061	56.6329	89.4366	69.25	47.481	135.426	45.1999	17.1502	69.458	90.1211	60.3058	84.1701	87.6524	84.2373
			221		88.1568	43.7573	61.3868	58.8196	76.3336	37.0918	41.9577	41.6377	56.1895	62.5683	53.3819	72.8057	36.8726	29.0346	31.4845	33.3417	26.2697	20.8009	67.4189	69.3699	59.6151	87.8416	91.8642	66.7299	69.0129	83.3533	87.8248	83.6246	87.0051	87.723	81.1606	72.902	55.9287	89.9207	74.3253	50.0306	144.586	46.706	16.9697	74.8366	89.3021	59.3703	89.3419	93.5182	82.1017
			222		90.5459	48.2311	62.977	61.519	74.5489	36.6742	43.7076	36.7481	57.5226	66.0028	52.2669	74.3265	40.1784	29.8827	35.9196	34.936	22.087	17.3647	62.6281	72.6366	60.0582	86.0638	92.167	67.2289	69.5028	86.8887	89.9641	84.9198	83.8751	90.2075	80.8969	69.0804	55.6893	89.2196	74.1355	47.339	139.818	46.0685	14.698	72.8114	86.2191	64.3241	87.8602	91.2307	79.5733
			223		96.7779	47.9777	59.7285	58.7767	76.5953	40.2344	43.0426	48.2466	55.9692	66.4312	55.4312	75.5454	42.0251	30.4148	33.4782	32.5045	23.9232	20.3242	60.5851	76.1132	61.6975	82.4869	87.0215	67.1135	69.8212	85.7706	87.6273	79.4712	88.0379	89.9078	81.461	74.3667	57.2961	87.6855	71.9839	55.9403	154.486	44.3891	15.6647	75.128	85.4893	57.2802	89.7848	91.6504	84.1599
			224		88.793	45.7776	61.6829	59.0414	73.9938	40.062	38.374	45.6002	50.4784	64.2411	50.2087	72.1033	42.4232	28.8461	34.4363	31.764	22.2723	17.1686	64.3125	72.9727	57.2446	86.1617	87.4347	67.9535	70.4184	84.6438	90.6207	76.7333	87.1246	97.3789	81.6089	66.0677	57.9298	91.7659	69.0093	55.2226	158.023	46.0165	17.7823	74.1109	88.3214	57.1207	88.4639	90.0667	80.5405
			225		91.1298	44.9823	63.6318	60.3415	79.714	36.769	44.813	45.3822	52.7302	68.9372	49.8543	77.0013	40.5779	32.3717	35.5129	35.1939	22.8168	16.8855	63.9935	71.9575	59.2626	85.3848	92.1467	67.8811	68.6807	80.2306	89.8088	77.5794	86.55	91.4655	86.7241	73.5432	60.2785	90.5396	75.1568	59.6624	144.206	44.4426	17.3457	75.815	86.3635	57.5449	87.8277	90.4855	73.3867
			226		83.5563	46.687	61.7648	60.7436	78.8743	39.1115	36.8912	42.2792	54.3822	69.4376	51.0649	80.141	33.8635	31.1415	33.7881	34.7129	21.1458	17.5218	66.3982	70.0782	58.6011	85.3793	87.2715	67.573	73.5769	81.1892	85.2855	79.59	89.56	86.7877	83.7805	73.8266	59.1962	91.8808	73.8716	60.9693	167.133	43.9408	18.1973	80.9291	87.413	60.3057	85.6665	93.3737	76.0945
			227		92.558	48.5224	59.843	61.3142	79.8247	38.6458	40.2837	45.5715	55.4547	68.9505	50.2134	76.4633	37.8183	31.3945	32.6363	34.3082	22.6113	19.2587	66.9718	67.7885	54.8563	82.0814	87.7809	70.7186	76.2165	79.7725	82.3859	75.4544	87.5592	95.68	81.9	73.5017	58.149	93.2758	74.0735	60.2056	158.002	44.6905	16.8659	77.1255	84.635	59.6928	85.6814	84.2735	74.6698
			228		82.9754	45.2994	57.3394	60.8539	72.1576	38.3347	40.0625	45.9092	54.3219	64.7697	51.5555	78.324	40.8363	32.112	31.5639	34.6802	22.5248	23.4727	65.3219	72.3118	55.1904	87.5495	89.994	69.35	68.8051	78.83	85.7187	70.9382	85.7215	90.8839	77.8961	77.497	58.0277	96.8087	71.0057	60.7852	165.058	44.8284	16.8996	74.4113	87.6367	60.6243	86.5145	80.9743	76.6381
			229		85.9531	45.1307	56.983	62.9161	74.3493	36.0523	39.2321	43.7194	54.9029	60.8543	50.912	74.7319	44.0466	29.3116	38.6157	33.85	19.2475	21.9036	67.6386	78.4615	56.563	88.2292	85.27	68.508	75.2597	75.1644	86.1079	74.0388	86.7571	91.2249	78.989	72.4984	57.6109	95.2275	71.8078	55.8128	158.936	42.5882	16.3993	74.3664	85.8736	56.4545	87.4761	84.0389	77.76
			230		81.2722	48.7165	59.2622	60.2962	72.9285	36.5167	36.4244	45.3214	54.9876	64.8745	55.926	72.3816	39.555	31.9496	33.374	34.2373	24.4074	25.3417	68.6591	70.0173	49.4927	90.7043	85.5443	69.6138	69.2914	75.4072	89.7642	72.5024	84.5375	86.1693	71.3425	74.806	57.5224	90.8463	67.5706	56.9444	155.169	42.8434	18.4565	77.0115	87.8877	58.2918	89.2935	92.279	74.0375
			231		86.2116	45.367	58.0818	62.2226	69.6936	35.3343	37.7846	47.1597	55.7061	67.6875	48.7513	73.6361	36.9245	32.486	35.7293	34.7445	26.8783	18.938	66.4041	74.3963	54.4203	88.9742	83.2229	68.5544	72.2905	76.3401	79.5639	70.7433	82.8915	80.7926	78.3319	68.6134	57.4158	91.7957	68.7409	55.0477	164.595	43.4208	15.4569	81.8946	86.492	55.3403	89.0788	90.2982	75.5435
			232		82.3536	45.6595	59.4541	63.6578	77.5265	37.0791	40.4942	43.8599	52.3507	70.107	51.8609	71.4117	38.1387	29.7479	33.3434	34.7148	20.1909	19.7312	68.2144	67.7458	55.167	91.3665	83.8442	74.9937	69.9051	75.8403	81.3379	72.0888	89.9983	83.8996	75.2979	73.3363	56.9559	92.1408	68.315	57.2506	171.161	41.737	16.3296	78.0664	87.1694	58.4514	93.0115	94.2929	71.973
			233		88.6058	44.1072	51.8519	60.9895	73.6411	35.476	38.852	42.4034	54.6934	61.7046	51.7947	76.3112	33.7737	31.3238	34.7165	34.4377	24.514	20.917	63.2639	70.8711	49.9709	92.4748	87.8548	74.7806	71.8341	79.6422	84.713	68.434	89.4234	87.0874	79.4349	76.3349	57.1328	91.2911	71.4247	55.132	181.087	44.2604	19.5188	79.2506	82.8772	55.0343	99.275	88.1643	74.7666
			234		86.1545	44.8516	57.5143	63.4006	75.9162	37.2836	37.6315	44.1188	49.939	65.9244	51.6374	77.2564	40.1014	30.5117	38.5609	33.9622	25.7339	22.8015	64.1271	70.0267	51.765	90.1153	84.2591	66.8324	69.8092	84.5099	81.2059	72.3346	86.584	87.8709	73.3645	72.1942	56.6157	90.9381	68.1875	60.2132	140.296	43.0792	15.9681	83.943	82.7727	61.4366	95.4009	88.3144	73.1318
			235		89.182	44.8035	60.0163	54.4285	73.1588	38.5718	38.7347	42.9974	54.0495	66.2241	51.0969	71.3979	37.3415	30.0076	34.7601	34.3309	26.3783	26.5629	67.0187	69.3284	58.0661	93.5679	83.4474	67.1471	65.4371	83.8392	83.986	68.0873	88.3277	88.1203	73.8105	76.9586	56.7486	91.081	67.5544	55.6513	140.135	41.1045	17.0964	83.6664	85.2182	53.7658	95.628	88.7505	72.8086
			236		86.5907	45.5968	55.9157	59.7779	68.6111	38.4511	39.7775	42.4694	51.6765	64.0207	49.8669	77.4779	41.3576	29.8131	34.3469	36.1232	23.8479	19.9378	68.7538	67.0132	56.5076	90.9789	78.5636	64.9778	64.2091	84.9422	74.2187	67.478	87.8089	93.3976	75.6359	71.0896	59.7912	88.9534	69.5636	54.7789	141.105	46.5434	18.6753	86.5166	85.2624	54.3553	98.7161	88.8535	76.6089
			237		77.5097	45.5181	53.3175	60.114	70.6979	39.3826	37.604	36.8067	54.8143	67.5441	55.116	73.2917	44.4153	30.3147	32.1906	37.6198	20.989	15.3375	63.5448	68.0255	54.2461	92.6004	83.5525	69.9902	66.3503	82.6129	80.67	64.9868	88.1897	89.9105	74.4409	65.3354	56.4695	92.472	62.7785	50.9915	138.506	43.5886	16.9724	88.5874	87.0497	51.7516	98.4321	84.6607	79.2646
			238		77.8157	44.1097	55.8738	59.2254	71.4178	35.0799	39.8919	40.5926	53.3395	67.5215	51.2818	74.6187	41.5569	28.307	31.148	36.7635	25.6263	23.1094	67.0821	66.864	54.8479	94.8688	83.3937	65.3484	65.5078	80.4788	79.086	73.7308	91.2806	94.5543	76.7938	75.5255	60.9222	92.5683	71.2657	48.6668	131.628	41.8057	15.7871	88.5698	87.7283	62.5743	99.0698	92.3681	77.9272
			239		91.0251	43.238	55.1132	58.8964	73.3472	36.6007	35.0072	44.7714	52.4806	65.9108	51.6251	77.9498	42.6033	31.9647	35.7936	35.2395	27.2836	19.5669	70.8682	65.1251	48.7003	90.9379	82.4908	68.0089	69.1905	82.758	75.4298	68.4385	94.7267	96.856	76.2679	77.3441	58.2548	85.9302	69.1768	50.035	124.434	43.607	19.0917	86.24	85.0302	53.7142	97.0005	85.824	72.4748
			240		93.3688	45.6428	50.0107	54.4897	69.5404	34.6508	40.3205	42.1614	51.4333	66.3146	48.4275	82.2879	45.7899	32.8331	40.61	35.2503	25.9684	22.067	72.2569	72.2719	52.6591	87.6469	83.5366	69.2448	71.8841	73.9696	78.3103	64.5703	89.6883	90.958	77.2634	72.8649	58.8443	88.3446	67.5451	55.7082	130.969	40.9696	18.4738	94.6748	82.8567	54.7526	101.271	83.8226	72.0517
			241		90.5163	44.0447	56.9397	55.1375	73.9264	34.267	36.3753	38.7766	55.0811	59.6165	53.0535	78.0901	41.7934	31.0485	35.0166	36.7468	22.9506	21.4183	69.0243	73.3353	45.8544	91.6569	80.3086	66.1946	69.2379	73.3838	84.3927	59.3925	87.9643	93.5915	74.6956	67.4973	58.7637	84.8184	67.4017	61.4876	125.551	43.5868	19.2117	93.6959	85.3876	52.1278	97.8496	86.2099	68.8461
			242		89.9717	46.408	63.2221	56.6379	68.1525	34.9247	34.576	40.0371	55.4322	60.277	48.3339	73.7297	38.4909	30.3192	35.0024	38.2931	22.5149	22.9779	69.835	70.4568	49.484	95.7782	80.2888	68.414	70.4443	80.5688	78.9838	62.1839	91.4763	96.9904	76.0171	74.5398	63.1181	86.8128	70.4406	52.9136	112.125	43.9505	16.3251	92.6915	86.8563	55.2706	103.446	84.9035	78.714
			243		89.3769	46.0698	61.1515	58.7468	71.2233	35.9553	40.5956	41.9516	55.2645	64.5114	47.1759	70.0947	38.5605	29.0984	35.2792	37.093	24.0737	22.1783	67.3239	72.1602	50.9861	90.3829	85.1215	71.9633	63.8439	76.8284	83.3286	64.3029	100.653	98.5626	75.6194	82.2725	61.3011	87.4794	68.7085	52.1006	124.023	47.1184	18.3332	90.4487	89.3856	55.7586	101.073	83.1899	72.4776
			244		91.2791	45.0354	56.5019	59.3775	73.6311	42.243	37.1027	41.1646	57.9645	66.9951	48.0402	76.6275	43.2718	30.8432	34.4039	35.7372	21.4864	22.5951	67.969	73.137	56.7079	91.022	81.4456	71.7325	75.3126	80.2669	81.434	58.4315	95.6019	92.5192	76.4582	78.7472	58.8699	87.0829	73.5636	52.0091	123.744	43.8463	19.8602	91.8925	83.24	53.0198	97.9313	87.4909	76.7177
			245		84.7013	45.636	58.1909	59.0231	65.198	35.1137	40.5746	41.8433	58.0048	61.4766	53.0208	78.2521	40.2108	28.195	36.6319	38.2551	24.3862	27.4131	70.0712	80.4256	56.2363	95.2705	84.6618	76.109	71.0718	75.8175	81.3316	70.1271	98.4766	89.641	76.4541	78.1799	60.6499	83.3109	70.6351	48.0755	121.769	45.1502	18.7389	92.2637	89	57.1231	100.932	84.3875	76.4921
			246		82.9484	47.5228	56.0527	56.8067	66.8715	35.7046	43.8826	38.0819	54.3424	63.2416	46.8818	76.0146	46.2819	30.3039	33.7545	37.0865	24.6837	21.5432	73.0469	74.3635	63.322	95.4909	84.7892	72.3214	70.3443	77.0558	77.3563	63.3819	97.6829	91.3735	80.8724	75.332	59.5725	82.566	67.568	45.287	125.237	44.444	15.8571	88.1499	85.6747	61.6874	101.292	88.1537	80.178
			247		83.6811	43.5464	52.7653	57.3026	66.1265	38.0547	43.4156	42.5184	54.0021	61.4421	51.9384	79.9101	41.7562	30.7149	35.9848	36.0783	20.6513	19.1982	64.9794	80.807	61.1205	92.0288	85.0572	78.1164	71.7286	72.9722	78.976	67.5586	98.2712	88.6107	77.3167	69.3532	59.5043	88.1897	66.7952	35.1374	105.435	43.6882	17.0754	89.1052	85.5693	53.9636	97.5421	84.7567	74.6149
			248		77.4096	44.2048	52.2858	53.9627	65.1574	34.5995	39.1573	37.3375	49.8093	62.3826	52.1761	75.8037	47.1636	27.8869	36.9901	37.3864	25.0827	18.3093	64.4636	81.5384	58.4937	89.9172	85.8208	81.1401	70.9047	83.2401	84.2776	78.0623	97.1648	89.3953	79.977	83.7004	59.5506	88.315	66.2247	38.6733	101.853	45.7186	16.4184	85.3832	85.9678	59.9801	102.578	84.928	78.2227
			249		70.5851	44.4395	56.3521	59.9308	66.8399	36.0591	41.0791	43.2861	54.9825	66.918	46.7132	75.8921	43.9506	27.0666	32.9859	36.8124	25.1272	19.6159	64.283	79.3237	61.0164	88.7443	81.8206	77.7959	72.5261	92.5759	78.3026	66.1664	93.2554	86.2593	82.2872	80.7817	59.2626	83.8273	64.8952	44.718	109.996	45.1673	18.7235	85.909	79.2325	56.1547	96.9988	85.1567	75.6965
			250		77.0965	44.6702	61.6147	55.1016	67.8887	36.8071	40.6592	45.8003	55.0535	63.4783	52.5807	74.4104	37.188	28.0968	35.6748	37.1116	24.9427	19.9591	67.281	81.3193	62.3702	89.0224	82.0936	79.0897	70.6679	86.0179	76.9843	75.9649	90.7597	86.1438	73.5665	76.5753	58.9013	84.1873	67.6939	47.4396	105.275	42.464	17.4584	85.2061	78.4007	64.6614	99.2086	83.2744	78.7158
			251		69.9615	42.9019	54.4518	52.2881	62.4306	32.9934	43.7655	47.027	53.5331	64.7507	52.045	74.508	38.1418	29.6615	36.7908	35.3081	22.4714	21.2046	66.8382	86.0853	60.895	91.3781	86.9598	84.7026	69.6382	88.2306	79.1705	66.9968	93.3938	82.3211	74.192	72.3348	57.5788	83.3311	66.0289	56.9255	106.831	45.8476	17.9154	84.9001	79.088	58.4855	95.9688	80.7864	77.9957
			252		71.2835	43.8492	56.1047	57.7115	61.824	35.1669	39.8189	44.6154	51.7947	70.142	54.5589	70.9734	41.7094	31.421	35.8903	34.9754	23.5431	20.2415	63.6141	81.9152	56.6675	88.6693	83.5839	82.6488	65.4621	92.5167	70.6503	65.826	95.3072	84.1325	77.0268	85.0053	57.8501	83.3327	61.8826	60.5667	128.038	44.1257	15.4229	82.0944	78.6595	56.8235	93.8658	81.9	75.6672
			253		74.6561	45.6049	57.3599	55.4878	70.3071	36.2638	37.582	45.5802	53.5547	65.4063	53.1022	80.1937	38.8634	30.8484	32.2887	35.5199	25.5048	22.4005	64.1436	79.9072	52.201	92.4837	82.5222	78.4305	67.8654	83.5686	78.141	68.9975	98.1775	91.6909	80.9502	82.1247	57.6231	85.7418	62.3286	67.4404	148.575	44.7521	15.8877	84.3994	81.7564	59.3816	96.2319	85.2821	83.7284
			254		71.9862	46.626	57.1359	54.5061	66.6261	33.1609	37.8989	40.9771	54.4375	60.2048	55.4272	72.5879	39.9899	32.2054	37.8319	35.2429	23.7231	20.1175	67.0769	79.894	58.5095	93.2873	84.2957	81.5077	68.4129	83.2546	78.7505	69.5308	97.4348	83.1084	78.1148	75.7052	59.2513	84.4995	64.2971	69.6297	146.247	45.5021	16.0762	80.8281	82.6257	53.3855	99.5081	82.9735	83.9337
			255		73.9603	43.359	57.9546	54.4252	63.7118	36.5045	38.8751	43.7449	50.1038	62.4404	49.9713	80.3311	40.8163	30.4695	33.0686	34.6548	25.6349	22.2438	64.1815	87.302	58.3452	92.0064	83.4546	77.8658	67.2636	91.4476	78.0085	65.3033	94.2581	91.8322	75.2198	79.4059	57.2906	80.3362	66.7846	74.8319	146.88	45.0171	17.4219	83.0434	82.8279	58.0216	94.4658	91.397	78.938
			256		71.0374	43.1686	55.3446	58.3357	64.1991	35.5219	39.8448	43.7435	54.2366	70.7563	53.1427	78.9195	38.1109	29.4156	35.9884	36.9858	26.6233	25.6671	64.229	84.4605	55.0636	90.0839	78.825	83.0664	71.2098	86.046	81.5427	67.982	96.5546	84.6268	71.493	68.6717	59.9118	82.5825	58.7933	80.2662	135.506	45.0447	17.2961	81.6018	81.6658	54.3435	90.7501	90.3836	73.2877
			257		66.4389	46.0869	53.5813	52.2743	70.3186	34.4566	38.6784	39.9922	48.8015	65.5132	50.059	79.318	36.7822	28.9646	35.2575	38.0183	25.5614	25.2622	65.8996	88.9801	52.8386	90.0094	84.0065	77.4773	72.4616	91.3299	89.5244	73.9769	95.1156	84.7695	77.2375	84.2053	59.8005	82.0224	61.5061	60.7235	133.326	42.5519	16.8259	80.338	80.9512	50.879	95.1734	97.4134	82.8758
			258		67.8613	42.8835	52.6761	52.0737	65.2954	34.9263	39.7353	41.2599	52.3317	63.3647	52.1456	78.224	42.6029	29.1687	33.9183	37.0989	22.9083	24.6029	63.4523	78.1957	63.4609	90.8569	75.6762	84.8759	74.3772	87.0916	87.2099	69.5415	97.8009	88.2364	70.1648	68.9411	59.2647	81.3951	65.028	67.9651	144.961	44.0768	19.4894	85.7769	82.8285	54.4899	91.2727	90.6308	80.3509
			259		62.657	42.9257	51.4638	54.246	64.1913	35.9574	39.3251	42.9051	52.3603	63.9777	49.5464	77.4111	37.6676	31.2614	35.7205	37.1438	22.3185	21.3538	66.8184	86.7114	65.0513	90.4242	79.448	78.4161	74.2002	87.7353	87.8045	70.4892	93.1096	90.4979	78.7166	72.4445	58.0024	83.1328	59.0179	63.1508	128.639	45.28	18.4857	88.2025	80.4954	63.5244	96.4664	90.57	86.1047
			260		62.9103	45.2739	53.6942	56.7886	63.112	33.7528	40.1826	47.0049	52.2253	66.6502	49.1403	74.0922	40.3591	28.9634	36.7413	34.4881	26.6033	18.6358	65.5362	84.4777	64.5298	89.0644	76.3826	77.8275	75.586	86.9616	89.2882	71.8719	93.5115	88.8851	76.0393	81.0963	60.4951	80.5182	62.4117	64.7578	133.417	45.0573	20.7875	90.6687	83.3346	62.9993	89.6136	82.996	75.5869
			261		61.65	45.5811	52.0218	54.8381	67.8744	35.2396	42.7383	43.1359	50.5103	64.1055	53.6966	74.9426	43.2919	27.0303	34.0448	36.1301	24.1781	22.9186	58.2556	85.2952	64.3367	95.0419	72.0562	79.4579	73.9192	86.1377	86.2078	58.6508	88.9933	86.849	78.187	67.0944	59.7623	79.9119	60.7915	56.1933	131.136	45.684	17.5831	88.7598	85.4719	64.0887	93.365	85.8602	77.204
			262		60.9821	45.9159	53.8257	57.4184	58.6579	33.3758	44.3524	44.0566	55.89	65.0798	50.285	71.7466	45.1395	30.5081	31.6631	36.4878	23.4518	24.5938	58.7392	78.3268	64.6895	87.8951	76.6166	85.3779	74.1874	79.5532	89.4649	67.3357	91.2759	81.2567	79.2583	75.9888	60.3063	81.217	63.7647	57.8187	143.586	42.217	19.1518	87.8719	85.2657	61.1108	91.9432	89.4432	83.0126
			263		61.157	44.9487	55.6002	54.6696	68.0649	34.2307	42.9734	47.8352	47.2355	66.3578	50.7004	74.5103	45.179	31.5108	37.7031	37.4634	25.936	26.3251	67.3652	82.1256	62.1055	88.2709	75.399	83.2367	73.3661	82.1466	85.9686	65.0123	87.6304	82.591	76.1609	74.2966	56.4151	82.7636	61.8304	58.567	135.64	41.2942	18.6709	94.6981	88.0858	60.0086	90.8766	85.8819	81.7815
			264		64.6426	43.6805	53.2689	58.9389	67.4441	35.1079	46.9385	44.546	55.0961	69.6869	58.0863	80.3653	44.2342	30.0035	28.5343	37.1245	25.862	19.3281	65.9001	81.6871	75.2827	90.3043	73.7021	83.4185	69.0252	73.8689	81.3177	71.4651	86.9666	91.4889	84.2626	74.1469	59.8711	76.7865	64.8961	62.1874	144.563	44.3265	14.1068	88.401	88.3942	59.8287	89.9092	92.9953	81.0562
			265		57.1441	42.5608	53.443	54.3884	63.9015	32.0502	38.858	46.5533	50.9954	66.622	53.1009	75.3374	43.463	29.0387	31.4414	35.0171	26.1895	21.3434	67.3355	83.8106	62.2848	89.9201	75.5339	85.9127	66.5644	79.9383	78.4685	63.8896	86.6798	83.6625	80.2933	72.4005	59.6573	82.5189	62.1326	63.0957	141.235	44.4939	19.809	92.639	87.5118	68.1433	88.6104	94.2934	79.4766
			266		56.0589	40.6291	52.2695	57.9639	66.6269	32.1482	41.8808	41.9999	49.6451	69.0088	50.8671	76.0669	38.6094	29.96	32.0475	36.0559	22.6005	23.7988	58.8681	88.9335	64.8057	87.3957	71.4991	78.099	74.788	81.5754	81.2475	64.9985	88.235	89.1035	82.992	71.0015	61.1092	80.2853	62.4626	55.9325	134.631	44.3303	21.0378	89.8769	87.4206	66.2199	90.5221	84.1369	78.5217
			267		64.3366	41.8244	56.9989	58.3761	68.837	32.4931	43.762	49.8066	51.0445	63.5267	49.086	77.6006	33.3858	31.5623	35.0741	35.7724	25.3028	20.219	60.319	85.1422	65.7221	87.0466	71.9411	82.3651	72.2426	82.5247	90.0832	68.4437	87.7589	85.8688	79.1095	72.128	59.0386	75.0185	61.9345	56.7783	142.343	44.1362	15.3091	88.1081	87.5382	59.46	91.2549	87.7397	78.7688
			268		60.0336	43.78	50.79	54.1487	66.952	32.3991	43.5687	47.7946	55.5311	59.8801	52.8898	73.3451	43.6964	30.852	36.3747	35.9812	25.4426	26.8638	59.3334	81.7638	67.3639	87.5215	75.0354	79.5358	71.8333	84.3456	89.4596	71.0783	89.4588	87.659	81.4194	74.9579	59.9268	85.2865	59.7938	60.6956	132.504	43.3316	20.9692	86.8235	89.0021	63.5434	87.2638	89.0513	87.7699
			269		63.1116	43.3068	50.2	53.8446	66.5312	32.1657	40.9237	44.2246	51.6084	64.0567	51.7567	76.3486	41.5221	31.1084	32.4111	36.0789	24.7957	21.6196	60.1327	84.0142	70.7167	86.0911	74.1858	77.5338	68.0015	76.113	88.871	72.2516	95.5532	85.8378	78.1675	78.5687	60.9479	78.7748	62.1621	65.0814	153.131	41.7795	17.7497	88.7442	90.0592	55.4766	92.7977	89.1763	86.7217
			270		62.9836	48.2394	50.2793	56.1598	66.5007	31.7127	42.4424	40.4586	53.1468	67.236	53.9618	75.9532	46.6312	27.0707	38.6582	37.0948	27.4086	22.0267	65.2641	84.9669	64.5126	84.7925	75.6707	84.9542	72.1122	73.6934	86.2162	65.6413	90.0289	92.9748	75.4883	73.7336	61.1658	82.2364	61.9339	64.0738	144.605	42.1682	15.69	91.5517	87.3836	60.5311	89.8434	84.7734	91.6535
			271		59.8882	46.8401	57.2313	57.3091	70.2723	33.7744	44.8644	44.5058	49.8925	62.9913	57.9795	79.6757	36.2907	28.0804	39.8302	37.2602	24.4122	24.5555	59.7406	85.4827	68.4102	87.639	73.8722	74.7037	68.9474	79.3882	77.7382	68.9323	96.3704	88.7447	77.6906	77.0187	59.6789	84.2045	58.8105	60.495	141.232	45.1108	17.0735	87.4138	84.0009	59.2934	95.2612	86.34	88.3567
			272		62.4515	45.8851	50.2727	57.3758	65.243	35.2228	40.1635	40.9998	54.3959	68.5274	56.8308	72.7052	34.2699	32.5639	32.252	37.0267	27.4053	21.9801	63.8424	88.4449	75.1848	87.5199	75.4347	78.8021	66.3758	76.5682	82.1494	65.5958	93.4147	94.9995	84.7235	74.3567	59.4838	80.9628	60.6363	54.0867	160.897	43.7933	18.2352	88.3879	86.1296	59.2561	89.0841	86.2547	86.2075
			273		60.6346	43.5084	51.5821	58.246	66.171	33.3341	45.2704	39.1385	45.4443	64.7138	48.1124	73.9658	34.8278	34.021	33.3078	37.0868	27.5496	25.3665	61.0105	78.865	76.8744	83.8478	73.1199	76.604	67.3524	74.3935	83.2044	74.1326	96.4704	84.2769	81.4425	80.5329	58.5095	88.7757	55.5186	54.4277	156.609	43.8373	19.2044	87.3949	86.5171	58.3661	90.5185	91.1568	91.2412
			274		57.4677	44.0601	47.7541	54.5245	72.5849	29.7304	49.3432	48.9321	53.223	67.9699	55.3189	78.1335	38.3014	32.719	38.8113	36.4271	25.9715	22.1443	63.0176	73.2052	72.2552	85.9073	79.9275	76.151	69.4756	78.7964	78.5763	66.5998	94.4147	91.4688	85.4248	73.3335	59.4379	86.5003	59.6753	40.0027	119.26	41.2662	18.8048	92.4433	87.1596	60.5261	92.5449	87.0194	86.1741
			275		55.6117	44.0632	48.645	55.7154	64.5569	31.439	48.8969	43.2447	50.977	67.0823	53.8289	83.2712	38.2281	32.1349	34.9796	38.5987	25.134	24.9937	60.2092	76.4602	68.4266	84.6474	78.6958	78.2276	64.8208	71.1324	81.4432	63.5777	95.4412	92.3333	83.5576	70.6678	59.7314	83.2596	60.0955	46.7394	138.131	43.8764	19.7709	91.6909	84.9136	60.1105	100.712	91.2536	89.433
			276		59.0568	43.6024	49.5143	55.3937	68.1324	33.5201	44.495	40.0387	52.9929	63.7487	53.2214	77.1954	39.7175	31.0346	36.7274	36.1944	26.7894	24.5563	60.4764	73.0424	70.4063	85.2081	77.4441	79.4721	67.3351	73.8031	76.168	70.3386	94.6503	97.4461	89.8414	79.2447	58.3377	83.4201	57.8158	39.5657	151.71	43.1983	16.4521	95.6767	86.984	57.151	95.0538	93.4658	86.4918
			277		51.7426	43.7431	44.6353	52.103	65.2996	33.4826	47.5971	45.5501	52.4442	66.6087	52.703	75.9933	36.4512	30.8993	34.7796	37.3796	26.3897	21.5375	59.4298	75.5638	72.728	86.776	82.0765	74.0272	69.4498	73.4187	76.511	75.4999	95.3109	94.6124	81.5915	82.2293	58.8898	83.9035	58.3886	42.8799	156.034	44.6621	20.6545	93.9497	85.2658	53.5834	100.084	102.528	88.9738
			278		56.6057	45.4284	48.7852	57.4655	65.2294	31.6739	42.8071	41.8647	54.3151	65.3154	52.9422	76.6664	34.4972	32.88	38.1003	38.1005	27.3082	21.4278	52.8026	74.5922	80.8806	86.1874	79.7866	82.2632	67.7961	80.0319	78.4749	69.1818	94.3067	96.7253	85.2732	73.2128	60.8242	85.2113	53.002	53.6829	136.753	42.761	18.7979	88.585	85.3765	61.7817	100.244	97.9432	86.4663
			279		62.2743	44.0895	50.5138	54.3148	70.469	33.38	44.815	42.7715	51.2388	66.2334	52.8842	76.5375	39.8845	31.0821	36.1929	38.0449	27.1712	24.4315	57.3407	79.1867	73.3817	88.3538	77.6912	79.8769	68.8003	78.1316	78.9855	69.3338	96.9057	101	84.2074	84.8359	62.1983	83.911	57.8216	50.8261	140.944	42.7003	17.8001	85.5761	88.5919	60.2983	100.448	97.9772	85.7974
			280		55.9989	44.0148	50.9371	56.2285	73.333	32.8773	46.3962	43.9101	51.3806	62.8878	51.4893	76.9644	34.5454	30.6812	36.7356	38.4873	25.427	21.3976	60.2784	79.8919	72.0875	87.7157	75.7449	80.0001	70.1169	87.4639	75.7181	73.8732	98.5069	104.389	87.0438	71.7016	59.7903	81.1175	58.0206	37.2532	111.041	43.6618	18.3476	87.8801	86.7627	56.8005	96.166	93.34	78.8878
			281		60.6096	43.4741	49.6053	54.5821	69.5784	30.9207	46.5204	41.6673	52.1719	64.2387	53.6093	77.9802	41.8512	29.961	36.7465	35.8592	27.5526	25.3557	57.7566	81.2728	77.4984	85.4082	80.2149	76.981	72.7312	73.6896	72.6529	73.6589	101.724	106.608	91.5402	71.1506	63.1127	82.7575	58.8409	40.5953	113.086	42.5637	18.1241	89.4794	87.2808	63.758	96.4364	94.0289	81.2265
			282		63.5247	43.2332	49.1731	55.6154	63.7827	29.5165	44.9945	42.1329	47.5486	62.5268	52.9748	75.7941	35.4415	31.6714	36.8345	35.93	23.5514	26.2336	56.5517	71.3932	70.6619	84.96	76.6605	78.9743	75.8948	78.7838	72.3233	70.7243	99.8332	111.241	87.0288	74.1923	60.7504	81.9528	61.0546	37.1769	117.021	44.2186	18.792	87.9144	84.9177	66.7316	94.0281	93.3787	88.7501
			283		58.1663	46.4654	55.0742	57.3372	68.193	29.3433	44.7989	42.5125	50.8555	70.3769	49.5578	70.1231	34.8943	31.3714	32.5121	36.6368	28.4749	22.8862	56.1018	75.2459	75.512	80.219	80.1801	78.6616	75.9656	82.424	76.7964	74.697	100.08	100.356	85.6799	70.7965	61.6949	83.2888	61.201	36.5735	102.649	45.6942	16.6669	88.083	85.5838	65.2308	95.5374	97.3707	82.4299
			284		57.7622	44.9389	47.4485	57.1877	70.567	29.9294	42.3418	41.7395	50.9541	64.1096	47.549	72.9474	37.1921	32.4689	32.6443	38.3345	26.2492	19.0537	50.2134	83.4451	77.4146	83.0698	78.4914	78.1401	70.3474	85.0864	71.2109	80.5152	99.9901	108.822	83.9717	78.2535	61.2785	89.0968	56.5581	37.6396	107.828	43.6632	20.4746	78.8474	82.9849	68.8329	100.19	93.0306	78.2427
			285		59.7858	40.4341	51.115	59.2645	66.7166	28.6692	43.6006	41.0714	49.1029	64.2787	55.5355	70.2032	37.3393	31.0245	38.2599	40.1916	24.1094	21.68	52.6398	87.4149	71.9899	87.0356	79.1	75.6249	70.035	78.3507	68.9055	86.3391	103.514	110.853	86.7104	68.7549	63.5082	85.1768	57.1273	35.6419	99.0199	42.0571	19.2181	81.7265	82.4756	64.8502	89.4057	97.3868	77.2928
			286		57.073	43.452	52.8132	57.4131	63.9898	27.0085	48.6446	38.9744	52.7825	64.2619	52.0071	75.0183	36.6485	30.8269	36.3693	38.3823	28.9666	22.6102	52.552	85.4047	74.2236	87.7403	78.8389	77.6446	77.8483	77.8278	68.5994	82.3958	107.886	101.423	85.1413	69.3834	62.0624	88.2062	61.3725	31.2223	98.9739	42.9209	18.6799	79.4429	83.5105	72.2097	93.2063	92.5889	76.4529
			287		54.1561	46.5421	50.2074	61.3785	70.0725	27.1494	49.2524	39.1735	51.7715	66.1764	52.6027	80.1765	34.3663	29.8709	31.8069	37.3405	24.5433	20.9345	50.8947	75.8525	74.1101	84.0807	73.8457	75.0841	75.8117	74.3157	69.8896	80.6677	100.929	114.456	82.4491	66.9451	61.2098	86.3937	61.1123	33.4114	102.845	46.854	18.622	82.5172	82.837	65.476	92.4698	91.0743	80.4379
			288		55.8991	46.5458	50.2547	58.1308	68.17	27.3812	46.3918	40.9125	50.9058	64.0467	49.4196	72.3883	38.7702	28.6681	35.4118	36.4874	27.3066	23.6935	53.9521	87.9959	72.2036	84.4805	82.105	80.9901	75.1375	74.6761	74.9727	79.1768	109.034	109.791	85.473	67.1401	63.5587	85.4712	58.8152	35.5333	108.006	45.4308	19.406	81.9706	82.553	65.9677	93.8445	93.0514	79.2429
			289		55.4685	47.3235	52.0721	56.6837	70.7358	32.8643	45.2644	39.7838	51.7225	69.6832	50.0054	78.0785	38.9845	30.1647	31.8693	38.2775	26.4456	22.7976	57.5111	74.76	81.1538	90.451	76.8616	75.2063	71.0179	71.0417	70.6126	75.6809	106.565	110.753	79.1342	71.73	61.0656	85.557	60.9903	29.7749	103.504	45.8967	17.662	82.6652	82.2179	70.0352	90.7059	90.9417	81.5626
			290		52.6569	44.5741	54.9868	59.2702	70.7172	30.8133	44.9366	40.4235	51.533	66.7035	52.344	81.5842	45.2292	31.2592	35.235	39.7631	28.0139	24.7454	59.1989	78.3117	77.2855	88.1742	77.8635	73.2948	67.9658	70.3564	65.7569	76.5753	104.744	104.097	81.7178	64.264	59.7691	87.2551	61.0404	36.0396	86.4055	44.6533	20.7216	78.4361	83.7947	60.2318	96.9374	88.0001	79.5092
			291		51.9839	44.1414	52.3251	55.4564	66.2941	30.0772	43.6761	37.2374	51.7235	63.1823	50.0089	76.2934	39.2199	31.515	34.2407	37.6615	28.5764	17.2085	61.8133	85.848	73.3643	81.1711	79.4715	79.1833	67.9684	69.3226	66.5767	77.4653	108.923	113.878	78.5134	72.0732	60.7087	86.6285	60.4604	37.0112	107.182	41.3326	17.6984	82.2399	84.3812	61.7321	95.301	93.8146	79.7413
			292		58.2017	48.0213	53.8693	58.316	62.0374	33.7288	44.4369	39.8592	56.7877	64.5816	52.8791	76.383	40.5338	30.8298	33.6987	34.8849	24.1238	24.3186	55.3615	79.4893	73.5685	85.7896	79.81	78.771	68.4922	64.6565	68.375	80.2899	109.465	114.467	79.1873	77.9147	65.3021	84.6027	59.5609	37.4369	81.7575	44.7136	18.0564	80.7961	83.33	63.2516	98.5854	90.91	79.2967
			293		53.6869	47.8099	53.1765	57.2512	64.9965	29.8409	46.1529	39.6236	52.0634	71.6295	50.7312	74.8972	38.8225	29.5419	33.9554	38.744	23.0607	23.7185	55.7293	76.6126	75.3558	88.7095	76.0599	74.0356	71.3594	69.889	68.1438	78.559	108.543	114.442	78.1391	71.9878	61.3853	84.9722	62.1519	40.2526	94.2159	43.3805	18.6035	80.4536	83.6532	58.6624	98.2124	87.5407	80.6234
			294		54.7039	45.2144	50.5404	55.1607	66.5588	32.5148	42.3681	40.1611	56.1907	70.7739	52.694	77.0062	42.0106	28.5895	34.8772	38.0423	21.5758	23.5018	55.1611	74.6789	79.0547	88.7955	79.514	67.3724	69.118	69.1952	75.7989	71.0653	110.25	106.554	76.9875	71.0877	60.9703	82.7844	60.2908	26.2079	82.629	44.0312	17.9365	82.8022	87.5274	51.6095	95.67	89.9473	83.9977
[truncated: 112 more columns]

## Sheet: Fig. 6m
	Spine_ID	Genotype	Stable pool size (%)
	CS1_wt1_1	+/+	54.93
	CS1_wt1_2	+/+	51.37
	CS1_wt1_3	+/+	25.98
	CS1_wt2_1	+/+	15.49
	CS1_wt2_2	+/+	29.47
	CS1_wt3_1	+/+	50.77
	CS1_wt3_2	+/+	5.56
	CS1_wt3_3	+/+	44.86
	CS1_wt3_4	+/+	5.93
	CS1_wt4_1	+/+	39.25
	CS1_wt4_3	+/+	28.4
	CS1_wt4_4	+/+	26.82
	CS1_wt4_5	+/+	5.61
	CS1_wt5_1	+/+	14.8
	CS1_wt5_2	+/+	3.43
	CS1_wt5_3	+/+	10.23
	CS1_wt6_1	+/+	28.22
	CS1_wt6_2	+/+	30.29
	CS1_wt6_3	+/+	46.61
	CS1_wt7_1	+/+	24.03
	CS1_wt7_3	+/+	38.74
	CS1_wt8_1	+/+	32.87
	CS1_wt9_1	+/+	30.97
	CS1_wt9_2	+/+	27.14
	CS1_wt9_3	+/+	18.93
	CS1_wt10_1	+/+	15.07
	CS1_wt10_2	+/+	0.5
	CS1_wt10_4	+/+	7.2
	CS1_wt11_1	+/+	26.45
	CS1_wt11_2	+/+	6.15
	CS1_wt11_3	+/+	16.3
	CS1_wt12_1	+/+	52.04
	CS1_wt12_2	+/+	56.2
	CS1_wt12_3	+/+	31.54
	CS1_wt12_4	+/+	25.98
	CS1_wt12_5	+/+	52.87
	CS2_wt2_1	+/+	38.93
	CS2_wt2_2	+/+	49.33
	CS2_wt2_3	+/+	42.04
	CS2_wt3_1	+/+	54.62
	CS2_wt3_2	+/+	57.95
	CS2_wt4_1	+/+	6.46
	CS2_wt4_2	+/+	52.48
	CS2_wt4_3	+/+	16.87
	CS2_wt5_1	+/+	64.84
	CS2_wt8_1	+/+	52.03
	CS2_wt8_2	+/+	25.82
	CS2_wt8_3	+/+	20.53
	CS2_wt17_2	+/+	7.58
	CS2_wt18_1	+/+	53.38
	CS2_wt18_2	+/+	46.03
	CS2_wt20_1	+/+	20.22
	CS2_wt20_3	+/+	28.63
	CS2_wt22_1	+/+	20.78
	CS2_wt22_2	+/+	12.21
	CS2_wt23_1	+/+	57.96
	CS2_wt23_2	+/+	49.34
	ko7_2	-/-	19.18
	ko8	-/-	56.91
	ko10_1	-/-	46.15
	ko10_2	-/-	43.18
	ko10_3	-/-	26.48
	ko11_1	-/-	62.14
	ko11_2	-/-	58.15
	ko11_3	-/-	53.88
	ko12_1	-/-	46.18
	ko12_2	-/-	37.32
	ko12_3	-/-	40.75
	ko12_4	-/-	23.47
	ko12_5	-/-	60.4
	ko13_1	-/-	71.55
	ko13_2	-/-	66.33
	ko13_3	-/-	66.8
	ko13_4	-/-	77.22
	ko13_5	-/-	79.32
	ko14_1	-/-	42.53
	ko14_2	-/-	22.54
	ko14_3	-/-	33.94
	ko14_4	-/-	20.62
	ko15_1	-/-	9.58
	ko15_2	-/-	18.52
	ko15_3	-/-	28.26
	ko15_4	-/-	22.9
	ko16_3	-/-	15.55
	ko16_4	-/-	16.94
	ko17_2	-/-	5.1
	ko17_3	-/-	13.87
	ko18_1	-/-	19.29
	ko18_3	-/-	24.34
	ko19_1	-/-	43.94
	ko19_2	-/-	17.97
	ko19_3	-/-	28.16
	ko23_1	-/-	40.81
	ko27_1	-/-	53.25
	ko27_2	-/-	79.6
	ko28_2	-/-	24.64
	ko28_3	-/-	13.36
	ko28_4	-/-	38.6
	ko29_1	-/-	13.94
	ko29_2	-/-	7.71
	ko29_3	-/-	16.06
	ko29_4	-/-	1.87
	ko29_5	-/-	16.72
	ko31_1	-/-	10.57
	ko31_2	-/-	14.98
	CS2_ko2_1	-/-	85.61
	CS2_ko2_2	-/-	76.33
	CS2_ko2_3	-/-	75.07
	CS2_ko2_4	-/-	68.5
	CS2_ko3_1	-/-	80.66
	CS2_ko3_2	-/-	74.01
	CS2_ko3_3	-/-	80.29
	CS2_ko4_1	-/-	81.75
	CS2_ko4_2	-/-	86.61
	CS2_ko4_3	-/-	80.73
	CS2_ko5_1	-/-	39.04
	CS2_ko5_2	-/-	75
	CS2_ko5_3	-/-	93.061
	CS2_ko5_4	-/-	74.64
	CS2_ko6_1	-/-	79.54
	CS2_ko6_2	-/-	77.41
	CS2_ko6_3	-/-	41.61
	CS2_ko6_4	-/-	72.71
	CS2_ko7_1	-/-	76.3
	CS2_ko7_2	-/-	60.96
	CS2_ko7_3	-/-	64.25
	CS2_ko8_1	-/-	71.56
	CS2_ko8_2	-/-	80.05
	CS2_ko8_3	-/-	89.52
	CS2_ko8_4	-/-	82.5
	CS2_ko8_5	-/-	66.89
	CS2_ko9_1	-/-	62.28
	CS2_ko9_2	-/-	68.65
	CS2_ko9_3	-/-	73.78
	CS2_ko10_1	-/-	61.62
	CS2_ko10_2	-/-	66.42
	CS2_ko10_3	-/-	67.84
	CS2_ko10_4	-/-	54.04
	CS2_ko11_1	-/-	75.95
	CS2_ko11_3	-/-	83.83
	CS2_ko11_4	-/-	70.61
	CS2_ko11_5	-/-	72.94
	CS2_ko11_6	-/-	77.31
	CS2_ko12_1	-/-	78.58
	CS2_ko12_2	-/-	76.04
	CS2_ko12_3	-/-	76.4
	CS2_ko12_4	-/-	69.52
	CS2_ko12_5	-/-	74.55
	CS2_ko13_1	-/-	59.09
	CS2_ko13_3	-/-	51.67
	CS2_ko13_4	-/-	35.25
	CS2_ko14_2	-/-	87.57

## Sheet: Fig. 6n
	Spine_ID	Genotype	Dynamic pool t1/2(s)
	CS1_wt1_1	+/+	5.43
	CS1_wt1_2	+/+	3.948
	CS1_wt1_3	+/+	4.019
	CS1_wt2_1	+/+	1.803
	CS1_wt2_2	+/+	8.965
	CS1_wt3_1	+/+	2.239
	CS1_wt3_2	+/+	4.702
	CS1_wt3_3	+/+	7.358
	CS1_wt3_4	+/+	4.573
	CS1_wt4_1	+/+	10.94
	CS1_wt4_3	+/+	15.57
	CS1_wt4_4	+/+	8.726
	CS1_wt4_5	+/+	13.87
	CS1_wt5_1	+/+	5.536
	CS1_wt5_2	+/+	6.88
	CS1_wt5_3	+/+	3.898
	CS1_wt6_1	+/+	4.141
	CS1_wt6_2	+/+	2.852
	CS1_wt6_3	+/+	1.874
	CS1_wt7_1	+/+	1.354
	CS1_wt7_3	+/+	6.497
	CS1_wt8_1	+/+	8.912
	CS1_wt9_1	+/+	6.374
	CS1_wt9_2	+/+	5.343
	CS1_wt9_3	+/+	4.732
	CS1_wt10_1	+/+	3.422
	CS1_wt10_2	+/+	4.942
	CS1_wt10_4	+/+	7.878
	CS1_wt11_1	+/+	4.203
	CS1_wt11_2	+/+	7.64
	CS1_wt11_3	+/+	6.03
	CS1_wt12_1	+/+	24.29
	CS1_wt12_2	+/+	31.52
	CS1_wt12_3	+/+	22.38
	CS1_wt12_4	+/+	25.78
	CS1_wt12_5	+/+	8.914
	CS2_wt2_1	+/+	0.9234
	CS2_wt2_2	+/+	0.5816
	CS2_wt2_3	+/+	0.4475
	CS2_wt3_1	+/+	21.33
	CS2_wt3_2	+/+	5.967
	CS2_wt4_1	+/+	7.003
	CS2_wt4_2	+/+	6.512
	CS2_wt4_3	+/+	0.2049
	CS2_wt5_1	+/+	22.58
	CS2_wt8_1	+/+	6.493
	CS2_wt8_2	+/+	20.16
	CS2_wt8_3	+/+	7.592
	CS2_wt17_2	+/+	8.797
	CS2_wt18_1	+/+	18.76
	CS2_wt18_2	+/+	12.95
	CS2_wt20_1	+/+	24.06
	CS2_wt20_3	+/+	12.33
	CS2_wt22_1	+/+	17.63
	CS2_wt22_2	+/+	58.17
	CS2_wt23_1	+/+	33.1
	CS2_wt23_2	+/+	27.29
	ko7_2	-/-	6.692
	ko8	-/-	0.6593
	ko10_1	-/-	9.337
	ko10_2	-/-	7.162
	ko10_3	-/-	13.29
	ko11_1	-/-	2.561
	ko11_2	-/-	7.477
	ko11_3	-/-	1.039
	ko12_1	-/-	12.19
	ko12_2	-/-	17.88
	ko12_3	-/-	0.3265
	ko12_4	-/-	17.17
	ko12_5	-/-	6.379
	ko13_1	-/-	5.452
	ko13_2	-/-	0.612
	ko13_3	-/-	1.401
	ko13_4	-/-	0.9595
	ko13_5	-/-	18.17
	ko14_1	-/-	5.51
	ko14_2	-/-	27.02
	ko14_3	-/-	6.09
	ko14_4	-/-	20.59
	ko15_1	-/-	6.973
	ko15_2	-/-	3.498
	ko15_3	-/-	7.272
	ko15_4	-/-	8.69
	ko16_3	-/-	14.97
	ko16_4	-/-	3.701
	ko17_2	-/-	3.246
	ko17_3	-/-	4.856
	ko18_1	-/-	7.605
	ko18_3	-/-	3.509
	ko19_1	-/-	7.419
	ko19_2	-/-	7.352
	ko19_3	-/-	3.847
	ko23_1	-/-	74.82
	ko27_1	-/-	4.731
	ko27_2	-/-	0.7619
	ko28_2	-/-	14.59
	ko28_3	-/-	15.34
	ko28_4	-/-	7.583
	ko29_1	-/-	7.054
	ko29_2	-/-	18.43
	ko29_3	-/-	12.12
	ko29_4	-/-	11.05
	ko29_5	-/-	30.66
	ko31_1	-/-	19.77
	ko31_2	-/-	17.62
	CS2_ko2_1	-/-	11.32
	CS2_ko2_2	-/-	9.915
	CS2_ko2_3	-/-	6.466
	CS2_ko2_4	-/-	2.569
	CS2_ko3_1	-/-	1.422
	CS2_ko3_2	-/-	2.802
	CS2_ko3_3	-/-	1.788
	CS2_ko4_1	-/-	0.4301
	CS2_ko4_2	-/-	10.4
	CS2_ko4_3	-/-	6.163
	CS2_ko5_1	-/-	8.181
	CS2_ko5_2	-/-	3.462
	CS2_ko5_3	-/-	7.399
	CS2_ko5_4	-/-	0.4907
	CS2_ko6_1	-/-	24
	CS2_ko6_2	-/-	7.661
	CS2_ko6_3	-/-	17.26
	CS2_ko6_4	-/-	5.587
	CS2_ko7_1	-/-	10.96
	CS2_ko7_2	-/-	0.1751
	CS2_ko7_3	-/-	0.2975
	CS2_ko8_1	-/-	5.143
	CS2_ko8_2	-/-	12.51
	CS2_ko8_3	-/-	12.09
	CS2_ko8_4	-/-	24.5
	CS2_ko8_5	-/-	5.348
	CS2_ko9_1	-/-	0.8199
	CS2_ko9_2	-/-	3.73
	CS2_ko9_3	-/-	8.957
	CS2_ko10_1	-/-	16.36
	CS2_ko10_2	-/-	0.7092
	CS2_ko10_3	-/-	0.5049
	CS2_ko10_4	-/-	0.3016
	CS2_ko11_1	-/-	2.564
	CS2_ko11_3	-/-	3.892
	CS2_ko11_4	-/-	2.252
	CS2_ko11_5	-/-	4.014
	CS2_ko11_6	-/-	4.297
	CS2_ko12_1	-/-	1.364
	CS2_ko12_2	-/-	0.5673
	CS2_ko12_3	-/-	5.444
	CS2_ko12_4	-/-	1.04
	CS2_ko12_5	-/-	0.7486
	CS2_ko13_1	-/-	8.814
	CS2_ko13_3	-/-	0.2462
	CS2_ko13_4	-/-	5.16
	CS2_ko14_2	-/-	0.3276

[truncated: 3 more sheets: Supplementary Fig. 4e, Supplementary Fig. 4f, Supplementary Fig. 4g]
